# Supplementary material for: Ovarian Transcriptomic Analysis of Ninghai Indigenous Chickens at Different Egg-Laying Periods
Source: Genes (Basel). 2022 Mar 27;13(4):595. doi: 10.3390/genes13040595 (PMC9027236; doi:10.3390/genes13040595)
Supplement: Supplementary file 1 [file genes-13-00595-s001.zip]

Archive with 4 entries (4 files):
- Table S1ú║List of primer sequences used for the qRT-PCR experiments.xlsx
- Table S2ú║List of all DEGs of the three comparison groups.xlsx
- Table S3ú║List of GO terms of the three comparison groups.xlsx
- Table S4ú║List of KEGG pathways of the three comparison groups.xlsx
