# Supplementary material for: Ovarian Transcriptomic Analysis of Ninghai Indigenous Chickens at Different Egg-Laying Periods
Source: Genes (Basel). 2022 Mar 27;13(4):595. doi: 10.3390/genes13040595 (PMC9027236; doi:10.3390/genes13040595)
Supplement: Supplementary file 1 [file genes-13-00595-s001.zip › Table S1ú║List of primer sequences used for the qRT-PCR experiments.xlsx]

## Sheet: Sheet1
Genes	Sequences
LRP8-F	CAGGAGTCTGGAGCTTTGGG
LRP8-R	GCTGAGTGGCTTGGACATCT
BMP6-F	GTTTCTGCTGGATACGCGG
BMP6-R	TCTAGGATTTACACTGAAACCGTCA
ZP4-F	CAGCACTTTCAGGTTGCACG
ZP4-R	GTTCATCTGAGGCAACACGC
VCAN-F	TGGCACAAGTTCCAAGGACA
VCAN-R	GTCGTGCCCAATACGGTTCA
INHBA-F	GTTGAAACAGGCGGATGGTG
INHBA-R	TTTTGCAGAATCAGGAACACCC
COL4A1-F	GGAGAAATGGGGAGTTATGGG
COL4A1-R	TTGGCCTTTGAGACTAACC
LOX-F	GGGAATCTCAGGAGCACTCG
LOX-R	GCTACTTCCAGTACGGTCTGC
PTX3-F	GAATTGCTGTTTCGTAGCCTGCTG
PTX3-R	GACCAGATCTGAACTGAAGGCA
IHH-F	ATCACGACGTCAGACAGGGA
IHH-R	CAGCCGAGTGCTCTGACTT
β-actin-F	TGTCAGCAATGCCAGGGTAC
β-actin-R	ACGTCGCACTGGATTTCGAG
