# Supplementary material for: Ovarian Transcriptomic Analysis of Ninghai Indigenous Chickens at Different Egg-Laying Periods
Source: Genes (Basel). 2022 Mar 27;13(4):595. doi: 10.3390/genes13040595 (PMC9027236; doi:10.3390/genes13040595)
Supplement: Supplementary file 1 [file genes-13-00595-s001.zip › Table S2ú║List of all DEGs of the three comparison groups.xlsx]

## Sheet: NH145d vs. NH204d_DEGs
gene_id	NH145d_1	NH145d_2	NH145d_3	NH145d_4	NH204d_1	NH204d_2	NH204d_3	NH204d_4	NH145d	NH204d	log2FoldChange	pvalue	padj
ENSGALG00000044735	9.25414	322.525	3335.95	3.65255	3.36492	3.74204	9.72486	2.98835	917.845	4.95504	7.52909	9.51479e-08	0.00195345
ENSGALG00000054397	7.57157	175.44	821.562	76.7036	8.4123	6.54857	6.48324	4.98058	270.319	6.60617	5.3528	1.70928e-07	0.00195345
ENSGALG00000015618	44.5881	15.9491	10.1427	25.5679	144.692	140.326	120.75	125.511	24.062	132.82	-2.43994	2.60022e-07	0.00198111
ENSGALG00000035569	5.889	10.6327	7.09992	8.21824	592.226	174.005	49.4347	14.9417	7.95997	207.652	-4.71948	5.9516e-07	0.00340089
novel.1867	3.36514	1.77212	5.07137	2.73941	20.1895	308.718	65.6428	15.9379	3.23701	102.622	-4.95869	8.20993e-07	0.00375309
ENSGALG00000008671	17.667	14.1769	25.3569	35.6124	126.185	120.681	68.8845	75.7048	23.2033	97.8636	-2.05559	2.32527e-06	0.00885813
ENSGALG00000048688	5.04771	7.08847	2.02855	1.82628	49.6326	290.008	43.7619	9.96116	3.99775	98.3409	-4.66571	2.9666e-06	0.00968681
novel.564	3.36514	3.54423	2.02855	7.3051	66.4572	77.6473	12.9665	32.8718	4.06076	47.4857	-3.52983	3.81205e-06	0.00993023
ENSGALG00000048576	7.57157	5.31635	1.01427	10.0445	29.4431	71.0988	40.5203	44.8252	5.98668	46.4718	-2.93051	3.91005e-06	0.00993023
ENSGALG00000040959	30.2863	180.756	48.6852	268.462	1426.73	959.833	544.592	1468.27	132.047	1099.86	-3.05998	8.54815e-06	0.0195385
novel.1142	47.9533	85.0616	12.1713	22.8284	215.355	312.46	312.816	164.359	42.0037	251.248	-2.60039	9.49575e-06	0.0197313
ENSGALG00000045876	45.4294	28.3539	13.1856	31.9598	5.04738	5.61306	2.43122	4.98058	29.7322	4.51806	2.73316	1.36171e-05	0.0259371
ENSGALG00000041372	131.241	79.7453	117.656	155.233	269.194	516.401	503.262	254.01	120.969	385.717	-1.66713	1.52472e-05	0.026808
ENSGALG00000007356	235.56	437.713	474.681	172.583	89.1704	117.874	103.732	110.569	330.134	105.336	1.646	4.01593e-05	0.0655659
ENSGALG00000055016	89.1763	106.327	91.2847	67.5722	31.9668	47.711	36.4682	27.8912	88.5901	36.0093	1.29124	7.12788e-05	0.0991261
ENSGALG00000034478	128.717	1740.22	520.323	31.9598	33.6492	61.7437	40.5203	52.7941	605.305	47.1768	3.68077	7.16738e-05	0.0991261
ENSGALG00000048003	6.73029	5.31635	7.09992	13.6971	75.7107	74.8408	20.2601	26.8951	8.21091	49.4267	-2.56473	8.26565e-05	0.0991261
novel.761	220.417	163.035	401.653	74.8773	888.339	303.105	3350.22	1789.02	214.995	1582.67	-2.87963	8.5425e-05	0.0991261
ENSGALG00000046379	18.5083	47.8472	366.153	7.3051	3.36492	8.41959	3.24162	8.96504	109.953	5.99779	4.20355	8.66377e-05	0.0991261
novel.536	0.841286	3.54423	2.02855	2.73941	13.4597	11.2261	23.5018	20.9184	2.28837	17.2765	-3.00779	8.67359e-05	0.0991261
ENSGALG00000000871	22.7147	217.97	94.3275	0.913138	0.84123	5.61306	4.86243	2.98835	83.9815	3.57627	4.54953	9.13018e-05	0.0993755
ENSGALG00000028256	230.512	3179.18	1033.55	29.2204	56.3624	86.0669	73.7469	104.592	1118.11	80.1921	3.80116	0.000106074	0.110206
novel.209	0	0	0	0	5.04738	6.54857	17.0185	6.97281	0	8.89682	-5.48299	0.000135725	0.134881
ENSGALG00000050037	2.52386	0	3.04282	3.65255	16.8246	92.6155	16.2081	8.96504	2.30481	33.6533	-3.77987	0.000154817	0.147444
ENSGALG00000003213	177.511	418.22	231.255	56.6145	32.808	56.1306	35.6578	64.7475	220.9	47.336	2.22031	0.000173353	0.156081
ENSGALG00000049518	16.8257	8.86059	4.0571	9.13138	38.6966	37.4204	85.903	28.8874	9.71869	47.7268	-2.2813	0.000177544	0.156081
ENSGALG00000006258	52.1597	109.871	59.8422	115.055	244.798	475.239	186.393	199.223	84.2321	276.413	-1.71937	0.00019199	0.159777
ENSGALG00000015627	122.828	85.0616	118.67	115.968	158.993	246.039	270.675	271.94	110.632	236.912	-1.09095	0.000195728	0.159777
ENSGALG00000055023	0	1.77212	0	0	5.04738	33.6784	39.7099	0.996116	0.443029	19.8579	-5.91797	0.00021613	0.170348
novel.1169	10.9367	23.0375	1.01427	5.47883	40.3791	85.1314	78.6093	42.833	10.1168	61.7382	-2.67134	0.000253996	0.19352
novel.1579	142.177	0	10.1427	261.157	4.20615	4.67755	7.29365	2.98835	103.369	4.79142	4.42996	0.000314729	0.19964
ENSGALG00000035883	63.9377	225.059	630.879	13.6971	25.2369	16.8392	31.6058	24.9029	233.393	24.6462	3.24224	0.000316076	0.19964
ENSGALG00000052425	168.257	630.874	298.197	199.064	72.3458	143.133	62.4012	71.7203	324.098	87.4001	1.88778	0.000316547	0.19964
ENSGALG00000047211	49.6359	1821.74	139.97	2.73941	15.9834	29.9363	17.8289	30.8796	503.52	23.657	4.4114	0.000328711	0.19964
ENSGALG00000034436	5.04771	5.31635	0	4.56569	89.1704	16.8392	20.2601	17.9301	3.73244	36.05	-3.29268	0.00033856	0.19964
ENSGALG00000016556	1499.17	1752.62	2119.83	113.229	72.3458	376.075	143.442	201.215	1371.21	198.269	2.79008	0.000343161	0.19964
ENSGALG00000053777	1.68257	0	2.02855	6.39196	21.872	49.582	26.7434	6.97281	2.52577	26.2925	-3.28603	0.000347079	0.19964
ENSGALG00000050120	8.41286	136.453	1613.71	21.9153	28.6018	5.61306	10.5353	36.8563	445.123	20.4016	4.44841	0.000352283	0.19964
ENSGALG00000049965	462.707	730.112	467.581	270.289	182.547	193.651	199.36	233.091	482.672	202.162	1.25304	0.000353226	0.19964
ENSGALG00000054707	8.41286	5.31635	5.07137	4.56569	24.3957	14.0326	45.3827	23.9068	5.84157	26.9295	-2.19233	0.00035473	0.19964
ENSGALG00000050544	147.225	239.236	191.698	0	0	0	0	0	144.54	0	9.78131	0.000358106	0.19964
ENSGALG00000015810	22.7147	70.8847	479.752	40.1781	12.6185	13.0971	23.5018	19.9223	153.382	17.2849	3.14984	0.00040066	0.218045
novel.550	2.52386	8.86059	3.04282	13.6971	31.9668	205.812	33.2266	12.9495	7.03108	70.9888	-3.34635	0.000414193	0.220168
novel.754	94.224	30.126	242.412	37.4386	987.604	67.3567	1549.5	813.827	101.05	854.571	-3.07803	0.000439326	0.227014
ENSGALG00000023419	3.36514	10.6327	107.513	0	0	0	0.810405	0	30.3777	0.202601	6.81093	0.000446937	0.227014
ENSGALG00000012228	23.556	46.075	56.7994	31.0467	63.0923	136.584	106.974	186.274	39.3693	123.231	-1.65378	0.000459913	0.228527
ENSGALG00000053710	0.841286	0	0	1.82628	7.57107	61.7437	5.67284	6.97281	0.66689	20.4901	-4.77166	0.000479712	0.229958
ENSGALG00000053964	406.341	1029.6	627.836	40.1781	90.0116	93.551	60.7804	105.588	525.989	87.4828	2.58721	0.000482916	0.229958
ENSGALG00000002287	1.68257	0	1.01427	0.913138	6.72984	7.48408	16.2081	17.9301	0.902496	12.088	-3.58097	0.000495757	0.231255
ENSGALG00000047412	136.288	1522.25	314.425	22.8284	34.4904	48.6465	42.9515	77.697	498.948	50.9464	3.29099	0.000513938	0.234942
ENSGALG00000054768	5.04771	3.54423	1.01427	10.0445	28.6018	135.649	32.4162	6.97281	4.91268	50.9099	-3.35105	0.000533502	0.239103
ENSGALG00000043947	35.334	46.075	43.6138	31.0467	6.72984	12.1616	6.48324	20.9184	39.0174	11.5733	1.76278	0.000558239	0.24081
ENSGALG00000030636	41.223	1.77212	58.8279	0	0.84123	0	0	0	25.4558	0.210308	6.55886	0.000558382	0.24081
ENSGALG00000052371	152.273	0	148.084	57.5277	14.3009	4.67755	2.43122	2.98835	89.4711	6.09951	3.87384	0.000588763	0.245503
ENSGALG00000054648	47.112	382.777	229.226	0	0	0	0	0	164.779	0	9.97022	0.000590746	0.245503
ENSGALG00000053091	40.3817	35.4423	112.584	74.8773	17.6658	12.1616	22.6913	24.9029	65.8215	19.3554	1.77245	0.000602574	0.245947
ENSGALG00000032428	173.305	1724.27	771.863	33.7861	55.5212	111.326	68.8845	90.6465	675.806	81.5945	3.04941	0.000674482	0.264947
ENSGALG00000054821	366.801	435.941	377.31	128.752	142.168	133.778	102.111	106.584	327.201	121.16	1.4313	0.000696271	0.264947
ENSGALG00000053628	68.1441	7.08847	25.3569	43.8306	9.25353	6.54857	4.05203	6.97281	36.105	6.70673	2.44691	0.000704903	0.264947
ENSGALG00000015491	808.476	669.86	719.121	961.534	1515.06	1862.6	1272.34	1152.51	789.748	1450.62	-0.876229	0.000712754	0.264947
ENSGALG00000044327	53.001	17.7212	19.2712	26.481	7.57107	2.80653	0	0	29.1186	2.5944	3.48131	0.000713579	0.264947
ENSGALG00000006572	68.1441	279.995	82.1562	8.21824	11.7772	17.7747	17.8289	14.9417	109.628	15.5806	2.80799	0.000724004	0.264947
ENSGALG00000031164	10.9367	90.378	687.678	3.65255	5.04738	19.6457	14.5873	7.96893	198.161	11.8123	4.0686	0.000737979	0.264947
ENSGALG00000051813	11.778	26.5818	2.02855	22.8284	31.1255	324.622	60.7804	70.7242	15.8042	121.813	-2.96067	0.000744462	0.264947
ENSGALG00000025945	980.939	119403	28271.9	178.975	351.634	1497.75	1468.45	3778.27	37208.8	1774.03	4.39053	0.000757733	0.264947
ENSGALG00000029035	17.667	272.906	78.0991	8.21824	6.72984	3.74204	3.24162	19.9223	94.2226	8.40895	3.48668	0.000765039	0.264947
novel.32	10.9367	3.54423	36.5139	6.39196	60.5686	20.5812	261.761	110.569	14.3467	113.37	-2.96877	0.000790335	0.269509
ENSGALG00000007645	222.941	1759.71	1153.23	135.144	121.137	109.455	182.341	170.336	817.757	145.817	2.48658	0.000801794	0.269509
ENSGALG00000038096	692.378	2495.14	3216.26	507.705	413.885	507.046	459.5	357.606	1727.87	434.509	1.99119	0.000852606	0.282378
ENSGALG00000050702	3.36514	8.86059	2.02855	4.56569	13.4597	119.745	32.4162	5.97669	4.70499	42.8995	-3.24007	0.000864788	0.282378
ENSGALG00000047264	16.8257	26.5818	8.1142	21.9153	37.8554	86.0669	80.2301	38.8485	18.3592	60.7502	-1.74797	0.000891594	0.287031
ENSGALG00000000081	37.0166	1577.18	703.907	6.39196	7.57107	61.7437	14.5873	59.7669	581.125	35.9172	4.01673	0.000907422	0.288069
ENSGALG00000000309	37.8579	17.7212	818.52	95.8795	25.2369	6.54857	39.7099	15.9379	242.495	21.8583	3.47036	0.000948101	0.289282
novel.1483	5.889	12.4048	5.07137	20.089	35.3317	186.166	51.0555	15.9379	10.8636	72.1229	-2.73511	0.000969383	0.289282
ENSGALG00000001081	3.36514	15.9491	69.9849	1.82628	0.84123	0.93551	1.62081	1.99223	22.7814	1.34745	4.08486	0.000970772	0.289282
ENSGALG00000054070	286.037	216.198	874.305	204.543	100.948	49.582	149.925	113.557	395.271	103.503	1.93335	0.000978676	0.289282
ENSGALG00000016176	7.57157	1.77212	12.1713	12.7839	43.744	165.585	12.9665	29.8835	8.57473	63.0448	-2.84654	0.000998562	0.289282
ENSGALG00000053116	13.4606	338.474	123.742	21.0022	17.6658	22.4522	9.72486	11.9534	124.17	15.4491	3.00146	0.00100661	0.289282
novel.338	3.36514	8.86059	2.02855	5.47883	8.4123	54.2596	20.2601	27.8912	4.93328	27.7058	-2.55134	0.0010201	0.289282
novel.615	10.9367	17.7212	6.08565	36.5255	63.9335	291.879	68.8845	28.8874	17.8173	113.396	-2.66844	0.00102312	0.289282
ENSGALG00000053847	9.25414	26.5818	6.08565	35.6124	70.6633	230.135	115.078	26.8951	19.3835	110.693	-2.52249	0.00102515	0.289282
ENSGALG00000032887	42.9056	217.97	87.2276	4.56569	3.36492	0	13.7769	9.96116	88.1673	6.77574	3.69496	0.00106242	0.290099
ENSGALG00000051458	141.336	1887.3	232.269	35.6124	67.2984	56.1306	68.8845	75.7048	574.131	67.0046	3.09762	0.00106301	0.290099
ENSGALG00000043690	225.465	726.568	1204.96	245.634	80.7581	214.232	139.39	168.344	600.656	150.681	1.99489	0.00106612	0.290099
novel.898	9.25414	3.54423	1.01427	2.73941	31.9668	31.8073	12.1561	18.9262	4.13802	23.7141	-2.48104	0.00108762	0.292466
ENSGALG00000004128	211.163	317.209	513.223	94.0532	55.5212	46.7755	81.0405	127.503	283.912	77.71	1.86933	0.00110106	0.292638
ENSGALG00000041634	3049.66	59851.5	8048.27	2489.21	4269.24	1504.3	1803.15	637.514	18359.7	2053.55	3.16027	0.00113108	0.292658
ENSGALG00000043909	37.0166	3352.85	638.993	5.47883	2.52369	81.3894	11.3457	80.6854	1008.58	43.986	4.51975	0.00113133	0.292658
ENSGALG00000041129	217.052	1384.02	562.922	53.8751	76.552	92.6155	93.1966	116.546	554.468	94.7274	2.54799	0.00113954	0.292658
ENSGALG00000044224	52.1597	122.276	895.604	43.8306	37.0141	51.453	33.2266	25.899	278.468	36.8982	2.91614	0.00116647	0.293325
ENSGALG00000006443	105.161	769.099	313.411	5.47883	38.6966	33.6784	12.9665	41.8369	298.287	31.7946	3.22889	0.00116781	0.293325
ENSGALG00000046192	1300.63	10113.5	2349.06	54.7883	220.402	222.651	199.36	714.215	3454.49	339.157	3.34842	0.00119967	0.298053
ENSGALG00000047796	5.889	1.77212	4.0571	13.6971	25.2369	62.6792	28.3642	16.934	6.35382	33.3036	-2.33454	0.00121981	0.298318
novel.1053	3.36514	3.54423	1.01427	1.82628	19.3483	19.6457	16.2081	4.98058	2.43748	15.0457	-2.66895	0.00122684	0.298318
ENSGALG00000054213	47.112	19.4933	112.584	0	0	2.80653	3.24162	0	44.7974	1.51204	4.87994	0.00129532	0.306508
ENSGALG00000047587	981.78	6602.91	925.018	50.2226	87.488	230.135	142.631	419.365	2139.98	219.905	3.28259	0.0013174	0.306508
ENSGALG00000041266	755.475	21401.9	3751.8	442.872	1530.2	343.332	330.645	155.394	6588	589.892	3.48114	0.0013252	0.306508
novel.1588	0	12.4048	4.0571	11.8708	64.7747	102.906	66.4532	8.96504	7.08318	60.7748	-3.13551	0.00133048	0.306508
ENSGALG00000024266	4.20643	19.4933	61.8708	5.47883	3.36492	0.93551	1.62081	2.98835	22.7623	2.2274	3.35189	0.00134001	0.306508
ENSGALG00000006112	15.1431	8.86059	2.02855	19.1759	23.5544	277.846	51.0555	21.9145	11.302	93.5927	-3.03937	0.00134645	0.306508
ENSGALG00000023772	99.2717	1139.47	476.709	66.6591	68.1397	113.197	51.0555	13.9456	445.528	61.5844	2.85311	0.00137878	0.306508
novel.1559	24.3973	92.1501	72.0135	6.39196	15.1421	3.74204	4.86243	4.98058	48.7382	7.1818	2.74772	0.00139412	0.306508
novel.188	0.841286	49.6193	43.6138	4.56569	0	2.80653	0	0	24.66	0.701632	5.15538	0.00140171	0.306508
ENSGALG00000021357	12.6193	368.6	51.728	13.6971	7.57107	14.0326	15.3977	11.9534	111.661	12.2387	3.18269	0.00140297	0.306508
ENSGALG00000043027	41.223	15.9491	77.0849	31.9598	5.04738	12.1616	12.1561	13.9456	41.5542	10.8277	1.95569	0.00140803	0.306508
ENSGALG00000032534	312.958	622.013	978.775	191.759	188.436	184.295	170.996	103.596	526.376	161.831	1.70056	0.00144271	0.311093
ENSGALG00000020656	17.667	1.77212	8.1142	24.6547	57.2037	220.78	56.7284	19.9223	13.052	88.6587	-2.73597	0.00149748	0.317917
ENSGALG00000015662	34.4927	79.7453	127.799	26.481	10.936	23.3877	4.86243	19.9223	67.1294	14.7771	2.18668	0.00150836	0.317917
ENSGALG00000027520	106.002	145.314	121.713	129.666	57.2037	70.1632	72.9365	30.8796	125.674	57.7957	1.11414	0.00152232	0.317917
ENSGALG00000052514	1664.06	20446.7	6034.93	514.097	674.667	779.28	1062.44	1546.97	7164.95	1015.84	2.8182	0.00152999	0.317917
novel.1318	55.5249	276.45	153.155	4.56569	18.5071	11.2261	15.3977	22.9107	122.424	17.0104	2.84357	0.0015611	0.321461
novel.121	112.732	49.6193	590.308	24.6547	16.8246	36.4849	16.2081	40.8407	194.329	27.5896	2.81924	0.00164245	0.332973
novel.400	15.1431	10.6327	6.08565	16.4365	54.68	127.229	7.29365	76.7009	12.0745	66.476	-2.45148	0.0016638	0.332973
ENSGALG00000050160	5.889	21.2654	2.02855	2.73941	17.6658	182.424	57.5388	12.9495	7.98059	67.6446	-3.14385	0.001681	0.332973
ENSGALG00000050758	17.667	8.86059	14.1998	3.65255	2.52369	0	0.810405	0	11.095	0.833524	3.68564	0.0016889	0.332973
ENSGALG00000054254	0.841286	1.77212	3.04282	5.47883	20.1895	28.0653	16.2081	5.97669	2.78376	17.6099	-2.63452	0.00168985	0.332973
ENSGALG00000053931	62.2551	17.7212	43.6138	119.621	10.936	13.0971	19.4497	20.9184	60.8028	16.1003	1.92893	0.00176043	0.343915
ENSGALG00000053848	0	0	0	0	1.68246	5.61306	4.86243	14.9417	0	6.77492	-5.08057	0.00179593	0.345831
ENSGALG00000054274	0	0	0	0	0.84123	29.0008	4.86243	3.98446	0	9.67223	-5.59817	0.0018005	0.345831
ENSGALG00000050728	38.6991	673.405	164.312	23.7416	19.3483	14.9682	34.8474	49.8058	225.039	29.7424	2.91695	0.00184551	0.346586
ENSGALG00000041435	34.4927	72.6568	447.295	7.3051	16.8246	21.5167	17.0185	12.9495	140.437	17.0773	3.03987	0.00185649	0.346586
ENSGALG00000048528	2.52386	5.31635	4.0571	19.1759	24.3957	212.361	44.5723	6.97281	7.7683	72.0754	-3.20268	0.00187817	0.346586
novel.48	351.657	359.74	427.01	189.933	165.722	148.746	179.91	176.312	332.085	167.673	0.984708	0.00189831	0.346586
ENSGALG00000052463	6.73029	1.77212	7.09992	6.39196	12.6185	48.6465	24.3122	15.9379	5.49857	25.3787	-2.1486	0.00189857	0.346586
ENSGALG00000052590	5.04771	5.31635	9.12847	7.3051	6.72984	131.907	23.5018	22.9107	6.69941	46.2623	-2.77973	0.00192258	0.346586
novel.1250	4.20643	5.31635	7.09992	11.8708	8.4123	151.553	55.1076	8.96504	7.12337	56.0094	-2.9656	0.00192415	0.346586
ENSGALG00000035927	381.944	326.07	367.167	282.16	159.834	207.683	175.048	248.033	339.335	197.649	0.781773	0.00192573	0.346586
novel.1235	12.6193	102.783	475.695	2.73941	13.4597	14.9682	8.91446	15.9379	148.459	13.32	3.47947	0.00197731	0.35309
ENSGALG00000014585	1844.94	26160	11409.6	255.679	439.122	1531.43	1328.25	1377.63	9917.55	1169.11	3.08453	0.00201481	0.353745
ENSGALG00000021074	370.166	271.134	383.396	465.7	714.205	759.634	483.002	899.493	372.599	714.083	-0.935682	0.00203025	0.353745
ENSGALG00000002555	26.0799	8.86059	74.042	42.9175	115.249	152.488	81.8509	217.153	37.975	141.685	-1.88573	0.00203991	0.353745
novel.1534	19.3496	15.9491	10.1427	5.47883	20.1895	86.0669	43.7619	40.8407	12.73	47.7148	-1.91462	0.0020581	0.353745
ENSGALG00000009730	37.0166	88.6059	42.5995	82.1824	29.4431	25.2588	8.10405	10.9573	62.6011	18.4408	1.75594	0.00205937	0.353745
ENSGALG00000020647	33.6514	232.147	654.207	25.5679	23.5544	43.969	44.5723	24.9029	236.393	34.2497	2.78625	0.00207494	0.353745
novel.1736	0.841286	0	0	0	5.88861	11.2261	4.05203	4.98058	0.210321	6.53683	-4.31106	0.00209927	0.353745
ENSGALG00000051793	7.57157	10.6327	2.02855	4.56569	24.3957	40.2269	21.0705	12.9495	6.19963	24.6607	-2.04657	0.0021048	0.353745
ENSGALG00000003283	103.478	774.415	772.877	59.354	83.2818	101.971	54.2972	88.6543	427.531	82.051	2.38056	0.00216427	0.357631
ENSGALG00000021884	21.8734	327.842	70.9992	8.21824	9.25353	13.0971	17.8289	16.934	107.233	14.2784	2.90199	0.00217782	0.357631
ENSGALG00000052122	6.73029	102.783	34.4853	0	3.36492	1.87102	1.62081	0	35.9996	1.71419	4.36921	0.00217936	0.357631
ENSGALG00000008997	259.116	639.734	1170.47	7.3051	25.2369	118.81	17.8289	67.7359	519.157	57.4029	3.17763	0.00219356	0.357631
ENSGALG00000043016	212.845	655.683	212.998	18.2628	40.3791	65.4857	38.0891	57.7747	274.947	50.4321	2.44485	0.00220615	0.357631
ENSGALG00000019543	104.319	155.946	125.77	64.8328	47.1089	64.5502	47.8139	46.8174	112.717	51.5726	1.11996	0.00222182	0.357635
ENSGALG00000047608	2.52386	7.08847	4.0571	12.7839	10.0948	58.0016	28.3642	32.8718	6.61334	32.3331	-2.29333	0.00225119	0.359828
ENSGALG00000000690	5.889	1.77212	4.0571	0	14.3009	25.2588	16.2081	12.9495	2.92955	17.1793	-2.50354	0.00230584	0.363725
novel.1186	1.68257	0	1.01427	0.913138	3.36492	18.7102	8.91446	9.96116	0.902496	10.2377	-3.34849	0.00230739	0.363725
ENSGALG00000055129	6.73029	5.31635	96.3561	0	0	1.87102	0.810405	0	27.1007	0.670356	5.341	0.00237159	0.369883
ENSGALG00000050107	6.73029	14.1769	79.1134	5.47883	3.36492	2.80653	3.24162	3.98446	26.3749	3.34938	2.98089	0.00237882	0.369883
ENSGALG00000029381	2049.37	22722.1	2929.23	223.719	757.107	874.702	865.513	1073.81	6981.1	892.784	2.96697	0.00239616	0.37006
ENSGALG00000034411	4.20643	26.5818	27.3854	1.82628	2.52369	0	0.810405	0	15	0.833524	4.10967	0.00244711	0.370913
ENSGALG00000051202	13.4606	92.1501	524.38	27.3941	17.6658	24.3233	29.1746	15.9379	164.346	21.7754	2.91544	0.00244952	0.370913
ENSGALG00000000318	3403	52195.9	13882.4	2177.83	3756.93	2792.5	3200.29	2391.67	17914.8	3035.35	2.56115	0.00246398	0.370913
ENSGALG00000023359	27.7624	53.1635	56.7994	10.0445	10.936	4.67755	12.9665	6.97281	36.9425	8.88821	2.03657	0.00249993	0.370913
ENSGALG00000053512	6.73029	26.5818	3.04282	7.3051	57.2037	54.2596	42.1411	21.9145	10.915	43.8797	-2.0862	0.00250283	0.370913
ENSGALG00000050385	29.445	31.8981	5.07137	28.3073	60.5686	158.101	67.2636	58.7708	23.6804	86.1761	-1.87046	0.00250463	0.370913
ENSGALG00000006508	37.8579	72.6568	27.3854	70.3116	127.026	561.306	130.475	69.7281	52.0529	222.134	-2.0977	0.00251951	0.370913
novel.1558	3.36514	1.77212	0	6.39196	12.6185	16.8392	17.8289	15.9379	2.88231	15.8061	-2.39263	0.00254542	0.370913
ENSGALG00000026744	22.7147	42.5308	33.4711	7.3051	6.72984	7.48408	7.29365	4.98058	26.5054	6.62204	1.97724	0.00254773	0.370913
novel.1087	163.209	368.6	149.098	7.3051	27.7606	42.0979	14.5873	31.8757	172.053	29.0804	2.56303	0.00263458	0.38113
novel.1214	0	12.4048	91.2847	2.73941	1.68246	0	0	0.996116	26.6072	0.669644	5.3148	0.00265438	0.381579
ENSGALG00000048273	3.36514	8.86059	0	10.9577	15.9834	40.2269	32.4162	31.8757	5.79585	30.1256	-2.40761	0.0026972	0.38515
ENSGALG00000046559	297.815	847.072	384.41	72.1379	90.8529	98.2285	85.903	146.429	400.359	105.353	1.92434	0.00271401	0.38515
ENSGALG00000015418	11.778	7.08847	7.09992	32.873	30.2843	229.2	59.1596	25.899	14.7098	86.1357	-2.53381	0.00272977	0.38515
ENSGALG00000028539	11.778	28.3539	168.37	6.39196	5.88861	9.3551	4.05203	8.96504	53.7234	7.06519	2.93222	0.00276228	0.38525
ENSGALG00000050057	6.73029	3.54423	5.07137	7.3051	10.0948	43.969	18.6393	20.9184	5.66275	23.4054	-2.00717	0.00276419	0.38525
ENSGALG00000051819	10.0954	14.1769	11.157	54.7883	69.8221	145.94	243.122	23.9068	22.5544	120.698	-2.41272	0.00281202	0.38812
ENSGALG00000034196	26.9211	88.6059	102.442	11.8708	10.936	12.1616	10.5353	18.9262	57.4599	13.1398	2.12431	0.00281874	0.38812
ENSGALG00000035825	95.9066	563.533	145.041	2.73941	14.3009	31.8073	13.7769	36.8563	201.805	24.1854	3.05977	0.00284425	0.389288
novel.1849	1.68257	0	2.02855	0.913138	16.8246	10.2906	12.1561	2.98835	1.15606	10.5649	-3.07525	0.00292762	0.395266
ENSGALG00000023709	66.4616	212.654	114.613	50.2226	15.1421	38.3559	25.1226	51.798	110.988	32.6047	1.76285	0.00294047	0.395266
novel.1874	6.73029	19.4933	6.08565	19.1759	46.2677	75.7763	36.4682	21.9145	12.8713	45.1067	-1.83729	0.00295054	0.395266
ENSGALG00000014551	577.963	554.673	681.593	613.629	350.793	478.981	399.53	349.637	606.964	394.735	0.621577	0.00296352	0.395266
ENSGALG00000051298	9.25414	38.9866	4.0571	31.0467	282.653	131.907	65.6428	19.9223	20.8361	125.031	-2.60145	0.0029819	0.395266
novel.116	10.0954	111.643	33.4711	0.913138	5.88861	4.67755	2.43122	2.98835	39.0308	3.99643	3.2729	0.00299169	0.395266
ENSGALG00000047998	66.4616	265.818	65.9279	5.47883	16.8246	16.8392	8.10405	22.9107	100.921	16.1696	2.63754	0.00311938	0.40271
ENSGALG00000049176	502.248	547.584	485.838	403.607	348.269	344.268	285.263	289.87	484.819	316.917	0.611346	0.00312701	0.40271
ENSGALG00000037497	100.113	1089.85	183.584	72.1379	78.2344	57.0661	80.2301	62.7553	361.422	69.5715	2.37399	0.00312936	0.40271
ENSGALG00000046983	6.73029	10.6327	12.1713	1.82628	0.84123	0.93551	0	0	7.84014	0.444185	4.1142	0.00313756	0.40271
novel.68	0.841286	0	2.02855	0.913138	5.04738	32.7428	12.1561	1.99223	0.945743	12.9846	-3.68259	0.00316151	0.40271
ENSGALG00000042374	27.7624	26.5818	9.12847	42.9175	60.5686	155.295	98.8695	43.8291	26.5975	89.6404	-1.75025	0.00317001	0.40271
ENSGALG00000054378	22.7147	44.3029	342.825	2.73941	15.9834	8.41959	13.7769	6.97281	103.145	11.2882	3.18994	0.00317136	0.40271
ENSGALG00000053015	5.889	10.6327	1.01427	10.0445	11.7772	142.198	33.2266	11.9534	6.89512	49.7887	-2.87101	0.0031906	0.402914
ENSGALG00000000521	15.1431	85.0616	89.2562	33.7861	3.36492	14.9682	17.0185	15.9379	55.8118	12.8224	2.11652	0.0032288	0.40516
ENSGALG00000037642	64.779	134.681	547.708	0.913138	15.1421	14.0326	5.67284	36.8563	187.02	17.926	3.38561	0.00328642	0.40516
ENSGALG00000011865	1061.7	6158.11	4491.21	977.057	884.133	1117.93	928.725	617.592	3172.02	887.096	1.83794	0.00330393	0.40516
ENSGALG00000007314	10.0954	1.77212	2.02855	10.0445	14.3009	43.0335	33.2266	19.9223	5.98515	27.6208	-2.14184	0.00334705	0.40516
ENSGALG00000053611	7.57157	8.86059	4.0571	19.1759	32.808	49.582	22.6913	28.8874	9.91629	33.4922	-1.74273	0.00334897	0.40516
novel.1336	57.2074	331.386	201.841	4.56569	10.936	19.6457	22.6913	34.8641	148.75	22.0343	2.75324	0.00336397	0.40516
ENSGALG00000007607	14.3019	51.3914	334.711	17.3496	8.4123	17.7747	21.0705	12.9495	104.438	15.0518	2.79479	0.00336922	0.40516
ENSGALG00000006964	20.1909	122.276	223.14	16.4365	17.6658	17.7747	24.3122	12.9495	95.511	18.1755	2.38931	0.00338195	0.40516
ENSGALG00000050752	747.062	4960.16	1006.16	80.3561	308.732	270.362	205.033	334.695	1698.43	279.705	2.60182	0.00338281	0.40516
ENSGALG00000054572	75.7157	342.019	161.27	45.6569	42.9027	43.0335	45.3827	47.8136	156.165	44.7831	1.79526	0.00338735	0.40516
ENSGALG00000042227	5461.63	32034.6	5014.57	431.001	1372.05	2904.76	795.818	1240.16	10735.4	1578.2	2.76597	0.00340336	0.40516
ENSGALG00000017019	609.932	1031.37	1473.74	352.471	307.049	297.492	349.285	407.411	866.879	340.309	1.34855	0.00343713	0.406472
ENSGALG00000051910	10.9367	12.4048	1.01427	3.65255	9.25353	43.0335	38.0891	49.8058	7.00209	35.0455	-2.35801	0.00347388	0.406472
ENSGALG00000043257	182.559	1166.05	1219.16	48.3963	106.836	161.843	91.5758	130.491	654.042	122.687	2.41393	0.00349815	0.406472
ENSGALG00000030687	175.829	1309.59	534.523	108.663	60.5686	94.4865	170.996	144.437	532.152	117.622	2.17603	0.00350253	0.406472
ENSGALG00000048559	0.841286	5.31635	48.6852	5.47883	0	0	1.62081	0.996116	15.0804	0.654232	4.51832	0.00351814	0.406472
novel.1197	0.841286	5.31635	0	2.73941	12.6185	13.0971	18.6393	6.97281	2.22426	12.8319	-2.69913	0.00352109	0.406472
ENSGALG00000011306	7166.91	73048.4	26696.7	4029.68	8710.1	5063.92	4994.53	3290.17	27735.4	5514.68	2.33034	0.00356127	0.407115
novel.1396	550.201	6161.65	917.919	48.3963	163.199	160.908	219.62	437.295	1919.54	245.255	2.96817	0.00356539	0.407115
novel.654	93.3827	680.493	69.9849	3.65255	31.9668	29.0008	17.0185	24.9029	211.878	25.7222	3.03928	0.00358428	0.407115
novel.1676	1.68257	19.4933	104.47	3.65255	0.84123	4.67755	1.62081	3.98446	32.3247	2.78101	3.55132	0.0035979	0.407115
ENSGALG00000007216	154.797	416.448	622.765	32.873	63.0923	69.2277	60.7804	88.6543	306.72	70.4387	2.12187	0.00368493	0.412765
ENSGALG00000048456	11.778	24.8096	1.01427	7.3051	22.7132	147.811	70.5053	22.9107	11.2268	65.9849	-2.59183	0.00369826	0.412765
ENSGALG00000053693	19.3496	26.5818	20.2855	48.3963	52.9975	219.845	69.6949	54.7864	28.6533	99.3309	-1.79081	0.00370282	0.412765
ENSGALG00000049419	2.52386	3.54423	1.01427	5.47883	8.4123	38.3559	12.1561	10.9573	3.1403	17.4704	-2.47831	0.00372574	0.412765
novel.1948	169.098	521.002	147.07	10.0445	26.0781	43.969	20.2601	56.7786	211.804	36.7715	2.52468	0.00373812	0.412765
novel.252	54.6836	49.6193	133.884	78.5298	324.715	95.422	371.976	159.379	79.1792	237.873	-1.58423	0.00376117	0.413312
ENSGALG00000039696	812.682	570.622	627.836	131.492	217.879	127.229	153.977	227.114	535.658	181.55	1.56097	0.00378019	0.413415
ENSGALG00000040120	352.499	2727.29	252.554	33.7861	121.978	116.003	102.921	147.425	841.532	122.082	2.78435	0.0038005	0.413658
novel.1825	1.68257	0	0	0.913138	1.68246	42.0979	12.9665	1.99223	0.648927	14.6848	-4.32053	0.00385356	0.416192
ENSGALG00000030940	5835.16	24150.4	9149.77	829.129	1099.49	3570.84	1630.54	1713.32	9991.12	2003.55	2.31803	0.0038602	0.416192
ENSGALG00000048250	10.0954	12.4048	1.01427	4.56569	21.0308	49.582	48.6243	11.9534	7.02005	32.7976	-2.26369	0.00394332	0.42234
ENSGALG00000025800	141.336	221.515	826.634	75.7904	74.0283	78.5828	75.3677	92.6388	316.319	80.1544	1.98089	0.0039679	0.42234
ENSGALG00000053959	73.1919	85.0616	280.954	13.6971	28.6018	15.9037	23.5018	29.8835	113.226	24.4727	2.21023	0.00399446	0.42234
ENSGALG00000013723	1241.74	3925.24	9784.71	469.353	684.761	475.239	645.083	1322.84	3855.26	781.981	2.30164	0.00399524	0.42234
ENSGALG00000030853	55.5249	163.035	720.135	84.0087	30.2843	72.9698	64.022	49.8058	255.676	54.2705	2.2364	0.00403478	0.42234
ENSGALG00000000299	253.227	159.491	59.8422	429.175	519.88	981.35	895.498	484.112	225.434	720.21	-1.67413	0.00404711	0.42234
ENSGALG00000049356	387.833	636.19	447.295	142.449	99.2652	174.005	66.4532	205.2	403.442	136.231	1.56581	0.00405735	0.42234
ENSGALG00000040621	670.505	1385.8	1129.9	145.189	126.185	294.686	236.638	291.862	832.848	237.343	1.81061	0.00409042	0.42234
ENSGALG00000011222	120.304	251.641	65.9279	23.7416	29.4431	40.2269	25.1226	27.8912	115.403	30.6709	1.90503	0.00413488	0.42234
ENSGALG00000050810	7.57157	5.31635	4.0571	25.5679	38.6966	115.068	49.4347	13.9456	10.6282	54.2862	-2.33083	0.00414124	0.42234
novel.1229	2.52386	12.4048	8.1142	14.6102	17.6658	91.68	36.4682	20.9184	9.41327	41.6831	-2.16535	0.00414299	0.42234
ENSGALG00000025772	14.3019	30.126	5.07137	25.5679	213.672	34.6139	44.5723	47.8136	18.7668	85.1681	-2.19762	0.00415638	0.42234
ENSGALG00000006785	1792.78	12803.5	4320.81	181.714	693.174	1174.06	621.581	735.133	4774.71	805.988	2.56645	0.00415938	0.42234
ENSGALG00000008840	561.979	995.93	887.49	175.322	146.374	241.362	233.397	285.885	655.18	226.754	1.53003	0.00417592	0.42234
novel.1039	113.574	299.488	75.0563	63.9196	44.5852	46.7755	13.7769	51.798	138.009	39.2339	1.80993	0.00420078	0.422341
ENSGALG00000050954	0	0	2.02855	0	5.04738	17.7747	4.86243	6.97281	0.507137	8.66433	-3.97617	0.00425641	0.422341
ENSGALG00000004280	47.112	8.86059	400.638	10.9577	9.25353	17.7747	10.5353	19.9223	116.892	14.3715	3.02742	0.00427628	0.422341
ENSGALG00000047391	5.04771	15.9491	5.07137	15.5233	46.2677	107.584	31.6058	9.96116	10.3979	48.8546	-2.25511	0.00428487	0.422341
ENSGALG00000053476	30.2863	15.9491	11.157	35.6124	52.1563	72.0343	54.2972	54.7864	23.2512	58.3185	-1.30313	0.00428504	0.422341
ENSGALG00000044151	116.939	418.22	1585.31	42.9175	82.4406	87.9379	100.49	106.584	540.847	94.3633	2.51892	0.00430172	0.422341
ENSGALG00000005872	492.993	505.053	361.082	553.361	735.235	1294.75	729.365	753.064	478.123	878.102	-0.877053	0.00430526	0.422341
ENSGALG00000027747	517.391	1036.69	392.524	66.6591	160.675	109.455	94.007	162.367	503.316	131.626	1.93375	0.00434973	0.42488
ENSGALG00000004163	1.68257	0	1.01427	4.56569	37.8554	9.3551	6.48324	7.96893	1.81563	15.4157	-2.9833	0.00437497	0.425527
ENSGALG00000053296	683.124	404.043	2508.3	48.3963	98.4239	196.457	80.2301	247.037	910.966	155.537	2.55067	0.00440217	0.426358
ENSGALG00000026372	7.57157	7.08847	60.8565	4.56569	3.36492	2.80653	1.62081	2.98835	20.0206	2.69515	2.90291	0.00442385	0.42665
ENSGALG00000049755	241.449	673.405	884.447	9.13138	29.4431	118.81	17.8289	86.6621	452.108	63.186	2.83949	0.00444453	0.426843
ENSGALG00000039837	19.3496	79.7453	97.3704	15.5233	16.8246	9.3551	14.5873	12.9495	52.9971	13.4291	1.96977	0.00447866	0.428293
novel.1797	2.52386	5.31635	4.0571	11.8708	26.0781	61.7437	15.3977	10.9573	5.94202	28.5442	-2.25734	0.00450001	0.428293
ENSGALG00000047181	8.41286	97.4664	10.1427	0	2.52369	1.87102	0	1.99223	29.0055	1.59674	4.17765	0.00454574	0.428293
ENSGALG00000049902	18.5083	141.769	90.2704	8.21824	12.6185	13.0971	14.5873	10.9573	64.6916	12.815	2.32465	0.00454582	0.428293
ENSGALG00000045949	42.0643	93.9222	630.879	32.873	13.4597	51.453	35.6578	32.8718	199.935	33.3606	2.58434	0.00455332	0.428293
ENSGALG00000049873	727.712	754.922	457.438	47.4832	153.945	142.198	129.665	81.6815	496.889	126.872	1.96864	0.0045814	0.429169
ENSGALG00000048325	1029.73	7873.52	756.649	38.3518	196.007	434.077	391.426	222.134	2424.56	310.911	2.96286	0.00461888	0.430913
ENSGALG00000049864	26.9211	30.126	8.1142	61.1802	82.4406	305.912	78.6093	59.7669	31.5854	131.682	-2.05716	0.00466735	0.432744
ENSGALG00000052339	5.889	0	1.01427	10.9577	22.7132	119.745	12.1561	9.96116	4.46523	41.1439	-3.14983	0.00467637	0.432744
ENSGALG00000003863	1020.48	2179.7	1871.34	91.3138	280.13	389.172	189.635	342.664	1290.71	300.4	2.103	0.00470384	0.433531
ENSGALG00000053131	5.889	7.08847	4.0571	7.3051	12.6185	51.453	18.6393	12.9495	6.08492	23.9151	-1.98287	0.00473634	0.434773
ENSGALG00000030291	353.34	2564.25	1020.36	43.8306	172.452	173.069	158.029	219.145	995.446	180.674	2.46134	0.00475544	0.43478
ENSGALG00000029857	1069.27	2564.25	1509.24	46.57	225.45	274.104	200.17	341.668	1297.33	260.348	2.31679	0.00482365	0.436117
ENSGALG00000050368	12.6193	60.252	12.1713	7.3051	5.88861	2.80653	4.86243	3.98446	23.0869	4.38551	2.35445	0.0048342	0.436117
ENSGALG00000048173	7.57157	37.2145	17.2427	10.9577	15.9834	352.687	54.2972	32.8718	18.2466	113.96	-2.66311	0.00485497	0.436117
ENSGALG00000037810	14.3019	15.9491	14.1998	0.913138	2.52369	0	0.810405	0	11.341	0.833524	3.70975	0.00486883	0.436117
ENSGALG00000033941	294.45	1077.45	82.1562	6.39196	32.808	81.3894	29.1746	48.8097	365.111	48.0454	2.92489	0.00490508	0.436117
ENSGALG00000012593	10.9367	38.9866	156.198	2.73941	2.52369	11.2261	4.86243	7.96893	52.2152	6.64529	2.97877	0.00491673	0.436117
novel.1440	604.043	4547.25	1062.96	187.193	350.793	304.041	286.073	419.365	1600.36	340.068	2.23396	0.00492696	0.436117
ENSGALG00000046299	29.445	102.783	843.876	26.481	42.9027	37.4204	42.1411	26.8951	250.646	37.3398	2.74669	0.00493461	0.436117
ENSGALG00000050384	0.841286	0	2.02855	0.913138	12.6185	7.48408	5.67284	5.97669	0.945743	7.93802	-2.95817	0.00494597	0.436117
ENSGALG00000027716	939.716	7613.02	4847.22	138.797	808.422	746.537	293.367	462.198	3384.69	577.631	2.55065	0.00497353	0.436117
ENSGALG00000002771	4789.44	24651.9	13273.8	903.093	2345.35	2757.88	1519.51	2944.52	10904.6	2391.82	2.1887	0.00497995	0.436117
ENSGALG00000048276	11.778	40.7587	7.09992	22.8284	4.20615	5.61306	6.48324	2.98835	20.6163	4.8227	2.0585	0.00501834	0.437115
ENSGALG00000041693	23.556	17.7212	86.2133	43.8306	16.8246	14.0326	12.9665	6.97281	42.8303	12.6991	1.75792	0.00506676	0.437115
ENSGALG00000049992	221.258	1412.38	490.909	50.2226	158.993	88.8734	109.405	102.6	543.692	114.968	2.23984	0.00507265	0.437115
novel.2021	0.841286	3.54423	4.0571	3.65255	9.25353	60.8081	15.3977	2.98835	3.02379	22.1119	-2.89301	0.00508771	0.437115
novel.1379	472.803	1626.8	182.569	51.1357	164.881	34.6139	107.784	108.577	583.328	103.964	2.48674	0.00508959	0.437115
ENSGALG00000017316	10.9367	40.7587	90.2704	10.9577	6.72984	10.2906	10.5353	3.98446	38.2309	7.88505	2.26965	0.00511105	0.437115
ENSGALG00000052451	211.163	274.678	224.155	9.13138	16.8246	22.4522	10.5353	75.7048	179.782	31.3792	2.52024	0.00514298	0.437115
ENSGALG00000017229	153.114	102.783	291.097	83.0955	76.552	54.2596	55.918	69.7281	157.522	64.1144	1.29922	0.00515417	0.437115
ENSGALG00000048764	15.1431	3.54423	4.0571	10.9577	31.1255	55.1951	16.2081	24.9029	8.42553	31.8579	-1.86883	0.00518255	0.437115
novel.2031	128.717	311.893	202.855	51.1357	76.552	42.0979	52.6763	65.7436	173.65	59.2675	1.54558	0.0051892	0.437115
ENSGALG00000047005	10.0954	10.6327	9.12847	1.82628	0	0	0	1.99223	7.92072	0.498058	4.11579	0.00523232	0.437115
novel.888	37.8579	120.504	527.423	8.21824	13.4597	29.0008	22.6913	38.8485	173.501	26.0001	2.73969	0.00523701	0.437115
ENSGALG00000049408	26.0799	58.4799	57.8137	25.5679	13.4597	14.9682	18.6393	18.9262	41.9853	16.4983	1.33186	0.00524058	0.437115
ENSGALG00000037029	15.9844	97.4664	41.5853	6.39196	5.04738	8.41959	12.1561	5.97669	40.357	7.89994	2.33182	0.00525908	0.437115
ENSGALG00000052482	0.841286	7.08847	4.0571	8.21824	30.2843	34.6139	6.48324	22.9107	5.05127	23.573	-2.25693	0.00535366	0.441429
ENSGALG00000051269	0	1.77212	0	3.65255	26.9194	4.67755	17.0185	5.97669	1.35617	13.648	-3.36503	0.00535979	0.441429
novel.1677	6.73029	19.4933	21.2998	60.2671	9.25353	6.54857	2.43122	4.98058	26.9476	5.80347	2.22073	0.00537977	0.441429
ENSGALG00000042356	49.6359	194.933	302.254	27.3941	35.3317	34.6139	38.8995	37.8524	143.554	36.6743	1.96622	0.00538822	0.441429
ENSGALG00000052393	48.7946	62.0241	30.4282	185.367	180.023	722.214	215.568	161.371	81.6535	319.794	-1.96727	0.00542484	0.441772
novel.1836	3.36514	19.4933	4.0571	13.6971	54.68	134.713	22.6913	9.96116	10.1531	55.5115	-2.48391	0.00543486	0.441772
ENSGALG00000004860	67.3029	749.606	350.939	99.532	106.836	53.3241	73.7469	82.6776	316.845	79.1462	1.99812	0.00545039	0.441772
ENSGALG00000035075	1987.12	17012.3	4359.35	266.636	811.787	1190.9	1030.84	1187.37	5906.36	1055.22	2.4846	0.00547866	0.442039
ENSGALG00000039701	21.8734	33.6702	2.02855	25.5679	0	4.67755	3.24162	3.98446	20.785	2.97591	2.80692	0.00549237	0.442039
ENSGALG00000008150	13.4606	129.365	1093.39	9.13138	17.6658	5.61306	7.29365	75.7048	311.336	26.5693	3.55276	0.00553246	0.443372
ENSGALG00000025435	3.36514	0	1.01427	3.65255	15.9834	9.3551	11.3457	7.96893	2.00799	11.1633	-2.33744	0.00556004	0.443372
ENSGALG00000019802	6.73029	21.2654	153.155	0.913138	1.68246	9.3551	1.62081	3.98446	45.5161	4.16071	3.45949	0.00558114	0.443372
ENSGALG00000041299	265.005	301.26	202.855	231.024	153.104	121.616	164.512	175.316	250.036	153.637	0.699081	0.00560443	0.443372
ENSGALG00000050950	310.434	3978.4	724.192	176.236	311.255	212.361	297.419	204.204	1297.32	256.31	2.33873	0.00560592	0.443372
ENSGALG00000049018	41.223	19.4933	11.157	69.3985	100.948	200.199	68.8845	100.608	35.3179	117.66	-1.72369	0.00562759	0.443551
ENSGALG00000019934	36.1753	182.528	58.8279	44.7437	17.6658	30.8718	25.1226	27.8912	80.5688	25.3879	1.65273	0.00569876	0.445467
ENSGALG00000050943	317.165	1043.78	488.88	100.445	155.628	140.326	135.338	167.347	487.567	149.66	1.70196	0.00574647	0.445467
ENSGALG00000001428	4363.75	3840.18	4471.94	4074.42	3202.56	3217.22	2872.08	3290.17	4187.57	3145.51	0.413153	0.00576979	0.445467
ENSGALG00000000367	2.52386	5.31635	190.684	19.1759	1.68246	6.54857	4.05203	9.96116	54.4249	5.56105	3.29975	0.00579161	0.445467
ENSGALG00000050863	67.3029	233.919	63.8993	15.5233	19.3483	27.1298	17.0185	29.8835	95.1612	23.345	2.01984	0.00579329	0.445467
ENSGALG00000049753	96.7479	77.9732	10.1427	26.481	269.194	189.909	141.821	136.468	52.8362	184.348	-1.80716	0.00581899	0.445467
ENSGALG00000035086	12275.2	114553	23307	5746.38	11501.3	6939.61	8680.25	6657.04	38970.4	8444.55	2.20625	0.00583828	0.445467
novel.548	17.667	8.86059	10.1427	0.913138	101.789	27.1298	57.5388	11.9534	9.39587	49.6027	-2.39691	0.00583943	0.445467
ENSGALG00000043143	107.685	1245.8	212.998	99.532	96.7415	52.3886	103.732	107.581	416.503	90.1106	2.20604	0.00588152	0.445467
ENSGALG00000033938	1166.86	2013.13	1456.5	859.263	718.411	666.083	743.952	847.695	1373.94	744.035	0.883826	0.0059027	0.445467
ENSGALG00000034813	13.4606	79.7453	48.6852	10.9577	9.25353	6.54857	10.5353	10.9573	38.2122	9.32366	2.01491	0.00590469	0.445467
ENSGALG00000051841	5.889	7.08847	1.01427	8.21824	5.88861	110.39	21.8809	11.9534	5.5525	37.5283	-2.76379	0.00591003	0.445467
ENSGALG00000052719	17.667	21.2654	0	31.9598	63.9335	222.651	57.5388	60.7631	17.7231	101.222	-2.51509	0.00592034	0.445467
ENSGALG00000010494	10.9367	28.3539	173.441	4.56569	10.936	5.61306	4.86243	9.96116	54.3243	7.84316	2.79415	0.00592475	0.445467
ENSGALG00000033375	12.6193	12.4048	5.07137	0	0	0	0	0	7.52387	0	5.51017	0.00605616	0.450629
ENSGALG00000016919	277.624	868.337	1765.85	36.5255	65.616	212.361	55.1076	185.278	737.085	129.59	2.50816	0.00607343	0.450629
ENSGALG00000011902	5530.61	126244	20072.5	4081.73	11765.4	4756.13	5639.61	2226.32	38982.2	6096.88	2.67664	0.00607676	0.450629
ENSGALG00000049241	38.6991	384.549	323.554	40.1781	26.0781	56.1306	42.9515	54.7864	196.745	44.9866	2.12653	0.00609877	0.450629
ENSGALG00000047320	327.26	914.412	5309.73	148.841	226.291	358.3	293.367	323.738	1675.06	300.424	2.47921	0.00614886	0.450629
novel.2276	326.419	669.86	374.267	97.7057	148.898	171.198	84.2822	96.6232	367.063	125.25	1.54899	0.00615844	0.450629
ENSGALG00000034325	39.5404	62.0241	20.2855	84.9218	112.725	369.526	149.115	66.7398	51.693	174.526	-1.75746	0.00617024	0.450629
ENSGALG00000046098	201.067	1821.74	681.593	143.363	143.85	188.973	181.531	197.231	711.94	177.896	1.99943	0.00618366	0.450629
novel.811	0	10.6327	6.08565	10.0445	21.0308	150.617	42.1411	4.98058	6.69072	54.6924	-3.05469	0.00620554	0.450629
ENSGALG00000048707	40.3817	116.96	31.4425	13.6971	10.0948	15.9037	16.2081	12.9495	50.6203	13.789	1.85757	0.0062056	0.450629
ENSGALG00000034964	662.933	1337.95	1001.09	217.327	360.888	357.365	137.769	223.13	804.824	269.788	1.57607	0.00621027	0.450629
ENSGALG00000030886	438.31	8738.31	3545.9	170.757	196.007	501.433	539.73	807.85	3223.32	511.255	2.6563	0.00623629	0.451085
ENSGALG00000035362	363.435	698.214	1993.05	187.193	164.04	203.941	276.348	263.971	810.473	227.075	1.83555	0.00626058	0.451413
ENSGALG00000004267	29.445	3.54423	270.811	16.4365	5.88861	11.2261	4.86243	18.9262	80.0593	10.2258	2.97572	0.00631562	0.453423
ENSGALG00000034412	3.36514	8.86059	58.8279	1.82628	3.36492	0.93551	1.62081	0	18.22	1.48031	3.60023	0.0063302	0.453423
ENSGALG00000051589	47.9533	90.378	28.3997	5.47883	7.57107	15.9037	8.91446	3.98446	43.0524	9.09342	2.22991	0.00634797	0.453423
ENSGALG00000044841	539.264	3250.06	1280.01	149.755	376.03	370.462	244.742	251.021	1304.77	310.564	2.07016	0.00637862	0.453456
ENSGALG00000002383	125.352	469.611	159.241	7.3051	21.0308	35.5494	17.8289	61.7592	190.377	34.0421	2.48231	0.00638811	0.453456
ENSGALG00000029858	9.25414	49.6193	21.2998	7.3051	5.88861	5.61306	4.86243	2.98835	21.8696	4.83811	2.13593	0.00642919	0.453741
novel.1680	8.41286	60.252	59.8422	10.9577	7.57107	10.2906	6.48324	7.96893	34.8662	8.07846	2.0972	0.00643182	0.453741
ENSGALG00000053936	165.733	733.657	276.897	137.884	131.232	123.487	94.007	106.584	328.543	113.828	1.52531	0.00645694	0.454111
ENSGALG00000053851	1.68257	0	0	0.913138	1.68246	0.93551	35.6578	14.9417	0.648927	13.3044	-4.1846	0.00655407	0.454847
ENSGALG00000013748	59.7313	24.8096	20.2855	11.8708	4.20615	13.0971	8.10405	6.97281	29.1743	8.09504	1.85995	0.00659006	0.454847
ENSGALG00000000504	212.004	272.906	330.654	70.3116	105.995	100.1	76.1781	68.732	221.469	87.7512	1.33354	0.00660334	0.454847
novel.1409	180.876	622.013	203.869	10.0445	29.4431	56.1306	32.4162	75.7048	254.201	48.4237	2.3909	0.00661144	0.454847
ENSGALG00000006719	83.2873	196.705	78.0991	237.416	365.094	793.312	294.988	233.091	148.877	421.621	-1.50386	0.00662769	0.454847
ENSGALG00000032994	132.082	774.415	1323.63	418.217	193.483	224.522	244.742	170.336	662.086	208.271	1.66797	0.00663523	0.454847
ENSGALG00000010392	242.29	233.919	193.726	496.747	506.421	984.156	675.068	451.24	291.671	654.221	-1.16412	0.00663816	0.454847
ENSGALG00000012903	389.515	381.005	364.125	576.19	665.413	980.414	692.086	601.654	427.709	734.892	-0.779804	0.00664531	0.454847
ENSGALG00000052286	1032.26	5970.26	1542.71	735.076	614.098	574.403	657.239	893.516	2320.08	684.814	1.75991	0.0066465	0.454847
ENSGALG00000000731	321.371	857.705	775.92	34.6992	105.154	93.551	78.6093	186.274	497.424	115.897	2.1012	0.00671805	0.458371
novel.1335	75.7157	602.52	146.056	26.481	55.5212	42.0979	21.0705	57.7747	212.693	44.1161	2.26605	0.00675161	0.458377
ENSGALG00000039097	11.778	0	12.1713	9.13138	0	0.93551	0.810405	0.996116	8.27017	0.685508	3.64466	0.00675863	0.458377
novel.2102	39.5404	373.917	51.728	21.0022	24.3957	29.9363	15.3977	27.8912	121.547	24.4052	2.30968	0.00677829	0.458377
ENSGALG00000048054	0.841286	8.86059	4.0571	0.913138	22.7132	4.67755	21.8809	25.899	3.66803	18.7927	-2.49258	0.00680589	0.458886
ENSGALG00000037400	176.67	294.171	197.784	21.9153	40.3791	37.4204	25.1226	80.6854	172.635	45.9018	1.91022	0.00688705	0.462992
ENSGALG00000032598	89.1763	786.82	145.041	44.7437	47.1089	37.4204	52.6763	91.6426	266.445	57.2121	2.21651	0.00694488	0.464194
ENSGALG00000008155	189.289	143.541	146.056	172.583	244.798	260.072	223.672	240.064	162.867	242.151	-0.56592	0.00697921	0.464194
novel.1272	46.2707	12.4048	15.2141	47.4832	62.251	196.457	85.0926	56.7786	30.3432	100.145	-1.70529	0.0069845	0.464194
novel.881	95.0653	836.439	158.227	46.57	75.7107	65.4857	53.4868	60.7631	284.075	63.8616	2.14974	0.0069894	0.464194
ENSGALG00000049317	0.841286	17.7212	61.8708	0	0	1.87102	0	0	20.1083	0.467755	5.44391	0.00700647	0.464194
ENSGALG00000053846	122.828	1435.41	188.655	46.57	92.5353	89.809	69.6949	90.6465	448.367	85.6714	2.38587	0.00706217	0.465534
ENSGALG00000023689	3113.6	7788.46	11430.9	283.986	912.735	1341.52	1093.24	1659.53	5654.23	1251.76	2.17535	0.00708925	0.465534
ENSGALG00000010224	1328.39	1940.47	3996.24	90.4006	275.924	403.205	420.6	540.891	1838.88	410.155	2.16459	0.00710436	0.465534
ENSGALG00000052520	3.36514	5.31635	4.0571	4.56569	5.88861	94.4865	4.05203	14.9417	4.32607	29.8422	-2.79825	0.00710816	0.465534
ENSGALG00000002982	609.932	1364.53	1128.89	35.6124	79.9169	167.456	163.702	264.967	784.741	169.01	2.21489	0.00714984	0.466926
ENSGALG00000027476	393.722	1532.88	938.204	317.772	258.258	282.524	325.783	332.703	795.645	299.817	1.40662	0.00724744	0.468897
ENSGALG00000051988	10.9367	1.77212	5.07137	11.8708	11.7772	117.874	29.1746	10.9573	7.41275	42.4458	-2.48059	0.0072946	0.468897
ENSGALG00000007907	57.2074	67.3405	162.284	72.1379	47.1089	33.6784	36.4682	40.8407	89.7424	39.5241	1.18492	0.00730923	0.468897
ENSGALG00000013893	182.559	249.869	782.006	115.055	127.867	93.551	113.457	105.588	332.372	110.116	1.59371	0.00731209	0.468897
ENSGALG00000054426	5.04771	38.9866	4.0571	78.5298	120.296	225.458	191.256	85.666	31.6553	155.669	-2.30073	0.00732018	0.468897
novel.1477	4.20643	5.31635	3.04282	4.56569	0.84123	0	0	0	4.28282	0.210308	3.97241	0.00732996	0.468897
ENSGALG00000038336	638.536	1350.35	1007.17	441.046	365.935	376.075	476.518	429.326	859.277	411.964	1.05909	0.00734051	0.468897
ENSGALG00000045534	248.179	517.458	505.109	255.679	158.151	187.102	175.858	245.044	381.606	191.539	0.992449	0.00739162	0.468897
ENSGALG00000050240	1008.7	1437.19	894.59	79.443	180.023	323.686	226.103	219.145	854.98	237.24	1.84909	0.00742055	0.468897
novel.1696	8.41286	49.6193	4.0571	2.73941	0.84123	3.74204	1.62081	0	16.2072	1.55102	3.3517	0.00743381	0.468897
novel.992	10.0954	21.2654	64.9136	0.913138	0	0	5.67284	0.996116	24.2969	1.66724	3.84214	0.00743909	0.468897
ENSGALG00000053182	2.52386	0	1.01427	1.82628	4.20615	19.6457	9.72486	5.97669	1.3411	9.88835	-2.74065	0.00744032	0.468897
ENSGALG00000050508	201.909	3003.74	463.524	106.837	208.625	103.842	214.757	191.254	944.002	179.62	2.39281	0.00746539	0.468897
ENSGALG00000051794	0	3.54423	2.02855	2.73941	8.4123	36.4849	4.86243	7.96893	2.07805	14.4321	-2.87665	0.0074971	0.468897
ENSGALG00000032903	588.059	1337.95	924.004	643.762	519.88	302.17	488.674	461.202	873.443	442.982	0.977734	0.007505	0.468897
ENSGALG00000011484	36.1753	145.314	436.138	27.3941	36.1729	39.2914	42.9515	24.9029	161.255	35.8297	2.16891	0.00752571	0.468897
ENSGALG00000004568	14.3019	30.126	77.0849	7.3051	10.0948	5.61306	8.10405	5.97669	32.2045	7.44714	2.10561	0.00756858	0.468897
ENSGALG00000039479	45.4294	5.31635	569.008	147.015	11.7772	32.7428	24.3122	47.8136	191.692	29.1614	2.71917	0.00760831	0.468897
ENSGALG00000052783	0	0	0	2.73941	7.57107	38.3559	4.86243	1.99223	0.684853	13.1954	-4.13165	0.00760836	0.468897
ENSGALG00000053038	10.9367	12.4048	0	16.4365	51.315	34.6139	23.5018	61.7592	9.9445	42.7975	-2.10938	0.00763347	0.468897
ENSGALG00000050135	12.6193	14.1769	19.2712	0.913138	47.9501	38.3559	102.921	17.9301	11.7451	51.7894	-2.15318	0.00764978	0.468897
novel.1689	5.889	3.54423	2.02855	1.82628	2.52369	69.2277	13.7769	8.96504	3.32201	23.6233	-2.8238	0.00766156	0.468897
ENSGALG00000049024	561.138	313.665	361.082	33.7861	88.3292	120.681	56.7284	88.6543	317.418	88.5982	1.84156	0.00768267	0.468897
ENSGALG00000054317	185.924	304.804	621.75	42.0043	42.0615	101.971	85.0926	86.6621	288.621	78.9467	1.8701	0.00771783	0.468897
ENSGALG00000037464	112.732	113.416	123.742	360.689	460.153	937.381	397.909	247.037	177.645	510.62	-1.52124	0.00771825	0.468897
ENSGALG00000039344	4.20643	5.31635	5.07137	10.0445	10.0948	100.1	20.2601	6.97281	6.15967	34.3568	-2.47206	0.00771877	0.468897
ENSGALG00000034189	2.52386	1.77212	4.0571	11.8708	12.6185	77.6473	6.48324	23.9068	5.05597	30.1639	-2.5394	0.00773392	0.468897
novel.349	0	0	2.02855	0	0	71.0988	4.86243	4.98058	0.507137	20.2354	-5.17808	0.00780617	0.472025
ENSGALG00000053046	72.3506	125.82	70.9992	42.0043	43.744	32.7428	35.6578	28.8874	77.7936	35.258	1.12533	0.00787344	0.473339
ENSGALG00000039864	108.526	997.702	147.07	69.3985	74.8695	67.3567	71.3157	93.6349	330.674	76.7942	2.10338	0.0078786	0.473339
ENSGALG00000045228	175.829	1024.28	379.339	60.2671	114.407	115.068	115.888	81.6815	409.93	106.761	1.93849	0.00789002	0.473339
ENSGALG00000011040	5.889	0	2.02855	6.39196	6.72984	53.3241	12.1561	15.9379	3.57738	22.037	-2.54054	0.00792338	0.4738
ENSGALG00000052809	21.8734	40.7587	13.1856	35.6124	90.0116	185.231	59.97	27.8912	27.8575	90.776	-1.71507	0.00793917	0.4738
novel.429	483.739	1578.96	959.504	410.912	338.175	333.042	363.872	415.38	858.278	362.617	1.24154	0.00796165	0.473905
ENSGALG00000040716	56.3661	81.5174	18.2569	63.9196	26.9194	10.2906	16.2081	23.9068	55.015	19.3312	1.5013	0.00803362	0.476544
ENSGALG00000043641	2925.15	16028.8	4108.83	2262.76	1813.69	2123.61	1940.92	2247.24	6331.38	2031.36	1.63988	0.00811199	0.476544
ENSGALG00000049978	137.971	127.592	35.4996	1.82628	10.0948	22.4522	8.10405	11.9534	75.7223	13.1511	2.52485	0.00814419	0.476544
ENSGALG00000005644	1194.63	5176.35	1337.83	73.9642	279.288	400.398	301.471	569.778	1945.69	387.734	2.32689	0.00815356	0.476544
ENSGALG00000040002	365.118	2367.55	604.508	33.7861	174.135	175.876	59.97	208.188	842.74	154.542	2.44651	0.00816485	0.476544
ENSGALG00000049883	226.306	396.954	308.339	30.1335	66.4572	54.2596	83.4718	84.6698	240.433	72.2146	1.73308	0.00817981	0.476544
ENSGALG00000008405	2761.1	2759.19	2878.51	2489.21	1807.8	1824.24	2091.66	2248.23	2722	1992.98	0.449726	0.00818768	0.476544
ENSGALG00000054233	26.9211	30.126	7.09992	36.5255	58.0449	92.6155	68.8845	45.8213	25.1681	66.3415	-1.40251	0.00819108	0.476544
ENSGALG00000036725	55.5249	143.541	69.9849	16.4365	24.3957	25.2588	23.5018	16.934	71.3719	22.5225	1.65056	0.00819437	0.476544
ENSGALG00000003921	684.807	6675.57	1603.57	701.29	706.633	735.311	668.584	481.124	2416.31	647.913	1.89843	0.00821448	0.476544
ENSGALG00000051027	11.778	136.453	47.6709	0	9.25353	5.61306	0.810405	0.996116	48.9755	4.16828	3.54457	0.00825915	0.477923
ENSGALG00000045606	890.922	1075.68	1307.4	952.403	725.141	681.051	737.469	754.06	1056.6	724.43	0.544085	0.00833549	0.480788
ENSGALG00000008465	88.335	102.783	149.098	123.274	194.324	477.11	204.222	160.375	115.872	259.008	-1.15946	0.00835074	0.480788
ENSGALG00000012362	72.3506	14.1769	59.8422	194.498	257.416	592.178	269.055	154.398	85.217	318.262	-1.89489	0.00843284	0.483091
ENSGALG00000048295	10.9367	21.2654	135.913	33.7861	10.936	12.1616	8.91446	15.9379	50.4753	11.9875	2.08017	0.00845019	0.483091
ENSGALG00000005958	111.891	214.426	161.27	52.962	90.8529	29.9363	13.7769	18.9262	135.137	38.3731	1.81146	0.0084721	0.483091
ENSGALG00000051799	26.9211	83.2895	15.2141	63.0065	103.471	400.398	123.182	65.7436	47.1078	173.199	-1.8876	0.00847527	0.483091
novel.1528	2.52386	10.6327	4.0571	12.7839	29.4431	82.3249	17.8289	8.96504	7.4994	34.6405	-2.22907	0.00851346	0.483986
ENSGALG00000048857	59.7313	0	39.5567	8.21824	5.88861	0.93551	4.05203	1.99223	26.8766	3.2171	3.06203	0.00855152	0.483986
ENSGALG00000043903	321.371	409.359	414.838	166.191	133.756	123.487	235.828	129.495	327.94	155.641	1.07266	0.0085545	0.483986
ENSGALG00000048001	115.256	1153.65	145.041	31.0467	58.0449	66.4212	87.5238	68.732	361.248	70.1805	2.36131	0.00858777	0.484046
ENSGALG00000001136	28.6037	109.871	41.5853	13.6971	18.5071	11.2261	11.3457	14.9417	48.4393	14.0051	1.7703	0.00859793	0.484046
ENSGALG00000032820	12.6193	40.7587	25.3569	0	0	3.74204	0	0.996116	19.6837	1.18454	4.07034	0.00867657	0.487274
ENSGALG00000008398	95.9066	320.753	103.456	82.1824	40.3791	77.6473	53.4868	55.7825	150.575	56.8239	1.39809	0.00871066	0.487989
ENSGALG00000006436	29.445	19.4933	12.1713	8.21824	8.4123	3.74204	3.24162	3.98446	17.332	4.84511	1.83274	0.00874908	0.488095
ENSGALG00000047910	360.912	506.826	481.78	99.532	121.978	151.553	111.836	186.274	362.262	142.91	1.34102	0.00881772	0.488095
ENSGALG00000051647	15.9844	67.3405	70.9992	10.0445	17.6658	9.3551	7.29365	6.97281	41.0922	10.3218	1.97895	0.00886897	0.488095
ENSGALG00000049910	5.889	14.1769	2.02855	21.0022	17.6658	167.456	34.037	16.934	10.7742	59.0233	-2.46102	0.0088714	0.488095
novel.2014	91.7001	92.1501	32.4568	157.973	235.544	493.949	207.464	131.487	93.57	267.111	-1.51236	0.00888237	0.488095
ENSGALG00000048886	10.0954	10.6327	1.01427	28.3073	33.6492	86.0669	47.0035	36.8563	12.5124	50.894	-2.01418	0.00892054	0.488095
ENSGALG00000050759	3.36514	10.6327	2.02855	10.9577	22.7132	55.1951	16.2081	12.9495	6.74601	26.7665	-2.02305	0.00893904	0.488095
ENSGALG00000006379	13.4606	56.7078	20.2855	2.73941	1.68246	2.80653	2.43122	8.96504	23.2983	3.97131	2.54528	0.00893997	0.488095
ENSGALG00000051051	83.2873	274.678	48.6852	350.645	434.075	1579.14	548.644	296.842	189.324	714.676	-1.91769	0.00897205	0.488095
ENSGALG00000049611	8.41286	30.126	5.07137	37.4386	60.5686	153.424	44.5723	44.8252	20.2622	75.8474	-1.91618	0.00899043	0.488095
novel.406	10.9367	17.7212	19.2712	42.0043	27.7606	301.234	78.6093	20.9184	22.4834	107.131	-2.24882	0.0090791	0.488095
ENSGALG00000053815	7.57157	8.86059	7.09992	15.5233	34.4904	134.713	17.0185	6.97281	9.76386	48.2988	-2.30185	0.00909477	0.488095
ENSGALG00000012297	37.8579	24.8096	60.8565	113.229	89.1704	397.592	158.839	112.561	59.1883	189.541	-1.67197	0.00910889	0.488095
ENSGALG00000043606	729.395	1896.17	507.137	65.7459	176.658	186.166	166.133	274.928	799.611	200.971	1.99155	0.00911023	0.488095
ENSGALG00000047323	463.548	923.273	1673.55	334.208	260.781	376.075	324.162	361.59	848.646	330.652	1.35963	0.00912262	0.488095
ENSGALG00000007014	65.6203	147.086	47.6709	11.8708	27.7606	15.9037	19.4497	10.9573	68.0619	18.5178	1.86418	0.00914088	0.488095
novel.1084	9.25414	170.123	6.08565	56.6145	13.4597	9.3551	8.91446	11.9534	60.5194	10.9207	2.45952	0.00914234	0.488095
ENSGALG00000045260	0.841286	10.6327	80.1277	6.39196	1.68246	0	0	4.98058	24.4984	1.66576	3.9021	0.00917678	0.488095
novel.361	196.861	2068.06	567.994	131.492	191.801	166.521	210.705	166.351	741.102	183.844	2.00975	0.00918029	0.488095
ENSGALG00000051082	580.487	4882.18	825.62	185.367	330.604	344.268	280.4	489.093	1618.41	361.091	2.16365	0.00919827	0.488095
novel.322	32.8101	14.1769	5.07137	77.6167	78.2344	151.553	120.75	127.503	32.4188	119.51	-1.86994	0.00921405	0.488095
novel.1871	4.20643	0	1.01427	0.913138	9.25353	8.41959	8.10405	10.9573	1.53346	9.18361	-2.42044	0.00923511	0.488095
ENSGALG00000053573	5.04771	19.4933	2.02855	18.2628	24.3957	187.102	38.8995	9.96116	11.2081	65.0896	-2.55668	0.0092373	0.488095
ENSGALG00000053966	50.4771	74.4289	10.1427	98.6189	122.82	396.656	224.482	87.6582	58.4169	207.904	-1.83349	0.0092642	0.488095
ENSGALG00000044755	54.6836	74.4289	10.1427	6.39196	4.20615	11.2261	0	5.97669	36.4118	5.35224	2.76759	0.00932843	0.488095
novel.1787	249.021	131.137	1674.57	31.0467	135.438	27.1298	30.7954	135.472	521.443	82.2088	2.66564	0.00934943	0.488095
ENSGALG00000026383	29053	135051	40989.9	7180.92	14975.6	16055.2	11160.1	15858.2	53068.8	14512.3	1.87057	0.00935489	0.488095
ENSGALG00000049523	12.6193	8.86059	4.0571	14.6102	20.1895	58.0016	32.4162	16.934	10.0368	31.8853	-1.65291	0.0093553	0.488095
ENSGALG00000049002	290.244	299.488	241.397	66.6591	91.6941	109.455	94.007	80.6854	224.447	93.9603	1.25417	0.00935753	0.488095
ENSGALG00000000558	729.395	2980.7	1040.65	215.501	304.525	201.135	362.251	532.922	1241.56	350.208	1.82521	0.00936999	0.488095
ENSGALG00000054301	1.68257	0	0	0	7.57107	47.711	4.86243	0	0.420643	15.0361	-4.88219	0.00937454	0.488095
ENSGALG00000029669	2541.52	11777.5	4002.33	206.369	617.463	1001	973.297	1388.59	4631.93	995.085	2.2186	0.00941071	0.488865
ENSGALG00000048365	1052.45	2847.79	1106.57	1141.42	698.221	612.759	791.766	844.706	1537.06	736.863	1.05965	0.00944374	0.489468
ENSGALG00000026499	384.468	2041.48	304.282	46.57	169.087	157.166	121.561	145.433	694.2	148.312	2.22553	0.00950532	0.491545
ENSGALG00000026928	212.004	439.485	425.995	93.14	117.772	139.391	77.7989	124.514	292.656	114.869	1.34736	0.00954002	0.492226
ENSGALG00000049080	8.41286	10.6327	2.02855	20.089	22.7132	65.4857	35.6578	22.9107	10.2908	36.6919	-1.83071	0.00962495	0.49549
novel.1300	4.20643	0	0	13.6971	17.6658	46.7755	33.2266	20.9184	4.47587	29.6466	-2.66741	0.0097175	0.49758
ENSGALG00000047210	14.3019	30.126	31.4425	48.3963	59.7274	84.1959	74.5573	55.7825	31.0667	68.5658	-1.14352	0.00973336	0.49758
ENSGALG00000032619	194.337	1020.74	255.597	60.2671	88.3292	71.0988	106.163	137.464	382.735	100.764	1.92299	0.00973358	0.49758
ENSGALG00000051491	5.04771	5.31635	46.6566	0	1.68246	0.93551	0	0	14.2552	0.654493	4.43557	0.00977877	0.49758
ENSGALG00000046708	430.738	1421.24	463.524	194.498	201.054	301.234	199.36	171.332	627.5	218.245	1.52182	0.00979231	0.49758
ENSGALG00000049250	4.20643	19.4933	33.4711	43.8306	100.106	187.102	111.836	18.9262	25.2503	104.493	-2.04716	0.00981091	0.49758
ENSGALG00000036942	820.254	1566.55	1046.73	52.962	48.7914	212.361	55.918	377.528	871.625	173.649	2.32774	0.0098285	0.49758
ENSGALG00000052667	0	24.8096	2.02855	36.5255	81.5993	136.584	92.3862	79.6893	15.8409	97.5648	-2.63289	0.0098397	0.49758
ENSGALG00000052611	92.5414	154.174	112.584	54.7883	53.8387	51.453	47.0035	54.7864	103.522	51.7704	0.989449	0.0099035	0.499696
ENSGALG00000047383	26.0799	756.694	122.727	29.2204	24.3957	37.4204	69.6949	33.8679	233.68	41.3447	2.49484	0.00996268	0.499696
novel.1381	15.1431	46.075	0	0	0.84123	0	0	0	15.3045	0.210308	5.81103	0.00996281	0.499696
novel.1675	50.4771	60.252	7.09992	336.035	332.286	847.572	534.057	478.136	113.466	548.013	-2.26999	0.00998452	0.499696
ENSGALG00000049556	0.841286	8.86059	0	6.39196	18.5071	25.2588	17.0185	13.9456	4.02346	18.6825	-2.31106	0.00999173	0.499696
ENSGALG00000003636	106.843	505.053	113.599	34.6992	44.5852	29.0008	57.5388	68.732	190.049	49.9642	1.92251	0.0100205	0.499696
ENSGALG00000053292	7.57157	7.08847	2.02855	32.873	37.0141	109.455	47.8139	25.899	12.3904	55.0454	-2.1345	0.0100956	0.499696
novel.1167	93.3827	97.4664	373.253	106.837	58.0449	65.4857	74.5573	59.7669	167.735	64.4637	1.3809	0.0101333	0.499696
ENSGALG00000051638	15.1431	494.421	73.0278	18.2628	33.6492	7.48408	27.5538	28.8874	150.214	24.3936	2.61698	0.0101745	0.499696
novel.1038	17.667	14.1769	3.04282	26.481	44.5852	69.2277	42.9515	29.8835	15.3419	46.662	-1.59568	0.0101971	0.499696
ENSGALG00000006738	1565.63	7845.16	1921.04	557.927	821.882	804.539	765.833	1036.96	2972.44	857.303	1.79343	0.0102302	0.499696
ENSGALG00000043605	21.8734	109.871	82.1562	39.2649	15.9834	25.2588	21.8809	27.8912	63.2915	22.7536	1.46486	0.0102492	0.499696
ENSGALG00000027571	41.223	281.767	76.0706	26.481	15.9834	31.8073	26.7434	37.8524	106.385	28.0966	1.91313	0.0102827	0.499696
ENSGALG00000001894	362.594	568.85	958.49	9.13138	95.059	93.551	36.4682	140.452	474.766	91.3826	2.37745	0.0102855	0.499696
ENSGALG00000044536	1330.91	5775.33	2655.37	2084.69	1162.58	1312.52	1359.05	1356.71	2961.58	1297.72	1.1899	0.0102949	0.499696
ENSGALG00000005964	813.523	1873.13	1236.4	279.42	341.54	459.335	394.667	435.303	1050.62	407.711	1.3648	0.0102991	0.499696
ENSGALG00000012812	44.5881	12.4048	1230.32	152.494	90.0116	32.7428	35.6578	55.7825	359.951	53.5487	2.74922	0.0103416	0.499696
ENSGALG00000052156	4.20643	40.7587	67.9564	6.39196	5.04738	6.54857	5.67284	0	29.8284	4.3172	2.77479	0.0103887	0.499696
ENSGALG00000049208	188.448	28.3539	98.3846	14.6102	12.6185	1.87102	37.2786	8.96504	82.4492	15.1833	2.43921	0.0104018	0.499696
ENSGALG00000044763	29.445	40.7587	42.5995	3.65255	5.88861	11.2261	4.86243	7.96893	29.1139	7.48652	1.95567	0.0104137	0.499696
ENSGALG00000052082	0.841286	0	0	2.73941	0	63.6147	4.05203	9.96116	0.895175	19.407	-4.34248	0.0104536	0.499696
ENSGALG00000047533	0	0	0	1.82628	6.72984	12.1616	2.43122	5.97669	0.456569	6.82485	-3.67713	0.0104714	0.499696
novel.1264	3.36514	0	0	0.913138	6.72984	19.6457	15.3977	1.99223	1.06957	10.9414	-3.20492	0.0104975	0.499696
ENSGALG00000028017	37.8579	67.3405	299.211	42.0043	38.6966	27.1298	23.5018	36.8563	111.603	31.5461	1.82412	0.0105104	0.499696
novel.705	0	1.77212	2.02855	5.47883	7.57107	95.422	21.8809	0	2.31987	31.2185	-3.74171	0.0105438	0.499696
ENSGALG00000051767	63.9377	249.869	114.613	22.8284	41.2203	23.3877	45.3827	20.9184	112.812	32.7273	1.77558	0.0105573	0.499696
ENSGALG00000047452	0.841286	0	0	4.56569	5.88861	25.2588	12.1561	4.98058	1.35174	12.071	-3.04597	0.0105599	0.499696
ENSGALG00000037997	30.2863	12.4048	453.381	72.1379	28.6018	20.5812	33.2266	26.8951	142.052	27.3262	2.37911	0.010654	0.499696
ENSGALG00000012200	83.2873	453.662	271.826	22.8284	51.315	58.0016	52.6763	56.7786	207.901	54.6929	1.92312	0.0106979	0.499696
ENSGALG00000052799	169.098	159.491	406.724	140.623	102.63	87.9379	106.974	116.546	218.984	103.522	1.08219	0.0107269	0.499696
novel.341	19.3496	3.54423	5.07137	57.5277	106.836	157.166	21.8809	128.499	21.3732	103.595	-2.26008	0.0107323	0.499696
ENSGALG00000007426	151.431	102.783	88.2419	83.0955	226.291	142.198	213.947	174.32	106.388	189.189	-0.828745	0.010738	0.499696
ENSGALG00000013234	46.2707	196.705	85.1991	27.3941	32.808	27.1298	34.037	22.9107	88.8922	29.2214	1.59167	0.0107555	0.499696
ENSGALG00000041101	492.993	189.617	829.677	91.3138	114.407	78.5828	106.974	197.231	400.9	124.299	1.69061	0.0107558	0.499696
ENSGALG00000035217	29.445	15.9491	9.12847	83.0955	106.836	210.49	90.7654	71.7203	34.4045	119.953	-1.79073	0.0107931	0.499696
ENSGALG00000009955	61.4139	124.048	99.3989	31.0467	26.9194	22.4522	47.8139	26.8951	78.9769	31.0202	1.33615	0.0109084	0.499696
ENSGALG00000041294	219.576	398.726	1646.17	363.429	187.594	209.554	260.951	221.138	656.975	219.809	1.57975	0.0110203	0.499696
ENSGALG00000046879	84.1286	363.284	255.597	0	6.72984	45.84	6.48324	20.9184	175.752	19.9929	3.13638	0.0110342	0.499696
ENSGALG00000013575	323.895	1467.31	5324.94	54.7883	384.442	154.359	239.88	452.237	1792.73	307.729	2.54244	0.0110507	0.499696
ENSGALG00000041611	1973.66	5055.85	1469.68	119.621	511.468	677.309	209.085	594.681	2154.7	498.136	2.11268	0.0110745	0.499696
ENSGALG00000047564	1.68257	7.08847	2.02855	0.913138	12.6185	32.7428	6.48324	5.97669	2.92818	14.4553	-2.44296	0.0110756	0.499696
ENSGALG00000050341	5.04771	8.86059	1.01427	9.13138	11.7772	88.8734	27.5538	4.98058	6.01349	33.2963	-2.48717	0.0110781	0.499696
ENSGALG00000011961	227.147	597.203	404.696	185.367	129.549	188.973	172.616	168.344	353.603	164.871	1.09738	0.0110839	0.499696
ENSGALG00000010551	856.429	1451.36	1076.15	529.62	515.674	666.083	374.407	427.334	978.39	495.875	0.979406	0.0110862	0.499696
ENSGALG00000051326	12.6193	12.4048	1.01427	11.8708	21.872	58.0016	42.9515	15.9379	9.47729	34.6907	-1.88089	0.0111125	0.499696
ENSGALG00000027255	42.9056	90.378	27.3854	188.106	210.308	658.599	215.568	134.476	87.1938	304.737	-1.80517	0.0111208	0.499696
ENSGALG00000050239	120.304	67.3405	57.8137	65.7459	127.867	130.036	151.546	152.406	77.801	140.464	-0.844808	0.0111462	0.499696
ENSGALG00000038393	2489.36	4240.68	1999.14	344.253	613.257	870.024	385.753	985.158	2268.36	713.548	1.6684	0.0111463	0.499696
ENSGALG00000024470	3.36514	19.4933	45.6424	6.39196	5.88861	1.87102	3.24162	2.98835	18.7232	3.4974	2.4075	0.0111478	0.499696
novel.1445	12.6193	164.807	6.08565	0	4.20615	4.67755	4.05203	0	45.878	3.23393	3.81217	0.0111519	0.499696
ENSGALG00000026297	5.04771	35.4423	16.2284	4.56569	5.04738	2.80653	2.43122	0.996116	15.321	2.82031	2.39118	0.0111556	0.499696
novel.1453	346883	2.14045e+06	460824	107464	202662	151860	225990	221821	763906	200583	1.92919	0.01116	0.499696
novel.1530	6.73029	8.86059	4.0571	2.73941	11.7772	73.9053	5.67284	16.934	5.59685	27.0723	-2.30307	0.011163	0.499696
ENSGALG00000052009	14.3019	3.54423	31.4425	0	1.68246	0	0	0.996116	12.3222	0.669644	4.2102	0.0111749	0.499696
ENSGALG00000039156	447.564	1212.13	281.968	38.3518	125.343	140.326	66.4532	154.398	495.003	121.63	2.02383	0.0111981	0.499696
novel.934	0	0	3.04282	0	10.0948	73.9053	4.05203	0	0.760706	22.013	-4.7966	0.0112159	0.499696
ENSGALG00000055130	1.68257	12.4048	4.0571	10.0445	21.0308	72.9698	20.2601	8.96504	7.04725	30.8064	-2.17039	0.011237	0.499696
ENSGALG00000053942	28.6037	150.63	78.0991	21.9153	29.4431	18.7102	22.6913	14.9417	69.812	21.4466	1.68729	0.0112811	0.499696
ENSGALG00000046928	1.68257	0	1.01427	1.82628	10.936	18.7102	4.86243	1.99223	1.13078	9.12521	-2.88445	0.0113074	0.499696
novel.1604	3.36514	8.86059	2.02855	0.913138	11.7772	63.6147	7.29365	5.97669	3.79185	22.1656	-2.63431	0.0113281	0.499696
ENSGALG00000037295	67.3029	108.099	51.728	48.3963	32.808	38.3559	14.5873	35.8602	68.8816	30.4028	1.17179	0.0113365	0.499696
ENSGALG00000004476	495.517	1612.63	474.681	231.024	238.068	195.522	349.285	216.157	703.462	249.758	1.49202	0.0113555	0.499696
ENSGALG00000051412	655.362	2016.67	694.778	130.579	182.547	293.75	287.694	297.839	874.347	265.457	1.71876	0.0114	0.499696
novel.1257	88.335	180.756	7.09992	133.318	147.215	640.824	582.681	285.885	102.377	414.152	-2.01953	0.0114252	0.499696
ENSGALG00000050646	7.57157	10.6327	6.08565	15.5233	18.5071	116.939	23.5018	10.9573	9.95332	42.4762	-2.09419	0.0114516	0.499696
ENSGALG00000050743	4.20643	1.77212	4.0571	21.0022	23.5544	126.294	18.6393	10.9573	7.75945	44.8612	-2.50181	0.0115064	0.499696
ENSGALG00000052519	1094.51	5041.67	1246.54	595.366	594.75	570.661	680.74	788.924	1994.52	658.769	1.59761	0.0115116	0.499696
ENSGALG00000047973	1.68257	0	1.01427	0.913138	5.88861	19.6457	5.67284	1.99223	0.902496	8.29985	-3.06334	0.0115281	0.499696
ENSGALG00000046680	17.667	31.8981	14.1998	43.8306	46.2677	130.036	100.49	31.8757	26.8989	77.1674	-1.52571	0.0115681	0.499696
novel.2072	140.495	157.718	134.899	89.4875	91.6941	76.7118	67.2636	76.7009	130.65	78.0926	0.736619	0.0116068	0.499696
ENSGALG00000048950	36.1753	81.5174	39.5567	2.73941	10.0948	10.2906	8.91446	8.96504	39.9972	9.56622	2.05045	0.011608	0.499696
ENSGALG00000046955	108.526	191.389	843.876	108.663	52.9975	144.069	84.2822	72.7164	313.114	88.5162	1.8232	0.0116128	0.499696
ENSGALG00000054899	2.52386	0	7.09992	7.3051	9.25353	56.1306	17.8289	8.96504	4.23222	23.0445	-2.38804	0.0116147	0.499696
ENSGALG00000050876	1.68257	5.31635	1.01427	0.913138	8.4123	13.0971	4.05203	14.9417	2.23158	10.1258	-2.34425	0.011627	0.499696
ENSGALG00000026384	9.25414	12.4048	152.141	26.481	15.1421	5.61306	0.810405	10.9573	50.0703	8.13072	2.62734	0.0116331	0.499696
ENSGALG00000048622	1.68257	0	0	3.65255	3.36492	25.2588	11.3457	5.97669	1.33378	11.4865	-2.98367	0.01168	0.499696
ENSGALG00000042868	15.9844	83.2895	30.4282	17.3496	5.88861	7.48408	12.1561	16.934	36.7629	10.6157	1.77171	0.011686	0.499696
ENSGALG00000027986	103.478	109.871	173.441	112.316	53.8387	93.551	72.1261	44.8252	124.777	66.0853	0.917476	0.0117109	0.499696
ENSGALG00000053802	53.001	88.6059	3.04282	83.0955	190.959	266.62	174.237	186.274	56.9363	204.523	-1.84937	0.0117214	0.499696
novel.873	1.68257	0	33.4711	0.913138	0	0	0	0	9.01669	0	5.78383	0.0117976	0.499696
ENSGALG00000005853	48.7946	88.6059	33.4711	110.49	171.611	238.555	213.137	75.7048	70.3403	174.752	-1.31695	0.0118048	0.499696
ENSGALG00000034960	221.258	416.448	376.296	288.552	186.753	231.071	191.256	132.483	325.638	185.391	0.809167	0.0118056	0.499696
ENSGALG00000047984	95.9066	92.1501	9.12847	273.941	428.186	650.179	377.649	324.734	117.782	445.187	-1.91684	0.0118235	0.499696
ENSGALG00000041791	53.8423	58.4799	58.8279	91.3138	137.962	363.913	76.1781	105.588	65.616	170.91	-1.37898	0.0118305	0.499696
ENSGALG00000053803	61.4139	141.769	74.042	67.5722	19.3483	7.48408	48.6243	42.833	86.1994	29.5724	1.53605	0.0118518	0.499696
ENSGALG00000019847	121.145	90.378	436.138	10.0445	15.9834	49.582	29.985	46.8174	164.426	35.592	2.20964	0.0118565	0.499696
ENSGALG00000002371	445.881	634.418	589.294	428.262	360.047	362.042	343.612	350.633	524.464	354.083	0.563906	0.0118701	0.499696
ENSGALG00000008022	8184.03	40267.8	11610.4	1007.19	3471.76	3118.99	2672.72	5321.25	15267.4	3646.18	2.06595	0.0118737	0.499696
ENSGALG00000050375	309.593	744.289	257.626	14.6102	57.2037	65.4857	48.6243	130.491	331.53	75.4512	2.13462	0.0118926	0.499696
ENSGALG00000048096	1.68257	1.77212	0	0.913138	6.72984	17.7747	4.86243	2.98835	1.09196	8.08883	-2.93941	0.0119224	0.499696
ENSGALG00000051214	15.1431	19.4933	9.12847	17.3496	1.68246	5.61306	7.29365	4.98058	15.2786	4.89244	1.63093	0.0119579	0.499696
ENSGALG00000009195	362.594	604.292	406.724	300.422	263.305	214.232	281.211	232.095	418.508	247.711	0.752274	0.0119682	0.499696
ENSGALG00000047458	1.68257	1.77212	2.02855	4.56569	8.4123	23.3877	7.29365	6.97281	2.51223	11.5166	-2.16196	0.0119862	0.499696
ENSGALG00000047334	4.20643	5.31635	7.09992	6.39196	11.7772	41.1624	12.9665	11.9534	5.75367	19.4649	-1.75466	0.0120058	0.499696
ENSGALG00000003003	71.5093	69.1126	296.168	5.47883	12.6185	42.0979	12.9665	20.9184	110.567	22.1503	2.32176	0.0120718	0.499696
ENSGALG00000048815	0.841286	54.9356	1.01427	7.3051	0.84123	2.80653	0	0.996116	16.0241	1.16097	3.77923	0.0120725	0.499696
ENSGALG00000014127	122.828	191.389	129.827	17.3496	34.4904	36.4849	29.1746	50.8019	115.348	37.738	1.60866	0.0120736	0.499696
ENSGALG00000047811	10.0954	19.4933	11.157	3.65255	3.36492	3.74204	1.62081	0.996116	11.0996	2.43097	2.14994	0.0120797	0.499696
ENSGALG00000011086	1105.45	17139.9	3297.41	824.563	2620.43	552.886	619.15	269.947	5591.83	1015.6	2.46079	0.0120825	0.499696
ENSGALG00000031075	12.6193	37.2145	8.1142	1.82628	1.68246	1.87102	1.62081	4.98058	14.9436	2.53872	2.53887	0.0121054	0.499696
ENSGALG00000004637	828.666	1681.74	865.176	414.565	423.139	482.723	351.716	501.046	947.537	439.656	1.10661	0.0121103	0.499696
ENSGALG00000030661	654.52	4051.06	1164.39	427.348	515.674	480.852	495.158	511.007	1574.33	500.673	1.65204	0.0121205	0.499696
novel.899	12.6193	175.44	45.6424	3.65255	9.25353	12.1616	11.3457	10.9573	59.3384	10.9295	2.42905	0.012152	0.499696
ENSGALG00000042587	566.185	1419.47	640.007	111.403	270.035	236.684	132.906	242.056	684.265	220.42	1.63323	0.0121582	0.499696
ENSGALG00000013376	265.005	159.491	1987.98	94.0532	92.5353	273.169	66.4532	71.7203	626.632	125.969	2.31501	0.012177	0.499696
ENSGALG00000045668	22.7147	30.126	19.2712	82.1824	88.3292	339.59	104.542	36.8563	38.5736	142.329	-1.87997	0.0122285	0.500909
ENSGALG00000002125	92.5414	200.249	668.407	39.2649	100.948	38.3559	51.8659	64.7475	250.116	63.9793	1.96652	0.0122972	0.502823
ENSGALG00000019716	26.0799	53.1635	184.598	14.6102	27.7606	15.9037	13.7769	13.9456	69.6129	17.8467	1.96235	0.0123796	0.504723
ENSGALG00000001091	274.259	668.088	677.535	38.3518	87.488	91.68	74.5573	197.231	414.559	112.739	1.87824	0.0124147	0.504723
ENSGALG00000011190	779.872	5385.46	2802.44	313.206	366.776	689.471	553.507	878.574	2320.25	622.082	1.89884	0.0124802	0.504723
ENSGALG00000052018	14.3019	8.86059	7.09992	32.873	67.2984	71.0988	24.3122	32.8718	15.7838	48.8953	-1.60977	0.0124924	0.504723
ENSGALG00000002198	1164.34	3269.56	1675.58	247.46	509.786	515.466	558.369	532.922	1589.23	529.136	1.58607	0.0124945	0.504723
ENSGALG00000037413	26.0799	118.732	42.5995	3.65255	5.04738	8.41959	7.29365	18.9262	47.7659	9.9217	2.26025	0.0124961	0.504723
ENSGALG00000050676	27.7624	38.9866	47.6709	62.0934	80.7581	159.037	72.1261	69.7281	44.1283	95.4122	-1.10944	0.0124983	0.504723
ENSGALG00000005419	23.556	40.7587	15.2141	91.3138	100.106	357.365	84.2822	66.7398	42.7106	152.123	-1.83118	0.012581	0.505931
ENSGALG00000019866	5.04771	46.075	248.497	10.0445	17.6658	8.41959	11.3457	14.9417	77.4161	13.0932	2.56386	0.0126008	0.505931
ENSGALG00000016300	10.9367	12.4048	3.04282	21.9153	24.3957	72.9698	30.7954	26.8951	12.0749	38.764	-1.67851	0.0126275	0.505931
ENSGALG00000003113	1076	2911.59	1340.87	271.202	519.039	390.108	457.069	581.732	1399.92	486.987	1.52273	0.0126308	0.505931
ENSGALG00000052505	10.0954	40.7587	9.12847	62.0934	74.0283	268.491	83.4718	45.8213	30.519	117.953	-1.95533	0.0126778	0.505931
novel.259	15.1431	88.6059	7.09992	4.56569	6.72984	0.93551	2.43122	7.96893	28.8537	4.51637	2.65786	0.0127486	0.505931
ENSGALG00000006413	180.876	93.9222	81.142	65.7459	164.04	246.975	526.763	142.445	105.422	270.056	-1.35562	0.0127576	0.505931
ENSGALG00000001149	205.274	606.064	187.641	15.5233	52.9975	51.453	41.3307	99.6116	253.625	61.3482	2.04582	0.0127661	0.505931
ENSGALG00000015001	1487.39	3604.49	2615.81	1249.17	1081.82	1213.36	1226.14	1037.95	2239.22	1139.82	0.973547	0.0127672	0.505931
ENSGALG00000029834	5500.33	5412.05	4484.11	3003.31	2675.95	3272.41	2121.64	3009.27	4599.95	2769.82	0.731757	0.0127677	0.505931
ENSGALG00000012293	30.2863	90.378	555.822	86.7481	47.9501	72.9698	32.4162	33.8679	190.809	46.801	2.02833	0.0127717	0.505931
ENSGALG00000000242	34.4927	77.9732	74.042	106.837	128.708	319.944	153.977	102.6	73.3363	176.307	-1.26717	0.0128363	0.507612
ENSGALG00000054097	14.3019	15.9491	3.04282	41.0912	58.8861	94.4865	63.2116	33.8679	18.5962	62.613	-1.74449	0.0128818	0.508531
ENSGALG00000009265	0	7.08847	1.01427	2.73941	5.04738	105.713	28.3642	0	2.71054	34.781	-3.75994	0.0129341	0.509717
ENSGALG00000004930	20.1909	111.643	191.698	33.7861	32.808	22.4522	16.2081	32.8718	89.3296	26.085	1.77373	0.0130222	0.509984
ENSGALG00000030706	309.593	2346.28	487.866	93.14	235.544	141.262	135.338	272.936	809.221	196.27	2.04269	0.0130362	0.509984
novel.305	21.8734	15.9491	8.1142	41.0912	64.7747	95.422	59.97	27.8912	21.757	62.0145	-1.4991	0.0130432	0.509984
ENSGALG00000047871	4.20643	8.86059	2.02855	14.6102	15.9834	87.0024	34.8474	5.97669	7.42644	35.9525	-2.28152	0.0130433	0.509984
ENSGALG00000009262	21.8734	35.4423	23.3283	55.7014	59.7274	110.39	68.8845	58.7708	34.0864	74.4432	-1.12789	0.0130525	0.509984
ENSGALG00000048476	3.36514	10.6327	4.0571	12.7839	18.5071	62.6792	17.0185	13.9456	7.70972	28.0376	-1.8841	0.0131205	0.510053
ENSGALG00000042228	2.52386	0	6.08565	4.56569	5.04738	58.0016	4.05203	20.9184	3.2938	22.0049	-2.68247	0.0131391	0.510053
ENSGALG00000002678	490.47	2211.6	644.064	254.765	185.071	254.459	368.734	372.547	900.225	295.203	1.60739	0.0131446	0.510053
ENSGALG00000011708	5374.13	21951.2	16537.7	4261.61	6561.6	3880.5	4522.06	2375.74	12031.2	4334.97	1.47259	0.0131609	0.510053
ENSGALG00000052507	0	1.77212	0	0.913138	0.84123	27.1298	5.67284	1.99223	0.671314	8.90902	-4.01166	0.0131847	0.510053
novel.994	114.415	1.77212	98.3846	8.21824	8.4123	4.67755	17.0185	6.97281	55.6975	9.27029	2.58821	0.0131893	0.510053
ENSGALG00000004734	50.4771	645.051	122.727	21.9153	31.9668	21.5167	75.3677	43.8291	210.043	43.1701	2.27805	0.0132558	0.510053
ENSGALG00000051516	9.25414	10.6327	6.08565	31.9598	42.9027	125.358	24.3122	24.9029	14.4831	54.369	-1.89731	0.0132568	0.510053
ENSGALG00000051553	21.8734	17.7212	20.2855	31.0467	24.3957	113.197	56.7284	42.833	22.7317	59.2884	-1.37267	0.0132974	0.510053
ENSGALG00000000225	348.292	471.383	501.052	67.5722	108.519	131.907	119.13	163.363	347.075	130.73	1.40785	0.0133051	0.510053
ENSGALG00000050467	55.5249	147.086	73.0278	13.6971	26.9194	16.8392	31.6058	11.9534	72.3339	21.8294	1.71469	0.0133248	0.510053
ENSGALG00000033522	426.532	2247.04	938.204	177.149	336.492	250.717	361.441	220.142	947.232	292.198	1.69558	0.0133693	0.510053
ENSGALG00000053252	21.8734	31.8981	23.3283	8.21824	6.72984	5.61306	10.5353	6.97281	21.3295	7.46275	1.48671	0.0133723	0.510053
ENSGALG00000043268	508.978	496.193	554.808	525.967	372.665	389.172	343.612	438.291	521.487	385.935	0.435804	0.0134201	0.510053
ENSGALG00000000720	2685.38	4538.39	6024.79	572.537	1043.13	743.73	1329.06	1582.83	3455.28	1174.69	1.55643	0.0134471	0.510053
ENSGALG00000040136	294.45	513.914	969.647	19.1759	149.739	91.68	69.6949	119.534	449.297	107.662	2.0609	0.0134531	0.510053
novel.393	12.6193	3.54423	0	7.3051	26.0781	75.7763	13.7769	12.9495	5.86716	32.1452	-2.42268	0.0134655	0.510053
ENSGALG00000010915	12.6193	205.566	122.727	58.4408	18.5071	47.711	17.8289	23.9068	99.8382	26.9884	1.88221	0.0134896	0.510053
ENSGALG00000017926	209.48	629.102	255.597	249.287	141.327	155.295	198.549	149.417	335.866	161.147	1.0546	0.0134951	0.510053
ENSGALG00000014477	317.165	487.332	269.797	50.2226	84.123	128.165	63.2116	115.549	281.129	97.7622	1.52239	0.0135182	0.510053
ENSGALG00000038920	8.41286	143.541	23.3283	6.39196	7.57107	10.2906	11.3457	1.99223	45.4187	7.7999	2.52185	0.0135618	0.510053
ENSGALG00000012921	1122.28	3308.54	1791.21	408.173	581.29	575.339	633.737	717.203	1657.55	626.892	1.40216	0.0135979	0.510053
ENSGALG00000048484	1.68257	1.77212	0	0	1.68246	34.6139	8.91446	0.996116	0.863672	11.5517	-3.83996	0.0136124	0.510053
ENSGALG00000050651	115.256	303.032	98.3846	44.7437	55.5212	56.1306	59.97	29.8835	140.354	50.3763	1.46958	0.0136183	0.510053
ENSGALG00000022702	57.2074	23.0375	31.4425	3.65255	1.68246	9.3551	0.810405	9.96116	28.835	5.45228	2.42129	0.01365	0.510053
ENSGALG00000042641	794.174	997.702	658.264	569.798	519.039	418.173	480.57	517.98	754.984	483.941	0.639689	0.0136673	0.510053
ENSGALG00000050744	0.841286	3.54423	2.02855	1.82628	1.68246	58.0016	11.3457	0.996116	2.06009	18.0065	-3.18656	0.0136854	0.510053
ENSGALG00000036568	15.9844	232.147	53.7566	2.73941	16.8246	11.2261	14.5873	10.9573	76.1569	13.3988	2.49679	0.0136862	0.510053
ENSGALG00000049350	32.8101	56.7078	4.0571	54.7883	49.6326	233.877	231.776	60.7631	37.0908	144.012	-1.96298	0.0137014	0.510053
ENSGALG00000036086	5230.27	21157.3	14315.5	1021.8	2831.58	2491.26	3145.18	3570.08	10431.2	3009.53	1.79323	0.0137443	0.51036
ENSGALG00000028567	2733.34	44017.6	8602.06	3798.65	5708.59	3003.92	3413.43	2747.29	14787.9	3718.31	1.99162	0.0137543	0.51036
ENSGALG00000051954	556.09	735.429	953.418	465.7	409.679	477.11	373.597	323.738	677.659	396.031	0.774162	0.0137896	0.510842
ENSGALG00000046687	26.9211	92.1501	122.727	6.39196	12.6185	10.2906	18.6393	20.9184	62.0476	15.6167	1.98545	0.0138372	0.511776
ENSGALG00000031325	4065.09	7444.66	6336.17	665.677	1296.34	1636.21	1391.47	2061.96	4627.9	1596.49	1.53536	0.0138882	0.512408
ENSGALG00000045940	834.555	584.799	793.163	32.873	49.6326	180.553	147.494	197.231	561.347	143.728	1.96584	0.0138991	0.512408
ENSGALG00000054892	42.9056	44.3029	31.4425	3.65255	6.72984	9.3551	12.1561	3.98446	30.5759	8.05637	1.9109	0.0139598	0.513156
novel.1362	635.171	2365.78	977.761	401.781	439.122	431.27	475.708	399.442	1095.12	436.386	1.32617	0.0139845	0.513156
ENSGALG00000013356	766.411	1747.31	572.051	36.5255	207.784	176.811	166.944	238.072	780.574	197.403	1.9827	0.0139868	0.513156
ENSGALG00000004859	2092.28	3188.04	6548.16	335.122	682.238	726.891	773.127	1401.53	3040.9	895.948	1.76302	0.0140582	0.514951
ENSGALG00000046732	2.52386	1.77212	3.04282	10.9577	19.3483	15.9037	13.7769	14.9417	4.57411	15.9926	-1.74801	0.0141032	0.515771
novel.762	141.336	820.49	152.141	53.8751	101.789	62.6792	72.9365	87.6582	291.961	81.2657	1.84146	0.0142953	0.521274
ENSGALG00000012085	99.2717	494.421	265.74	289.465	84.9643	99.164	101.301	187.27	287.224	118.175	1.279	0.0143017	0.521274
novel.493	2.52386	1.77212	1.01427	16.4365	47.9501	29.9363	19.4497	10.9573	5.43668	27.0734	-2.27711	0.0143221	0.521274
ENSGALG00000039772	23.556	31.8981	11.157	39.2649	39.5378	175.876	41.3307	59.7669	26.469	79.1278	-1.58265	0.0143878	0.522834
ENSGALG00000043021	64.779	79.7453	266.754	55.7014	50.4738	39.2914	39.7099	47.8136	116.745	44.3222	1.39843	0.0144485	0.523532
ENSGALG00000050311	47.112	0	0	151.581	1.68246	4.67755	3.24162	5.97669	49.6732	3.89458	3.68059	0.0144528	0.523532
ENSGALG00000000616	462.707	1141.24	1933.21	35.6124	104.313	187.102	218.809	314.773	893.193	206.249	2.11453	0.0145404	0.523569
ENSGALG00000028374	10.9367	26.5818	0	18.2628	1.68246	0.93551	3.24162	0	13.9453	1.4649	3.21013	0.0145765	0.523569
ENSGALG00000006053	27.7624	56.7078	342.825	42.0043	22.7132	14.0326	51.8659	25.899	117.325	28.6277	2.03428	0.0145976	0.523569
ENSGALG00000053011	18.5083	30.126	18.2569	53.8751	50.4738	229.2	79.4197	32.8718	30.1916	97.9913	-1.69792	0.0146	0.523569
novel.420	3.36514	14.1769	8.1142	0	0	0.93551	0	0	6.41407	0.233877	4.54047	0.0146092	0.523569
ENSGALG00000007381	2718.19	14508.3	5348.27	1052.85	1577.31	1593.17	2021.96	2181.49	5906.91	1843.48	1.6798	0.0146225	0.523569
ENSGALG00000015253	220.417	2594.38	509.166	72.1379	122.82	286.266	145.873	194.243	849.025	187.3	2.17962	0.0146767	0.523569
ENSGALG00000040938	74.8744	8.86059	25.3569	51.1357	71.5046	258.201	78.6093	107.581	40.0569	128.974	-1.67191	0.0146802	0.523569
ENSGALG00000047015	10.0954	21.2654	3.04282	42.0043	45.4264	163.714	66.4532	27.8912	19.102	75.8713	-1.99091	0.014697	0.523569
ENSGALG00000030776	324.736	1004.79	1038.62	141.536	193.483	188.973	314.437	186.274	627.42	220.792	1.50554	0.0147045	0.523569
ENSGALG00000049326	31.9689	95.6943	98.3846	56.6145	14.3009	25.2588	49.4347	19.9223	70.6656	27.2292	1.36607	0.0147263	0.523569
ENSGALG00000019325	10.9367	2826.53	478.738	21.0022	122.82	118.81	91.5758	106.584	834.301	109.947	2.92311	0.0147287	0.523569
novel.2057	164.051	239.236	164.312	42.9175	91.6941	26.1943	39.7099	63.7514	152.629	55.3374	1.45999	0.0147705	0.52424
ENSGALG00000008546	1293.06	607.836	908.79	1180.69	1545.34	2109.57	1584.34	1545.97	997.592	1696.31	-0.764462	0.0148007	0.524494
ENSGALG00000016968	11.778	12.4048	69.9849	0	5.04738	0.93551	3.24162	1.99223	23.5419	2.80419	3.06271	0.0148473	0.525045
ENSGALG00000049502	4.20643	0	6.08565	9.13138	3.36492	27.1298	45.3827	21.9145	4.85586	24.448	-2.27632	0.0148892	0.525045
ENSGALG00000050233	1.68257	0	3.04282	2.73941	3.36492	7.48408	22.6913	8.96504	1.8662	10.6263	-2.4189	0.0149614	0.525045
novel.1741	275.942	494.421	312.397	214.587	189.277	187.102	174.237	200.219	324.337	187.709	0.784138	0.0149881	0.525045
ENSGALG00000016142	441.675	884.286	5125.13	221.892	238.909	419.108	255.278	634.526	1668.25	386.955	2.10828	0.0149909	0.525045
ENSGALG00000013722	280.989	878.97	957.475	254.765	224.608	305.912	196.928	268.951	593.05	249.1	1.25042	0.015016	0.525045
ENSGALG00000051174	37.8579	88.6059	93.3133	9.13138	10.0948	14.0326	17.0185	26.8951	57.2271	17.0103	1.74599	0.015033	0.525045
ENSGALG00000009792	89.1763	637.962	1417.96	94.0532	156.469	160.908	149.115	105.588	559.787	143.02	1.96819	0.0150444	0.525045
novel.159	257.433	958.715	184.598	56.6145	78.2344	145.94	79.4197	112.561	364.34	104.039	1.80596	0.0150489	0.525045
ENSGALG00000015720	5.889	8.86059	4.0571	7.3051	3.36492	29.0008	30.7954	29.8835	6.52795	23.2612	-1.8534	0.015055	0.525045
ENSGALG00000048097	137.13	147.086	245.454	104.098	100.948	83.2604	93.1966	58.7708	158.442	84.0439	0.913057	0.0150773	0.525045
novel.1121	42.0643	63.7962	250.526	24.6547	28.6018	32.7428	25.933	27.8912	95.2603	28.7922	1.72707	0.0150919	0.525045
ENSGALG00000047918	0	1.77212	1.01427	0.913138	0.84123	32.7428	8.91446	0.996116	0.924882	10.8737	-3.67864	0.015225	0.526639
novel.1226	83.2873	63.7962	16.2284	211.848	207.784	546.338	264.192	204.204	93.79	305.629	-1.70141	0.0152742	0.526639
ENSGALG00000002688	9.25414	30.126	15.2141	10.0445	6.72984	3.74204	4.05203	5.97669	16.1597	5.12515	1.61268	0.0152772	0.526639
ENSGALG00000052105	20.1909	37.2145	7.09992	0.913138	0	4.67755	0	0	16.3546	1.16939	3.81361	0.0152844	0.526639
ENSGALG00000049843	111.05	276.45	155.184	124.187	82.4406	99.164	92.3862	79.6893	166.718	88.42	0.905357	0.0153135	0.526639
ENSGALG00000048048	0.841286	15.9491	110.556	4.56569	4.20615	0.93551	6.48324	4.98058	32.978	4.15137	2.9875	0.015324	0.526639
ENSGALG00000048966	42.0643	28.3539	6.08565	61.1802	86.6467	200.199	68.8845	73.7126	34.421	107.361	-1.63499	0.0153559	0.526639
novel.1638	18.5083	28.3539	201.841	1.82628	7.57107	14.9682	13.7769	4.98058	62.6323	10.3242	2.60043	0.0153753	0.526639
ENSGALG00000042351	514.026	630.874	627.836	177.149	165.722	162.779	149.115	359.598	487.471	209.303	1.21957	0.0154047	0.526639
ENSGALG00000011220	1011.23	6166.97	2146.21	830.042	865.626	1098.29	852.546	716.207	2538.61	883.167	1.5228	0.0154062	0.526639
ENSGALG00000008263	111.891	86.8337	144.027	198.151	317.144	388.237	226.103	157.386	135.226	272.217	-1.00509	0.0154239	0.526639
novel.880	5.889	8.86059	1.01427	13.6971	13.4597	18.7102	27.5538	42.833	7.36523	25.6392	-1.80406	0.0154264	0.526639
ENSGALG00000016426	55.5249	24.8096	29.414	31.9598	63.0923	115.068	72.1261	49.8058	35.4271	75.023	-1.06695	0.0154372	0.526639
novel.427	61.4139	49.6193	22.314	241.982	279.288	888.734	180.72	137.464	93.8322	371.552	-1.98265	0.0154615	0.526681
ENSGALG00000048728	59.7313	51.3914	21.2998	9.13138	15.9834	2.80653	4.86243	13.9456	35.3885	9.39949	1.90882	0.0155233	0.528001
ENSGALG00000047882	4.20643	10.6327	10.1427	1.82628	0.84123	1.87102	0.810405	0	6.70204	0.880664	2.88617	0.0155816	0.529195
ENSGALG00000005672	4.20643	24.8096	0	0.913138	0	0	0	0	7.4823	0	5.48657	0.0156244	0.529276
ENSGALG00000001049	632.647	3032.09	1267.84	221.892	348.269	332.106	455.448	505.031	1288.62	410.213	1.65065	0.0156385	0.529276
ENSGALG00000047262	132.082	99.2386	109.542	1.82628	2.52369	14.9682	31.6058	14.9417	85.6721	16.0098	2.41823	0.0156849	0.529276
novel.920	6.73029	31.8981	4.0571	23.7416	27.7606	157.166	51.0555	25.899	16.6068	65.4702	-2.00224	0.0156881	0.529276
ENSGALG00000016509	588.9	793.909	1787.15	456.569	344.063	373.268	494.347	439.287	906.632	412.741	1.13522	0.0156997	0.529276
ENSGALG00000044606	6.73029	5.31635	5.07137	4.56569	0	0	0.810405	1.99223	5.42092	0.700659	3.00114	0.0157598	0.530276
novel.1898	11.778	53.1635	144.027	14.6102	14.3009	20.5812	10.5353	11.9534	55.8947	14.3427	1.96143	0.0158021	0.530276
ENSGALG00000038254	44.5881	72.6568	4.0571	96.7926	179.182	297.492	66.4532	270.943	54.5237	203.518	-1.90205	0.0158121	0.530276
ENSGALG00000001592	2.52386	0	29.414	0.913138	0	0	0.810405	0	8.21274	0.202601	4.9303	0.0158413	0.530276
ENSGALG00000047643	3.36514	5.31635	2.02855	1.82628	5.88861	50.5175	9.72486	2.98835	3.13408	17.2798	-2.51071	0.0158946	0.530276
ENSGALG00000054925	4.20643	5.31635	2.02855	26.481	35.3317	84.1959	24.3122	19.9223	9.50808	40.9405	-2.08658	0.0159104	0.530276
ENSGALG00000016283	452.612	1671.11	1398.68	252.026	312.938	396.656	289.315	412.392	943.607	352.825	1.4185	0.0160295	0.530276
ENSGALG00000047414	19.3496	35.4423	154.17	22.8284	15.9834	22.4522	13.7769	15.9379	57.9475	17.0376	1.76842	0.0160318	0.530276
ENSGALG00000016288	13.4606	1.77212	2.02855	13.6971	20.1895	69.2277	17.0185	21.9145	7.73958	32.0876	-2.00399	0.0160352	0.530276
ENSGALG00000002832	1711.18	3852.58	2993.12	1745.92	1425.89	1396.72	1431.18	1582.83	2575.7	1459.15	0.819269	0.0160957	0.530276
novel.89	9.25414	109.871	23.3283	11.8708	5.04738	14.0326	8.10405	8.96504	38.5811	9.03728	2.07463	0.0161187	0.530276
ENSGALG00000050561	18.5083	24.8096	1.01427	56.6145	71.5046	290.944	81.0405	36.8563	25.2367	120.086	-2.24879	0.0161191	0.530276
ENSGALG00000038146	928.779	3040.95	986.889	174.409	340.698	535.112	298.229	419.365	1282.76	398.351	1.68653	0.0161368	0.530276
ENSGALG00000043583	273.418	583.027	129.827	447.437	756.266	1651.17	665.343	539.895	358.427	903.17	-1.33494	0.0161483	0.530276
ENSGALG00000051003	10.9367	5.31635	2.02855	27.3941	31.1255	97.293	49.4347	13.9456	11.4189	47.9497	-2.04843	0.0161686	0.530276
ENSGALG00000053597	3715.12	5773.56	3574.3	1860.97	2071.95	1784.02	1957.13	2237.28	3730.99	2012.59	0.890169	0.0162055	0.530276
ENSGALG00000003820	2628.18	7026.44	3564.16	1099.42	1411.58	1609.08	1369.59	1609.72	3579.55	1499.99	1.25451	0.0162227	0.530276
ENSGALG00000032882	295.291	1121.75	553.794	76.7036	139.644	186.166	170.996	169.34	511.885	166.536	1.61832	0.0162652	0.530276
ENSGALG00000010662	0.841286	0	3.04282	4.56569	10.936	25.2588	6.48324	4.98058	2.11245	11.9146	-2.41046	0.0162961	0.530276
ENSGALG00000047574	314.641	2172.62	365.139	179.888	170.77	204.877	229.345	281.901	758.071	221.723	1.77222	0.0163188	0.530276
ENSGALG00000002945	199.385	299.488	239.369	149.755	109.36	148.746	146.683	126.507	221.999	132.824	0.735402	0.0163422	0.530276
ENSGALG00000004345	132.082	529.863	261.683	54.7883	105.995	54.2596	94.8174	77.697	244.604	83.1923	1.55156	0.0163615	0.530276
ENSGALG00000039182	1746.51	2613.87	1673.55	977.057	943.019	881.25	1042.18	1106.68	1752.75	993.284	0.818589	0.0163803	0.530276
novel.2045	8.41286	10.6327	0	21.9153	37.8554	36.4849	48.6243	31.8757	10.2402	38.7101	-1.91585	0.0163804	0.530276
ENSGALG00000001470	877.461	1745.54	1192.79	630.065	624.193	561.306	603.752	654.448	1111.46	610.925	0.862067	0.0163921	0.530276
ENSGALG00000015775	1172.75	1235.17	1173.52	667.504	731.029	600.597	629.685	721.188	1062.23	670.625	0.662891	0.016417	0.530276
ENSGALG00000047209	121.145	381.005	93.3133	116.882	84.9643	73.9053	75.3677	69.7281	178.086	75.9913	1.22055	0.016418	0.530276
ENSGALG00000041454	1859.24	4414.34	1953.49	1515.81	1175.2	998.189	1224.52	1543.98	2435.72	1235.47	0.97868	0.0164314	0.530276
ENSGALG00000001513	1321.66	1334.4	1877.42	719.553	683.079	785.828	615.098	873.594	1313.26	739.4	0.828755	0.016432	0.530276
novel.2266	137.971	49.6193	53.7566	84.9218	198.53	257.265	122.371	128.499	81.5671	176.666	-1.10615	0.0164349	0.530276
ENSGALG00000047905	10.9367	24.8096	7.09992	8.21824	5.88861	2.80653	3.24162	0.996116	12.7661	3.23322	1.92257	0.0164676	0.530276
ENSGALG00000048910	42.9056	115.188	151.127	30.1335	40.3791	33.6784	25.933	29.8835	84.8384	32.4685	1.37983	0.0164718	0.530276
ENSGALG00000033698	81.6047	46.075	128.813	194.498	195.165	431.27	252.846	186.274	112.748	266.389	-1.23463	0.0165225	0.531161
ENSGALG00000043964	9.25414	33.6702	13.1856	0.913138	1.68246	1.87102	0.810405	4.98058	14.2558	2.33612	2.60004	0.0166373	0.533425
ENSGALG00000002329	211.163	171.895	151.127	14.6102	20.1895	80.4539	13.7769	30.8796	137.199	36.325	1.91818	0.0166396	0.533425
ENSGALG00000050741	4.20643	24.8096	6.08565	21.9153	63.0923	41.1624	41.3307	22.9107	14.2543	42.124	-1.59849	0.0167315	0.533674
ENSGALG00000051258	349.975	1816.42	1012.25	64.8328	218.72	166.521	128.854	339.675	810.868	213.443	1.92503	0.016755	0.533674
ENSGALG00000033520	354.181	668.088	454.395	13.6971	73.187	110.39	37.2786	140.452	372.59	90.327	2.04408	0.0167916	0.533674
ENSGALG00000050781	79.0809	65.5683	78.0991	39.2649	32.808	36.4849	39.7099	36.8563	65.5033	36.4648	0.844729	0.0168025	0.533674
ENSGALG00000003076	137.971	102.783	78.0991	13.6971	25.2369	41.1624	21.0705	25.899	83.1375	28.3422	1.55209	0.0168138	0.533674
ENSGALG00000051481	0	0	1.01427	1.82628	0	2.80653	13.7769	32.8718	0.710138	12.3638	-4.01571	0.0168249	0.533674
ENSGALG00000053840	0	3.54423	3.04282	10.0445	11.7772	60.8081	15.3977	7.96893	4.15789	23.988	-2.52274	0.0168397	0.533674
ENSGALG00000000836	402.135	1123.52	505.109	139.71	216.196	179.618	253.657	191.254	542.619	210.181	1.36614	0.0168491	0.533674
ENSGALG00000051679	0.841286	1.77212	1.01427	0.913138	2.52369	28.0653	4.05203	1.99223	1.1352	9.15831	-3.07711	0.0168702	0.533674
ENSGALG00000036925	98.4304	267.59	927.047	59.354	108.519	85.1314	74.5573	109.573	338.105	94.445	1.83998	0.0168809	0.533674
ENSGALG00000052315	26.0799	51.3914	5.07137	48.3963	92.5353	147.811	68.074	70.7242	32.7347	94.786	-1.54445	0.0169165	0.534061
ENSGALG00000037695	23.556	72.6568	371.225	76.7036	21.872	28.0653	51.8659	47.8136	136.035	37.4042	1.86357	0.0169642	0.534829
ENSGALG00000051938	0	0	0	0	5.88861	0.93551	4.05203	3.98446	0	3.71515	-4.22256	0.017063	0.534882
ENSGALG00000012454	847.175	1164.28	727.235	70.3116	160.675	238.555	128.854	342.664	702.251	217.687	1.68951	0.017071	0.534882
novel.1485	4.20643	15.9491	4.0571	14.6102	24.3957	131.907	29.1746	3.98446	9.7057	47.3654	-2.30698	0.0170902	0.534882
ENSGALG00000002714	77.3983	62.0241	74.042	231.024	167.405	750.279	239.07	167.347	111.122	331.025	-1.57168	0.0170991	0.534882
ENSGALG00000037811	623.393	538.724	611.608	638.283	750.377	737.182	1132.14	924.395	603.002	886.023	-0.554279	0.0171025	0.534882
ENSGALG00000045581	1038.99	3186.27	1579.23	63.9196	323.874	423.786	257.709	507.023	1467.1	378.098	1.95585	0.0171063	0.534882
ENSGALG00000001533	12.6193	35.4423	230.24	21.0022	15.9834	14.0326	7.29365	28.8874	74.826	16.5493	2.18099	0.0171432	0.534981
ENSGALG00000029796	12.6193	7.08847	13.1856	17.3496	25.2369	34.6139	33.2266	18.9262	12.5607	28.0009	-1.1218	0.0171563	0.534981
ENSGALG00000037520	1.68257	12.4048	244.44	21.0022	12.6185	9.3551	5.67284	14.9417	69.8824	10.647	2.7178	0.0171864	0.53519
ENSGALG00000000141	8111.68	19567.7	7859.61	763.383	1715.27	2494.07	1349.32	4520.37	9075.6	2519.76	1.84867	0.0172255	0.535677
ENSGALG00000033369	54.6836	129.365	18.2569	77.6167	121.978	405.076	160.46	122.522	69.9804	202.509	-1.54117	0.0172852	0.536805
ENSGALG00000053184	174.146	235.692	123.742	415.478	429.869	1293.81	467.604	285.885	237.264	619.292	-1.38392	0.0174487	0.540427
ENSGALG00000046894	11.778	21.2654	22.314	10.0445	6.72984	6.54857	6.48324	4.98058	16.3505	6.18556	1.37456	0.017453	0.540427
ENSGALG00000028721	744.538	5553.82	2230.39	247.46	893.387	584.694	564.853	291.862	2194.05	583.699	1.90986	0.0174728	0.540427
ENSGALG00000033572	1507.58	3097.66	2574.23	1054.67	1083.5	966.382	1149.15	1159.48	2058.54	1089.63	0.91719	0.0175325	0.541232
ENSGALG00000028774	2108.26	15653.1	3184.82	759.731	1826.31	1436.94	1287.73	1469.27	5426.48	1505.06	1.85	0.0175462	0.541232
ENSGALG00000009640	47.112	54.9356	26.3711	171.67	177.5	514.53	132.906	126.507	75.0222	237.861	-1.66188	0.0175908	0.54158
ENSGALG00000012407	96.7479	177.212	72.0135	308.641	296.954	881.25	363.062	229.107	163.653	442.593	-1.43555	0.0176567	0.54158
ENSGALG00000036131	14.3019	15.9491	5.07137	11.8708	1.68246	3.74204	2.43122	5.97669	11.7983	3.4581	1.7787	0.017683	0.54158
ENSGALG00000050312	19.3496	21.2654	2.02855	18.2628	21.872	99.164	30.7954	52.7941	15.2266	51.1564	-1.75598	0.0176973	0.54158
novel.924	812.682	1430.1	841.848	264.81	284.336	364.849	403.582	440.283	837.36	373.262	1.16462	0.0177001	0.54158
ENSGALG00000050532	15.1431	134.681	28.3997	7.3051	14.3009	7.48408	3.24162	14.9417	46.3822	9.99209	2.20165	0.0177172	0.54158
ENSGALG00000053555	131.241	118.732	80.1277	83.0955	65.616	58.9371	71.3157	52.7941	103.299	62.1657	0.727477	0.0177495	0.54158
ENSGALG00000045132	222.941	233.919	224.155	209.109	174.976	130.971	172.616	152.406	222.531	157.742	0.493443	0.0177516	0.54158
novel.163	0	0	0	0.913138	0	33.6784	4.05203	0.996116	0.228284	9.68162	-4.87885	0.0177707	0.54158
ENSGALG00000043026	72.3506	108.099	67.9564	24.6547	32.808	29.9363	27.5538	5.97669	68.2652	24.0687	1.49329	0.0177999	0.541749
ENSGALG00000011950	3175.01	3907.52	3950.6	3480.88	2510.23	2521.2	3042.26	2757.25	3628.5	2707.74	0.421982	0.0178857	0.542382
ENSGALG00000026070	399.611	723.024	260.669	118.708	169.929	152.488	122.371	181.293	375.503	156.52	1.26003	0.0179584	0.542382
ENSGALG00000026098	42.0643	226.831	437.152	7.3051	15.9834	58.9371	31.6058	41.8369	178.338	37.0908	2.26534	0.0179867	0.542382
ENSGALG00000049818	11.778	23.0375	2.02855	7.3051	27.7606	117.874	85.0926	1.99223	11.0373	58.1799	-2.42439	0.0179964	0.542382
ENSGALG00000054838	172.464	981.753	134.899	6.39196	35.3317	47.711	58.3492	105.588	323.877	61.745	2.38961	0.0180302	0.542382
ENSGALG00000026902	92.5414	101.011	301.24	55.7014	38.6966	60.8081	72.1261	42.833	137.623	53.6159	1.36006	0.0180902	0.542382
ENSGALG00000047648	15.1431	496.193	72.0135	1.82628	45.4264	2.80653	14.5873	11.9534	146.294	18.6934	2.96321	0.0181419	0.542382
novel.956	806.793	1664.02	653.193	420.043	379.395	409.753	421.411	493.077	886.012	425.909	1.05531	0.0181498	0.542382
ENSGALG00000049236	162.368	189.617	630.879	46.57	51.315	101.035	101.301	73.7126	257.358	81.8408	1.65303	0.0181745	0.542382
novel.1939	0	0	0	0	0	0	116.698	86.6621	0	50.8401	-7.99413	0.0181852	0.542382
ENSGALG00000052372	14.3019	28.3539	6.08565	37.4386	37.0141	234.813	64.022	15.9379	21.545	87.9467	-2.03398	0.0181895	0.542382
novel.79	0.841286	1.77212	12.1713	6.39196	19.3483	66.4212	16.2081	5.97669	5.29417	26.9886	-2.32822	0.0181983	0.542382
novel.73	1.68257	0	0	0	0.84123	37.4204	0.810405	3.98446	0.420643	10.7641	-4.39755	0.0181986	0.542382
ENSGALG00000005462	306.228	570.622	228.212	1117.68	1378.78	1284.46	1349.32	1106.68	555.686	1279.81	-1.2036	0.0182045	0.542382
ENSGALG00000019873	386.15	699.986	383.396	347.905	232.18	319.944	251.226	271.94	454.359	268.822	0.753758	0.0182048	0.542382
ENSGALG00000040942	169.94	251.641	905.747	111.403	125.343	119.745	153.977	102.6	359.683	125.416	1.51988	0.0182146	0.542382
ENSGALG00000031693	90.0176	53.1635	112.584	43.8306	38.6966	44.9045	32.4162	36.8563	74.899	38.2184	0.977635	0.0182277	0.542382
ENSGALG00000000918	24.3973	58.4799	115.627	18.2628	21.872	25.2588	8.10405	13.9456	54.1918	17.2951	1.64572	0.0182479	0.542382
ENSGALG00000052147	0	1.77212	0	0.913138	5.04738	5.61306	2.43122	6.97281	0.671314	5.01612	-3.19469	0.0183967	0.544301
novel.1699	307.911	832.895	309.354	110.49	151.421	168.392	94.007	184.281	390.162	149.525	1.38139	0.0184132	0.544301
ENSGALG00000027202	38.6991	127.592	39.5567	42.9175	37.8554	19.6457	21.8809	20.9184	62.1914	25.0751	1.28997	0.0184368	0.544301
ENSGALG00000050887	38.6991	154.174	144.027	17.3496	38.6966	26.1943	29.1746	18.9262	88.5625	28.2479	1.64037	0.0184401	0.544301
ENSGALG00000052389	0.841286	3.54423	3.04282	0	3.36492	78.5828	8.91446	0	1.85709	22.7156	-3.67696	0.0184602	0.544301
ENSGALG00000031735	333.149	1036.69	256.611	17.3496	85.8055	119.745	47.0035	139.456	410.95	98.0026	2.06704	0.018477	0.544301
ENSGALG00000044797	21.0321	28.3539	149.098	6.39196	10.936	12.1616	7.29365	17.9301	51.2191	12.0803	2.08874	0.0184915	0.544301
ENSGALG00000010497	128.717	67.3405	80.1277	78.5298	135.438	194.586	259.33	103.596	88.6787	173.237	-0.960935	0.0185029	0.544301
ENSGALG00000048825	11.778	8.86059	4.0571	31.0467	21.0308	149.682	30.7954	24.9029	13.9356	56.6027	-2.00864	0.0185448	0.544542
ENSGALG00000051239	19.3496	21.2654	9.12847	29.2204	31.9668	113.197	51.8659	23.9068	19.741	55.234	-1.48448	0.0185637	0.544542
ENSGALG00000048501	209.48	444.801	314.425	200.89	164.881	183.36	154.787	168.344	292.399	167.843	0.795709	0.0186342	0.544542
ENSGALG00000005094	583.011	1017.2	455.409	48.3963	110.201	181.489	86.7134	247.037	526.003	156.36	1.7497	0.0186485	0.544542
ENSGALG00000049078	8.41286	21.2654	0	14.6102	44.5852	57.0661	25.1226	35.8602	11.0721	40.6585	-1.90915	0.0186631	0.544542
ENSGALG00000000748	185.083	909.096	1007.17	216.414	340.698	152.488	124.802	194.243	579.442	203.058	1.51173	0.0187553	0.544542
ENSGALG00000037493	46.2707	70.8847	491.923	8.21824	26.9194	29.0008	34.037	40.8407	154.324	32.6995	2.23947	0.0187721	0.544542
ENSGALG00000040655	152.273	1440.73	405.71	62.0934	162.357	152.488	108.594	129.495	515.202	138.234	1.89629	0.0187957	0.544542
novel.200	60.5726	19.4933	137.941	33.7861	269.194	53.3241	406.823	126.507	62.9483	213.962	-1.76082	0.0188637	0.544542
ENSGALG00000027501	4102.11	9835.25	3109.77	837.347	1545.34	1368.65	1649.99	1877.68	4471.12	1610.41	1.47299	0.0188676	0.544542
ENSGALG00000053980	46.2707	205.566	32.4568	30.1335	15.1421	37.4204	14.5873	27.8912	78.6067	23.7603	1.71636	0.0188762	0.544542
ENSGALG00000037257	209.48	946.311	253.569	48.3963	95.059	68.2922	106.163	156.39	364.439	106.476	1.77289	0.0189219	0.544542
ENSGALG00000021364	1237.53	1150.1	1346.96	1317.66	709.998	1015.96	845.253	1021.02	1263.06	898.058	0.492838	0.0189653	0.544542
ENSGALG00000036175	748.744	2486.28	819.534	180.801	275.924	223.587	371.166	514.992	1058.84	346.417	1.61112	0.0189804	0.544542
ENSGALG00000016969	72.3506	93.9222	364.125	7.3051	14.3009	34.6139	18.6393	53.7903	134.426	30.3361	2.14998	0.0190281	0.544542
novel.1168	0.841286	24.8096	1.01427	1.82628	26.9194	114.132	31.6058	6.97281	7.12287	44.9075	-2.7365	0.0190581	0.544542
ENSGALG00000042963	10.0954	17.7212	19.2712	6.39196	35.3317	19.6457	21.8809	65.7436	13.3699	35.6505	-1.43485	0.0190609	0.544542
ENSGALG00000048208	5.04771	1.77212	3.04282	4.56569	3.36492	46.7755	12.1561	7.96893	3.60709	17.5664	-2.23962	0.0191023	0.544542
novel.469	1.68257	1.77212	4.0571	4.56569	10.0948	5.61306	12.9665	13.9456	3.01937	10.655	-1.78399	0.0191464	0.544542
ENSGALG00000002931	10.0954	37.2145	5.07137	0.913138	0.84123	4.67755	0.810405	0.996116	13.3236	1.83133	2.84115	0.0191569	0.544542
ENSGALG00000050768	7.57157	37.2145	9.12847	34.6992	52.9975	122.552	38.0891	47.8136	22.1534	65.363	-1.58021	0.019176	0.544542
ENSGALG00000054764	0	3.54423	1.01427	17.3496	10.936	115.068	29.985	8.96504	5.47703	41.2384	-2.89977	0.0191798	0.544542
ENSGALG00000026687	49.6359	92.1501	291.097	92.2269	42.9027	51.453	50.2451	63.7514	131.277	52.0881	1.3351	0.0192146	0.544542
ENSGALG00000003196	888.398	3071.08	2157.36	94.9663	336.492	580.016	389.805	442.275	1552.95	437.147	1.82851	0.0192158	0.544542
ENSGALG00000036125	847.175	6071.27	975.732	285.812	603.162	402.269	518.659	708.238	2045	558.082	1.87308	0.01925	0.544542
ENSGALG00000036263	430.738	2264.77	452.366	204.543	278.447	209.554	317.679	283.893	838.103	272.393	1.62002	0.0192559	0.544542
novel.1195	1.68257	5.31635	2.02855	12.7839	15.1421	49.582	24.3122	5.97669	5.45285	23.7533	-2.12089	0.0192784	0.544542
ENSGALG00000052709	8.41286	7.08847	3.04282	4.56569	16.8246	35.5494	8.10405	12.9495	5.77746	18.3569	-1.67406	0.0192804	0.544542
ENSGALG00000053529	4.20643	1.77212	0	3.65255	4.20615	30.8718	7.29365	10.9573	2.40777	13.3322	-2.42203	0.0192989	0.544542
ENSGALG00000048647	164.892	598.976	47.6709	10.9577	17.6658	23.3877	25.933	93.6349	205.624	40.1554	2.35509	0.0193252	0.544542
ENSGALG00000033234	700.791	1796.93	629.865	37.4386	169.087	232.942	88.3342	311.784	791.255	200.537	1.97986	0.019334	0.544542
novel.1732	26.9211	17.7212	9.12847	14.6102	15.9834	45.84	51.0555	60.7631	17.0952	43.4105	-1.33863	0.0193595	0.544542
ENSGALG00000049434	0	1.77212	1.01427	0.913138	5.88861	12.1616	4.86243	1.99223	0.924882	6.22623	-2.91569	0.0193752	0.544542
ENSGALG00000055066	12.6193	3.54423	5.07137	22.8284	26.9194	74.8408	14.5873	35.8602	11.0158	38.0519	-1.75284	0.0193874	0.544542
novel.1019	97.5891	113.416	72.0135	10.0445	25.2369	37.4204	14.5873	5.97669	73.2657	20.8053	1.81158	0.0194091	0.544542
ENSGALG00000001823	861.477	1057.95	752.592	897.614	1119.68	1322.81	1192.11	1237.18	892.409	1217.94	-0.450196	0.0194172	0.544542
ENSGALG00000048710	32.8101	3.54423	6.08565	0	0	1.87102	0	0	10.61	0.467755	4.53534	0.0194283	0.544542
ENSGALG00000010375	8.41286	1.77212	6.08565	50.2226	37.8554	50.5175	139.39	57.7747	16.6233	71.3843	-2.08223	0.0194306	0.544542
ENSGALG00000050231	27.7624	93.9222	23.3283	111.403	141.327	404.14	166.944	72.7164	64.1039	196.282	-1.61889	0.0194403	0.544542
ENSGALG00000040832	33978.7	107263	23589	5026.82	10270.6	11837.9	9995.54	18740.9	42464.3	12711.2	1.74012	0.0194803	0.544892
ENSGALG00000026167	1086.94	1263.52	1243.5	239.242	344.063	453.722	234.207	553.84	958.301	396.458	1.2732	0.0195004	0.544892
ENSGALG00000016797	3287.74	14682	8780.58	2431.69	3356.51	3496.94	2546.29	2001.2	7295.5	2850.23	1.35577	0.0195605	0.545218
ENSGALG00000005653	1718.75	4853.83	2172.58	967.926	1036.4	926.155	1124.84	1280.01	2428.27	1091.85	1.15262	0.0195635	0.545218
ENSGALG00000049709	5.04771	1.77212	0	12.7839	18.5071	14.9682	25.933	24.9029	4.90094	21.0778	-2.05382	0.0195837	0.545218
ENSGALG00000010770	3187.63	2791.08	4428.32	892.136	1138.18	1651.17	957.089	1410.5	2824.79	1289.24	1.13167	0.0196644	0.546409
novel.1715	14.3019	30.126	15.2141	62.0934	42.9027	221.716	90.7654	39.8446	30.4338	98.8072	-1.69827	0.0196743	0.546409
ENSGALG00000030125	1531.14	2736.15	1962.62	471.179	815.993	690.406	769.075	732.145	1675.27	751.905	1.15523	0.0197356	0.547365
novel.1618	192.654	313.665	392.524	110.49	132.073	120.681	126.423	126.507	252.333	126.421	0.994711	0.0197566	0.547365
ENSGALG00000050601	0	1.77212	3.04282	1.82628	5.04738	25.2588	4.05203	5.97669	1.6603	10.0837	-2.63256	0.0197904	0.547638
ENSGALG00000044510	20.1909	8.86059	2.02855	56.6145	74.0283	160.908	58.3492	50.8019	21.9236	86.0218	-1.95845	0.0198538	0.548607
ENSGALG00000007651	3947.31	9518.04	10734.1	1086.63	1885.2	2234.93	2576.28	2587.91	6321.51	2321.08	1.44539	0.0198734	0.548607
ENSGALG00000020084	5.889	8.86059	70.9992	0.913138	2.52369	3.74204	2.43122	4.98058	21.6655	3.41938	2.67344	0.0199189	0.548859
ENSGALG00000050157	116.097	382.777	174.455	121.447	108.519	89.809	98.059	81.6815	198.694	94.517	1.064	0.0199485	0.548859
ENSGALG00000048639	100.113	368.6	147.07	59.354	45.4264	80.4539	75.3677	61.7592	168.784	65.7518	1.35333	0.0199771	0.548859
novel.1119	7.57157	3.54423	0	10.9577	28.6018	116.939	6.48324	3.98446	5.51836	39.0021	-2.8023	0.0199786	0.548859
ENSGALG00000030941	157.32	265.818	586.251	178.975	126.185	87.0024	167.754	150.413	297.091	132.839	1.16078	0.0200148	0.548949
novel.132	68.1441	221.515	103.456	51.1357	46.2677	43.969	53.4868	50.8019	111.063	48.6313	1.1796	0.0200317	0.548949
ENSGALG00000009845	0	33.6702	22.314	0.913138	0	1.87102	1.62081	0.996116	14.2244	1.12199	3.65146	0.0200987	0.548949
ENSGALG00000050234	0	1.77212	1.01427	0.913138	0.84123	29.0008	1.62081	5.97669	0.924882	9.35989	-3.46278	0.0201122	0.548949
ENSGALG00000033303	116.939	841.756	170.398	46.57	90.0116	76.7118	74.5573	95.6271	293.916	84.227	1.79973	0.0201268	0.548949
ENSGALG00000015542	26.9211	19.4933	48.6852	73.051	129.549	71.0988	102.111	72.7164	42.0377	93.8689	-1.14608	0.0201709	0.548949
ENSGALG00000047974	0.841286	0	1.01427	0	29.4431	2.80653	0.810405	0.996116	0.46389	8.51403	-4.00014	0.0201784	0.548949
ENSGALG00000039432	597.313	1029.6	740.42	97.7057	199.372	275.04	207.464	249.029	616.26	232.726	1.40404	0.02019	0.548949
ENSGALG00000054166	5.04771	60.252	11.157	6.39196	1.68246	0	6.48324	4.98058	20.7122	3.28657	2.62618	0.020198	0.548949
ENSGALG00000048646	280.989	430.624	226.183	16.4365	47.9501	55.1951	54.2972	118.538	238.558	68.995	1.78888	0.0202855	0.550055
ENSGALG00000028471	1650.6	12387.1	2819.68	1248.26	1500.75	1211.49	1521.13	1681.44	4526.41	1478.7	1.61378	0.020306	0.550055
ENSGALG00000049815	10.9367	1.77212	3.04282	65.7459	100.106	135.649	84.2822	54.7864	20.3744	93.706	-2.18516	0.0203109	0.550055
ENSGALG00000036163	932.986	1082.76	919.947	583.495	530.816	450.916	513.797	703.258	879.798	549.697	0.677773	0.0203484	0.550418
ENSGALG00000036498	3228.01	20221.6	4407.02	998.06	2236.83	1602.53	2175.13	2449.45	7213.68	2115.98	1.76926	0.0204248	0.551429
ENSGALG00000006202	15.9844	125.82	675.507	52.962	46.2677	88.8734	28.3642	14.9417	217.568	44.6118	2.28613	0.020434	0.551429
ENSGALG00000003594	149.749	26.5818	322.539	82.1824	1314	516.401	194.497	176.312	145.263	550.303	-1.91949	0.0205062	0.552723
ENSGALG00000054827	8.41286	14.1769	2.02855	21.9153	35.3317	32.7428	38.0891	23.9068	11.6334	32.5176	-1.49198	0.0205379	0.552928
ENSGALG00000003313	1253.52	4625.23	1006.16	483.05	529.975	620.243	713.967	762.029	1841.99	656.553	1.48767	0.0206136	0.554311
ENSGALG00000044449	101.796	168.351	102.442	2.73941	8.4123	28.0653	21.0705	31.8757	93.832	22.356	2.06782	0.0207398	0.556133
ENSGALG00000054956	213.687	559.989	269.797	95.8795	116.09	125.358	125.613	130.491	284.838	124.388	1.19118	0.0207455	0.556133
novel.1222	56.3661	70.8847	9.12847	62.0934	107.677	219.845	101.301	96.6232	49.6182	131.362	-1.40968	0.0208592	0.556133
ENSGALG00000046714	56.3661	70.8847	43.6138	36.5255	31.1255	21.5167	32.4162	27.8912	51.8475	28.2374	0.858929	0.0208596	0.556133
novel.58	6.73029	10.6327	2.02855	32.873	40.3791	260.072	11.3457	7.96893	13.0661	79.9414	-2.60822	0.0208627	0.556133
ENSGALG00000031572	40.3817	434.169	69.9849	23.7416	27.7606	30.8718	55.1076	30.8796	142.069	36.1549	1.96705	0.02088	0.556133
ENSGALG00000000573	349.134	333.158	350.939	336.948	270.035	246.975	274.727	266.959	342.545	264.674	0.372637	0.020883	0.556133
ENSGALG00000047087	49.6359	86.8337	58.8279	2.73941	10.0948	7.48408	10.5353	22.9107	49.5092	12.7562	1.95277	0.0208844	0.556133
ENSGALG00000052423	3.36514	1.77212	11.157	0.913138	0	0.93551	0	0	4.30185	0.233877	4.00215	0.0209207	0.556133
ENSGALG00000050875	115.256	682.265	427.01	36.5255	83.2818	62.6792	37.2786	158.382	315.264	85.4055	1.88303	0.0209417	0.556133
ENSGALG00000032170	4.20643	37.2145	3.04282	0	0	1.87102	0	0	11.1159	0.467755	4.56888	0.0209791	0.556133
ENSGALG00000013239	132.082	1088.08	318.482	42.0043	81.5993	60.8081	191.256	68.732	395.162	100.599	1.97124	0.020994	0.556133
ENSGALG00000011803	455.136	689.354	1153.23	167.104	233.021	296.557	255.278	256.002	616.206	260.214	1.24333	0.0210367	0.556133
ENSGALG00000000908	400.452	1632.12	957.475	296.77	377.712	333.042	300.66	364.578	821.704	343.998	1.25486	0.021037	0.556133
ENSGALG00000039152	12.6193	97.4664	11.157	0	2.52369	3.74204	1.62081	7.96893	30.3107	3.96387	2.92878	0.0210661	0.556133
novel.724	30.2863	19.4933	73.0278	9.13138	317.985	106.648	29.985	51.798	32.9847	126.604	-1.93743	0.0211074	0.556133
ENSGALG00000029000	326.419	930.362	411.795	127.839	152.263	145.94	217.189	211.177	449.104	181.642	1.30351	0.0211402	0.556133
ENSGALG00000045636	244.814	223.287	586.251	31.0467	87.488	81.3894	74.5573	111.565	271.35	88.7499	1.61273	0.0211596	0.556133
ENSGALG00000040912	3.36514	21.2654	10.1427	0.913138	2.52369	0	0	0.996116	8.92161	0.879952	3.30161	0.0211877	0.556133
ENSGALG00000053404	81.6047	276.45	150.113	89.4875	97.5827	50.5175	72.1261	36.8563	149.414	64.2707	1.20815	0.0211979	0.556133
ENSGALG00000051949	1.68257	0	1.01427	0	0.84123	20.5812	3.24162	6.97281	0.674212	7.90922	-3.39781	0.0212006	0.556133
ENSGALG00000015346	430.738	1766.8	1155.26	94.9663	160.675	441.561	231.776	199.223	861.941	258.309	1.73783	0.0212166	0.556133
ENSGALG00000049536	303.704	1341.49	413.824	19.1759	100.106	93.551	58.3492	230.103	519.549	120.527	2.10721	0.0213232	0.556482
novel.1527	0	0	1.01427	0	6.72984	9.3551	0.810405	1.99223	0.253569	4.72189	-3.84305	0.0213487	0.556482
ENSGALG00000033392	0	0	0	0.913138	3.36492	5.61306	1.62081	4.98058	0.228284	3.89484	-3.55974	0.0213542	0.556482
ENSGALG00000048393	13.4606	92.1501	10.1427	79.443	158.993	446.238	87.5238	62.7553	48.7991	188.877	-1.96006	0.0213719	0.556482
ENSGALG00000053676	57.2074	118.732	514.237	27.3941	52.1563	34.6139	55.918	55.7825	179.393	49.6176	1.8542	0.0213989	0.556482
ENSGALG00000005763	54.6836	28.3539	2741.58	494.008	146.374	229.2	105.353	113.557	829.657	148.621	2.48113	0.021419	0.556482
ENSGALG00000043929	1944.21	4804.21	2268.93	1957.77	1377.94	1276.97	1598.93	1740.21	2743.78	1498.51	0.872031	0.0214282	0.556482
ENSGALG00000014820	17.667	93.9222	42.5995	16.4365	12.6185	9.3551	21.0705	13.9456	42.6563	14.2474	1.55775	0.0214338	0.556482
ENSGALG00000053427	0.841286	0	0	1.82628	3.36492	17.7747	2.43122	3.98446	0.66689	6.88882	-3.19694	0.021449	0.556482
ENSGALG00000023120	998.606	1522.25	1227.27	466.613	598.115	685.729	457.069	469.171	1053.69	552.521	0.930487	0.0214945	0.557031
ENSGALG00000027517	494.676	910.868	460.481	192.672	241.433	230.135	287.694	223.13	514.674	245.598	1.06496	0.0215931	0.557898
ENSGALG00000041120	147.225	418.22	160.255	115.055	68.1397	104.777	101.301	114.553	210.189	97.1927	1.10676	0.0215961	0.557898
ENSGALG00000001462	55.5249	180.756	41.5853	1.82628	23.5544	13.0971	14.5873	9.96116	69.9231	15.3	2.18233	0.0216012	0.557898
ENSGALG00000050171	7.57157	40.7587	4.0571	11.8708	43.744	165.585	24.3122	22.9107	16.0645	64.138	-2.03366	0.0216845	0.559415
ENSGALG00000054039	26.0799	35.4423	20.2855	100.445	116.09	145.94	95.6278	88.6543	45.5632	111.578	-1.28674	0.0217237	0.559793
ENSGALG00000001231	1346.06	3666.51	2964.72	829.129	943.86	1036.54	1078.65	1031.98	2201.61	1022.76	1.10563	0.0217676	0.559793
ENSGALG00000048385	1.68257	3.54423	0	10.0445	27.7606	29.0008	9.72486	7.96893	3.81783	18.6138	-2.27561	0.0218651	0.559793
novel.1733	0	7.08847	1.01427	1.82628	4.20615	44.9045	10.5353	3.98446	2.48225	15.9076	-2.82407	0.0218711	0.559793
ENSGALG00000049940	1.68257	10.6327	6.08565	8.21824	29.4431	58.9371	12.1561	4.98058	6.65479	26.3792	-2.02286	0.0218723	0.559793
novel.1033	32.8101	115.188	79.1134	39.2649	34.4904	29.0008	30.7954	25.899	66.594	30.0464	1.13079	0.0218779	0.559793
ENSGALG00000002558	30.2863	163.035	64.9136	14.6102	18.5071	18.7102	16.2081	31.8757	68.2112	21.3253	1.66665	0.0219072	0.559793
ENSGALG00000048482	12.6193	8.86059	3.04282	40.1781	35.3317	168.392	38.8995	22.9107	16.1752	66.3834	-2.02405	0.021914	0.559793
ENSGALG00000002638	101.796	251.641	269.797	89.4875	34.4904	102.906	81.8509	87.6582	178.18	76.7264	1.21313	0.0219214	0.559793
ENSGALG00000053885	242.29	737.201	261.683	164.365	165.722	154.359	172.616	143.441	351.385	159.035	1.13944	0.0219636	0.559793
ENSGALG00000047653	22.7147	147.086	58.8279	23.7416	14.3009	27.1298	28.3642	11.9534	63.0925	20.4371	1.60997	0.0219685	0.559793
novel.716	28.6037	3.54423	7.09992	17.3496	26.9194	121.616	33.2266	22.9107	14.1494	51.1682	-1.82506	0.0220166	0.560394
novel.700	76.557	136.453	187.641	143.363	70.6633	72.9698	83.4718	85.666	136.003	78.1927	0.797064	0.0221534	0.561873
ENSGALG00000048671	1574.05	1968.82	2745.64	149.755	500.532	590.307	385.753	679.351	1609.57	538.986	1.5783	0.0221588	0.561873
ENSGALG00000011655	551.883	620.241	663.336	465.7	296.113	500.498	371.166	338.679	575.29	376.614	0.610643	0.0221629	0.561873
ENSGALG00000019147	593.106	653.911	879.376	57.5277	110.201	202.07	63.2116	290.866	545.98	166.587	1.71291	0.0221924	0.561873
ENSGALG00000054404	9.25414	21.2654	9.12847	23.7416	18.5071	56.1306	52.6763	29.8835	15.8474	39.2994	-1.32771	0.0222876	0.561873
ENSGALG00000013886	631.806	1809.33	1496.06	275.768	413.044	476.175	438.429	423.349	1053.24	437.749	1.26586	0.0222957	0.561873
ENSGALG00000054436	27.7624	54.9356	9.12847	82.1824	105.995	241.362	88.3342	74.7087	43.5022	127.6	-1.55532	0.0223021	0.561873
novel.971	49.6359	184.3	28.3997	314.119	256.575	963.575	404.392	300.827	144.114	481.342	-1.74071	0.0223023	0.561873
ENSGALG00000050474	4.20643	5.31635	26.3711	1.82628	2.52369	0.93551	0.810405	1.99223	9.43005	1.56546	2.5985	0.0223118	0.561873
novel.1751	63.9377	54.9356	37.5282	47.4832	73.187	332.106	59.1596	80.6854	50.9712	136.285	-1.41858	0.0223869	0.561873
ENSGALG00000026817	4.20643	24.8096	62.885	2.73941	4.20615	7.48408	4.86243	0.996116	23.6601	4.38719	2.42304	0.0223948	0.561873
ENSGALG00000003774	1501.7	4862.69	1947.41	394.476	702.427	738.117	789.335	947.306	2176.57	794.296	1.45387	0.0224005	0.561873
ENSGALG00000053922	5.04771	28.3539	8.1142	15.5233	11.7772	181.489	25.933	23.9068	14.2598	60.7765	-2.11565	0.0224083	0.561873
ENSGALG00000012787	340.721	168.351	274.868	346.992	333.968	606.21	520.28	486.104	282.733	486.641	-0.779221	0.0224189	0.561873
ENSGALG00000046736	53.8423	44.3029	14.1998	92.2269	101.789	520.144	94.8174	39.8446	51.143	189.149	-1.88471	0.0224451	0.561914
ENSGALG00000048166	20.1909	38.9866	5.07137	42.0043	29.4431	173.069	75.3677	59.7669	26.5633	84.4118	-1.67583	0.0224967	0.562168
ENSGALG00000023661	431.58	521.002	384.41	481.224	350.793	260.072	234.207	364.578	454.554	302.413	0.58701	0.0225223	0.562168
ENSGALG00000031430	88.335	4912.31	1242.49	74.8773	264.988	214.232	435.188	298.835	1579.5	303.31	2.38014	0.0225305	0.562168
ENSGALG00000016744	4.20643	3.54423	2.02855	2.73941	5.04738	37.4204	7.29365	5.97669	3.12966	13.9345	-2.15516	0.0225789	0.562168
ENSGALG00000053675	324.736	451.89	379.339	250.2	251.528	215.167	218.809	240.064	351.541	231.392	0.599407	0.0226246	0.562168
ENSGALG00000034124	369.324	948.083	429.038	175.322	223.767	192.715	220.43	234.087	480.442	217.75	1.13905	0.0226385	0.562168
ENSGALG00000034975	340.721	287.083	229.226	18.2628	80.7581	66.4212	58.3492	82.6776	218.823	72.0515	1.60207	0.0226704	0.562168
ENSGALG00000052196	2666.88	5084.2	2514.39	189.02	543.435	669.825	577.819	1350.73	2613.62	785.453	1.73434	0.0226964	0.562168
ENSGALG00000032862	108.526	3.54423	11.157	0	5.88861	0.93551	4.05203	2.98835	30.8068	3.46612	3.15351	0.0227524	0.562168
ENSGALG00000035060	663.774	4309.79	676.521	278.507	453.423	432.206	361.441	544.875	1482.15	447.986	1.7255	0.022812	0.562168
ENSGALG00000018276	4.20643	23.0375	12.1713	0.913138	1.68246	1.87102	1.62081	1.99223	10.0821	1.79163	2.45064	0.0228504	0.562168
ENSGALG00000048836	7.57157	5.31635	1.01427	22.8284	20.1895	59.8726	38.8995	18.9262	9.18266	34.472	-1.88571	0.0228568	0.562168
ENSGALG00000051456	126.193	804.541	225.169	53.8751	71.5046	76.7118	140.2	83.6737	302.445	93.0226	1.69743	0.022861	0.562168
ENSGALG00000047519	10.9367	42.5308	13.1856	27.3941	50.4738	187.102	41.3307	23.9068	23.5118	75.7033	-1.70524	0.0228951	0.562168
ENSGALG00000048767	244.814	393.41	256.611	19.1759	67.2984	65.4857	97.2486	8.96504	228.503	59.7495	1.93255	0.0229265	0.562168
ENSGALG00000006882	137.13	85.0616	96.3561	82.1824	122.82	174.94	213.137	154.398	100.182	166.324	-0.726159	0.0229368	0.562168
ENSGALG00000053303	35.334	258.729	60.8565	0	12.6185	6.54857	25.1226	9.96116	88.7299	13.5627	2.70247	0.0229579	0.562168
ENSGALG00000001565	246.497	294.171	209.955	797.169	901.799	1570.72	648.324	562.805	386.948	920.912	-1.25018	0.0229857	0.562168
ENSGALG00000028568	484.581	288.855	1955.52	277.594	248.163	267.556	283.642	288.874	751.638	272.059	1.46655	0.0230181	0.562168
ENSGALG00000047201	0	10.6327	2.02855	0.913138	17.6658	15.9037	7.29365	19.9223	3.3936	15.1964	-2.34247	0.0230197	0.562168
ENSGALG00000044307	3.36514	0	0	9.13138	5.04738	57.0661	13.7769	11.9534	3.12413	21.9609	-2.74939	0.0230393	0.562168
novel.360	60.5726	147.086	221.112	13.6971	42.0615	35.5494	22.6913	39.8446	110.617	35.0367	1.65659	0.0230568	0.562168
novel.298	7.57157	12.4048	6.08565	45.6569	37.8554	70.1632	59.97	46.8174	17.9297	53.7015	-1.57108	0.0230872	0.562168
ENSGALG00000006835	3.36514	63.7962	2.02855	1.82628	3.36492	1.87102	2.43122	1.99223	17.754	2.41485	2.84021	0.0231536	0.562168
ENSGALG00000005757	6319.74	5814.32	7448.83	1664.65	2345.35	2586.68	2007.37	3229.41	5311.88	2542.2	1.06314	0.0231683	0.562168
ENSGALG00000015395	26.0799	14.1769	244.44	0.913138	5.04738	21.5167	12.1561	4.98058	71.4025	10.9252	2.70989	0.0231857	0.562168
ENSGALG00000050593	12.6193	30.126	8.1142	47.4832	57.2037	192.715	44.5723	30.8796	24.5857	81.3426	-1.72977	0.0231865	0.562168
ENSGALG00000052108	3827.01	11166.1	2214.16	426.435	1013.68	750.279	837.149	2329.91	4408.43	1232.76	1.83826	0.023219	0.562168
ENSGALG00000051975	0.841286	0	5.07137	0	5.88861	49.582	6.48324	0.996116	1.47816	15.7375	-3.36692	0.023244	0.562168
ENSGALG00000014688	3923.76	10469.7	3947.56	1342.31	1913.8	1747.53	2000.08	2451.44	4920.82	2028.21	1.27847	0.023282	0.562168
ENSGALG00000003179	1.68257	3.54423	1.01427	0	17.6658	6.54857	5.67284	2.98835	1.56027	8.2189	-2.55121	0.0232918	0.562168
ENSGALG00000053081	9.25414	19.4933	0	30.1335	28.6018	67.3567	29.1746	144.437	14.7202	67.3925	-2.19871	0.0233199	0.562168
ENSGALG00000011492	1039.83	715.935	981.818	705.855	1271.1	1586.62	1055.96	1254.11	860.859	1291.95	-0.584658	0.0233291	0.562168
ENSGALG00000004240	682.283	574.166	919.947	728.684	551.006	527.628	455.448	493.077	726.27	506.79	0.520593	0.0233491	0.562168
ENSGALG00000041044	53.8423	134.681	99.3989	87.6612	46.2677	58.9371	59.97	38.8485	93.8958	51.0058	0.867816	0.0234161	0.562168
ENSGALG00000043190	24.3973	92.1501	278.926	27.3941	21.872	43.0335	28.3642	31.8757	105.717	31.2863	1.75673	0.0234325	0.562168
ENSGALG00000002623	29.445	159.491	431.067	11.8708	25.2369	35.5494	47.0035	43.8291	157.968	37.9047	2.0586	0.0234434	0.562168
ENSGALG00000011858	47.9533	63.7962	27.3854	140.623	139.644	358.3	136.148	102.6	69.9395	184.173	-1.39515	0.0234695	0.562168
ENSGALG00000054466	0	0	190.684	18.2628	5.88861	6.54857	2.43122	2.98835	52.2366	4.46419	3.55038	0.0234774	0.562168
ENSGALG00000026888	13.4606	77.9732	8.1142	5.47883	6.72984	6.54857	5.67284	5.97669	26.2567	6.23199	2.04361	0.023483	0.562168
ENSGALG00000003326	228.83	278.222	341.811	171.67	174.976	138.455	164.512	162.367	255.133	160.078	0.670161	0.0234838	0.562168
ENSGALG00000006343	5569.31	47196.8	17484.1	8363.43	8657.1	5478.35	9422.58	4457.62	19653.4	7003.91	1.48848	0.0234913	0.562168
ENSGALG00000052685	2.52386	0	2.02855	5.47883	11.7772	14.0326	10.5353	4.98058	2.50781	10.3314	-1.93531	0.0235128	0.562168
ENSGALG00000013253	105.161	437.713	90.2704	13.6971	27.7606	72.0343	25.1226	44.8252	161.71	42.4357	1.92642	0.0235872	0.563358
ENSGALG00000037929	1282.96	2822.98	1299.29	60.2671	388.648	324.622	243.932	568.782	1366.37	381.496	1.84034	0.0236644	0.564611
ENSGALG00000003203	58.89	699.986	125.77	31.9598	50.4738	37.4204	97.2486	47.8136	229.152	58.2391	1.97169	0.0237041	0.564876
ENSGALG00000009493	694.902	776.187	1095.42	173.496	296.954	256.33	319.3	347.644	685.001	305.057	1.16669	0.0237372	0.564876
ENSGALG00000049817	1.68257	0	2.02855	2.73941	1.68246	33.6784	6.48324	3.98446	1.61263	11.4571	-2.73939	0.0237497	0.564876
ENSGALG00000001573	217.893	905.552	215.026	50.2226	142.168	125.358	73.7469	92.6388	347.173	108.478	1.67555	0.0237788	0.564947
ENSGALG00000050061	11.778	14.1769	33.4711	31.9598	51.315	113.197	66.4532	18.9262	22.8465	62.4728	-1.44311	0.0238191	0.564947
ENSGALG00000034021	64.779	70.8847	89.2562	10.9577	21.0308	26.1943	9.72486	26.8951	58.9694	20.9613	1.49235	0.0238318	0.564947
ENSGALG00000049349	10.9367	3.54423	5.07137	35.6124	39.5378	61.7437	39.7099	32.8718	13.7912	43.4658	-1.6246	0.0238749	0.564947
ENSGALG00000040567	63.0964	171.895	21.2998	419.13	15.9834	77.6473	55.918	30.8796	168.855	45.1071	1.90459	0.0239152	0.564947
ENSGALG00000013073	164.051	650.367	84.1848	60.2671	63.9335	91.68	66.4532	87.6582	239.717	77.4312	1.62639	0.0239168	0.564947
ENSGALG00000007015	940.557	1756.17	1365.21	157.06	319.668	325.557	377.649	554.836	1054.75	394.428	1.41863	0.0239256	0.564947
ENSGALG00000037387	187.607	56.7078	160.255	277.594	319.668	745.601	241.501	325.73	170.541	408.125	-1.25462	0.0239864	0.565544
novel.1493	21.0321	127.592	21.2998	41.0912	12.6185	20.5812	25.1226	11.9534	52.7539	17.5689	1.5659	0.0240317	0.565544
ENSGALG00000052775	13.4606	30.126	21.2998	0.913138	2.52369	3.74204	5.67284	2.98835	16.4499	3.73173	2.11359	0.0240563	0.565544
ENSGALG00000048471	3.36514	1.77212	4.0571	8.21824	20.1895	25.2588	7.29365	7.96893	4.35315	15.1777	-1.75098	0.0240577	0.565544
ENSGALG00000009803	314.641	735.429	371.225	42.0043	76.552	98.2285	115.888	191.254	365.825	120.481	1.60101	0.0240746	0.565544
ENSGALG00000007305	20.1909	40.7587	279.94	37.4386	16.8246	32.7428	29.985	26.8951	94.582	26.6119	1.8313	0.0241108	0.565549
ENSGALG00000033561	42.9056	17.7212	27.3854	89.4875	107.677	186.166	88.3342	64.7475	44.3749	111.731	-1.31937	0.0241244	0.565549
ENSGALG00000050564	500.565	799.225	345.868	155.233	144.692	172.134	116.698	321.745	450.223	188.817	1.25265	0.0241518	0.565612
ENSGALG00000048211	4.20643	15.9491	3.04282	16.4365	10.936	160.908	21.8809	6.97281	9.9087	50.1744	-2.35552	0.0242239	0.56672
ENSGALG00000006302	1.68257	1.77212	0	1.82628	5.88861	9.3551	6.48324	3.98446	1.32024	6.42785	-2.30369	0.0242508	0.566769
ENSGALG00000016144	36.1753	14.1769	143.013	111.403	17.6658	34.6139	32.4162	16.934	76.1919	25.4075	1.58929	0.0243745	0.568196
ENSGALG00000054744	0	0	1.01427	6.39196	3.36492	43.969	9.72486	5.97669	1.85156	15.7589	-3.02055	0.0243833	0.568196
novel.972	15.1431	49.6193	12.1713	14.6102	5.04738	11.2261	9.72486	3.98446	22.886	7.49571	1.57177	0.0243864	0.568196
ENSGALG00000001571	3338.22	5176.35	3524.6	210.022	902.64	827.926	633.737	1487.2	3062.3	962.876	1.66911	0.0244944	0.570131
ENSGALG00000007647	31.9689	12.4048	28.3997	63.9196	52.1563	254.459	87.5238	34.8641	34.1733	107.251	-1.63891	0.024536	0.57017
ENSGALG00000049516	95.9066	496.193	139.97	47.4832	64.7747	61.7437	80.2301	64.7475	194.888	67.874	1.51574	0.024546	0.57017
ENSGALG00000050679	0	7.08847	0	2.73941	4.20615	19.6457	28.3642	6.97281	2.45697	14.7972	-2.73888	0.0246512	0.571674
ENSGALG00000026781	561.979	1247.57	997.032	42.0043	219.561	300.299	94.8174	216.157	712.146	207.709	1.7772	0.0246608	0.571674
ENSGALG00000031511	492.993	978.209	779.977	466.613	428.186	401.334	435.998	386.493	679.448	413.003	0.715843	0.0247361	0.572488
ENSGALG00000002038	617.504	1598.45	487.866	196.325	325.556	231.071	338.749	266.959	725.036	290.584	1.31743	0.0247629	0.572488
ENSGALG00000005594	92.5414	106.327	70.9992	6.39196	26.9194	22.4522	12.9665	25.899	69.0649	22.0593	1.6433	0.024793	0.572488
ENSGALG00000015235	312.958	184.3	158.227	11.8708	37.8554	86.0669	9.72486	40.8407	166.839	43.622	1.93648	0.0247961	0.572488
ENSGALG00000010322	958.224	2023.76	1149.17	1316.74	895.069	838.217	771.506	914.434	1361.98	854.807	0.670786	0.0248656	0.572751
ENSGALG00000034284	2344.66	3971.31	3434.33	629.152	1148.28	1010.35	1132.14	1316.87	2594.87	1151.91	1.17138	0.0248703	0.572751
ENSGALG00000033332	45.4294	125.82	41.5853	5.47883	16.8246	18.7102	13.7769	15.9379	54.5785	16.3124	1.72972	0.0249158	0.572751
ENSGALG00000006637	185.083	643.279	200.826	30.1335	90.8529	96.3575	79.4197	73.7126	264.83	85.0857	1.63474	0.0249179	0.572751
novel.1098	7.57157	37.2145	3.04282	1.82628	2.52369	0	3.24162	0.996116	12.4138	1.69036	2.81637	0.0249327	0.572751
ENSGALG00000006415	353.34	326.07	164.312	22.8284	52.1563	114.132	43.7619	70.7242	216.638	70.1936	1.62539	0.0250089	0.573924
novel.886	299.498	421.764	195.755	23.7416	68.1397	87.9379	49.4347	106.584	235.19	78.0242	1.59053	0.0250776	0.574923
ENSGALG00000050329	4.20643	0	3.04282	0	37.0141	0	2.43122	53.7903	1.81231	23.3089	-3.6288	0.0252747	0.578603
ENSGALG00000051518	196.861	310.121	124.756	51.1357	67.2984	94.4865	64.8324	68.732	170.718	73.8373	1.20448	0.0252991	0.578603
ENSGALG00000044768	276.783	1309.59	240.383	134.231	162.357	172.134	160.46	193.246	490.248	172.049	1.5084	0.0253168	0.578603
ENSGALG00000030460	445.881	664.544	474.681	302.249	266.67	302.17	310.385	304.811	471.839	296.009	0.669579	0.0253393	0.578603
novel.533	404.658	1018.97	391.51	298.596	192.642	230.135	295.798	320.749	528.433	259.831	1.02161	0.0254364	0.580078
ENSGALG00000000685	1561.43	2254.13	2176.63	662.025	912.735	794.248	927.914	898.496	1663.55	883.348	0.912732	0.0254547	0.580078
novel.708	349.975	407.587	401.653	94.9663	146.374	150.617	119.13	182.289	313.545	149.602	1.06652	0.0255165	0.580907
ENSGALG00000054952	439.151	650.367	486.852	68.4853	169.929	103.842	118.319	234.087	411.214	156.544	1.39243	0.0255674	0.581093
ENSGALG00000013149	142.177	58.4799	147.07	223.719	185.912	879.379	267.434	190.258	142.861	380.746	-1.41082	0.0255986	0.581093
ENSGALG00000049616	33.6514	51.3914	43.6138	35.6124	15.9834	29.0008	21.0705	24.9029	41.0673	22.7394	0.842561	0.0256009	0.581093
ENSGALG00000007993	140.495	33.6702	157.213	285.812	317.985	623.985	367.114	253.013	154.297	390.524	-1.33527	0.0256966	0.582685
novel.2075	0	0	0	1.82628	4.20615	16.8392	2.43122	1.99223	0.456569	6.36719	-3.58072	0.0258034	0.583857
novel.594	196.861	219.743	166.341	8.21824	28.6018	71.0988	15.3977	48.8097	147.791	40.977	1.85071	0.0258246	0.583857
ENSGALG00000004155	31.9689	33.6702	21.2998	5.47883	4.20615	3.74204	13.7769	6.97281	23.1044	7.17447	1.66964	0.0258425	0.583857
ENSGALG00000039347	1157.61	2014.9	999.061	170.757	370.141	306.847	388.184	577.747	1085.58	410.73	1.40166	0.0258659	0.583857
ENSGALG00000004508	72.3506	44.3029	69.9849	34.6992	25.2369	33.6784	34.037	28.8874	55.3344	30.4599	0.868366	0.025876	0.583857
ENSGALG00000053972	10.9367	5.31635	4.0571	3.65255	15.9834	19.6457	15.3977	11.9534	5.99068	15.745	-1.36901	0.0259044	0.583871
novel.518	5.04771	1.77212	0	3.65255	4.20615	41.1624	8.91446	5.97669	2.6181	15.0649	-2.48098	0.0260222	0.583871
novel.158	784.92	3026.78	850.976	895.788	702.427	507.046	632.927	703.258	1389.62	636.414	1.12558	0.0260475	0.583871
ENSGALG00000005794	484.581	565.305	640.007	367.081	297.796	403.205	325.783	338.679	514.244	341.366	0.590221	0.0260645	0.583871
ENSGALG00000008317	32.8101	21.2654	194.741	10.0445	7.57107	13.0971	22.6913	21.9145	64.7152	16.3185	1.99067	0.026072	0.583871
ENSGALG00000049866	6.73029	8.86059	3.04282	7.3051	12.6185	33.6784	19.4497	7.96893	6.4847	18.4289	-1.53115	0.0260825	0.583871
ENSGALG00000050229	104.319	526.319	38.5424	260.244	103.471	23.3877	94.8174	60.7631	232.356	70.6099	1.71469	0.026083	0.583871
ENSGALG00000031255	101.796	124.048	414.838	21.9153	17.6658	107.584	22.6913	23.9068	165.649	42.9619	1.94809	0.0261024	0.583871
ENSGALG00000032838	22.7147	21.2654	29.414	15.5233	10.0948	13.0971	11.3457	8.96504	22.2294	10.8757	1.0301	0.0261882	0.583871
novel.1877	599.837	948.083	1111.64	192.672	333.968	283.46	288.504	384.501	713.059	322.608	1.14363	0.0261978	0.583871
ENSGALG00000006203	48.7946	143.541	414.838	73.051	52.1563	72.0343	65.6428	57.7747	170.056	61.902	1.45766	0.0262331	0.583871
ENSGALG00000048601	25.2386	38.9866	37.5282	11.8708	8.4123	11.2261	8.10405	18.9262	28.406	11.6672	1.27821	0.0262409	0.583871
ENSGALG00000047808	0.841286	1.77212	1.01427	8.21824	8.4123	36.4849	10.5353	4.98058	2.96148	15.1033	-2.31787	0.0262534	0.583871
ENSGALG00000049666	4.20643	1.77212	0	2.73941	27.7606	14.9682	8.91446	0.996116	2.17949	13.1598	-2.56201	0.0262553	0.583871
ENSGALG00000001172	10.0954	17.7212	38.5424	10.9577	6.72984	10.2906	2.43122	5.97669	19.3292	6.35709	1.60867	0.0262731	0.583871
ENSGALG00000049079	6.73029	8.86059	11.157	16.4365	0.84123	3.74204	4.05203	4.98058	10.7961	3.40397	1.68522	0.0264395	0.583871
ENSGALG00000001935	66.4616	70.8847	392.524	0.913138	39.5378	21.5167	18.6393	22.9107	132.696	25.6511	2.37114	0.0265045	0.583871
ENSGALG00000006602	60.5726	17.7212	121.713	6.39196	5.04738	14.9682	25.1226	4.98058	51.5997	12.5297	2.0422	0.0265541	0.583871
novel.1206	10.9367	54.9356	14.1998	33.7861	59.7274	153.424	61.5908	36.8563	28.4646	77.8995	-1.47488	0.0265992	0.583871
novel.395	15.9844	7.08847	11.157	25.5679	0.84123	2.80653	8.91446	0	14.9494	3.14055	2.24077	0.0266832	0.583871
ENSGALG00000052774	25.2386	24.8096	9.12847	37.4386	66.4572	117.874	30.7954	34.8641	24.1538	62.4977	-1.36924	0.0267067	0.583871
ENSGALG00000024428	5.04771	97.4664	16.2284	21.0022	9.25353	10.2906	6.48324	10.9573	34.9362	9.24616	1.89647	0.0267272	0.583871
ENSGALG00000001084	84.1286	85.0616	166.341	10.0445	28.6018	32.7428	28.3642	29.8835	86.3939	29.8981	1.53037	0.0267958	0.583871
ENSGALG00000037549	1882.8	6450.51	1743.54	1296.66	1155.85	1094.55	1462.78	1280.01	2843.37	1248.3	1.18713	0.0268205	0.583871
novel.1113	9.25414	10.6327	3.04282	17.3496	22.7132	29.0008	21.8809	22.9107	10.0698	24.1264	-1.25698	0.0268358	0.583871
novel.1426	0	0	0	0	0	14.0326	29.1746	0	0	10.8018	-5.76055	0.0269048	0.583871
ENSGALG00000003175	176.67	419.992	175.47	358.863	524.086	2065.61	384.132	256.998	282.749	807.706	-1.51539	0.0269758	0.583871
ENSGALG00000002892	190.972	292.399	615.665	180.801	143.009	168.392	154.787	171.332	319.959	159.38	1.00533	0.0269802	0.583871
ENSGALG00000037366	76.557	60.252	80.1277	46.57	105.154	296.557	89.955	85.666	65.8767	144.333	-1.12976	0.0270015	0.583871
ENSGALG00000052903	2.52386	0	1.01427	0.913138	1.68246	16.8392	8.10405	3.98446	1.11282	7.65254	-2.64744	0.0270016	0.583871
ENSGALG00000035246	18.5083	83.2895	58.8279	4.56569	3.36492	2.80653	20.2601	11.9534	41.2979	9.59624	2.09276	0.0270052	0.583871
ENSGALG00000049564	998.606	1539.97	2167.5	95.8795	194.324	391.979	365.493	575.755	1200.49	381.888	1.65236	0.0270288	0.583871
novel.1609	3.36514	3.54423	0	10.0445	7.57107	21.5167	13.7769	25.899	4.23847	17.1909	-1.99617	0.0270351	0.583871
ENSGALG00000003770	6649.52	21650	12436	1704.83	4567.04	2789.69	3958.02	4382.91	10610.1	3924.41	1.4348	0.0270368	0.583871
ENSGALG00000052628	169.098	345.563	88.2419	7.3051	35.3317	52.3886	14.5873	55.7825	152.552	39.5225	1.94661	0.027047	0.583871
ENSGALG00000029569	560.296	852.388	513.223	20.089	143.85	173.069	56.7284	174.32	486.499	136.992	1.82796	0.0270601	0.583871
novel.137	158.162	278.222	141.998	116.882	101.789	116.939	94.8174	87.6582	173.816	100.301	0.784548	0.027101	0.583871
ENSGALG00000010507	132.923	900.236	192.712	73.9642	91.6941	86.0669	155.598	85.666	324.959	104.756	1.62957	0.0271583	0.583871
ENSGALG00000053738	37.8579	65.5683	48.6852	2.73941	6.72984	10.2906	4.05203	19.9223	38.7127	10.2487	1.91681	0.0272582	0.583871
ENSGALG00000011219	5.04771	19.4933	73.0278	3.65255	9.25353	4.67755	3.24162	4.98058	25.3053	5.53832	2.18987	0.0272706	0.583871
ENSGALG00000020292	10.0954	19.4933	2.02855	33.7861	34.4904	69.2277	54.2972	36.8563	16.3508	48.7179	-1.57915	0.0273001	0.583871
ENSGALG00000051892	0.841286	0	4.0571	1.82628	31.1255	0	1.62081	35.8602	1.68116	17.1516	-3.30082	0.0273047	0.583871
novel.2207	118.621	44.3029	807.363	53.8751	41.2203	105.713	49.4347	69.7281	256.04	66.5239	1.94579	0.0273154	0.583871
ENSGALG00000037071	41.223	65.5683	42.5995	31.0467	30.2843	20.5812	23.5018	23.9068	45.1094	24.5685	0.853263	0.0273924	0.583871
ENSGALG00000005293	14.3019	26.5818	9.12847	2.73941	5.04738	2.80653	4.05203	1.99223	13.1879	3.47454	1.87606	0.0274618	0.583871
ENSGALG00000026446	25.2386	21.2654	19.2712	10.9577	3.36492	10.2906	8.10405	9.96116	19.1832	7.93019	1.27913	0.0274652	0.583871
ENSGALG00000051671	69.8267	127.592	17.2427	200.89	409.679	279.717	368.734	125.511	103.888	295.91	-1.51143	0.0274744	0.583871
ENSGALG00000048395	5.889	5.31635	6.08565	22.8284	34.4904	81.3894	19.4497	8.96504	10.0299	36.0736	-1.82679	0.0274928	0.583871
ENSGALG00000045684	2502.83	17173.6	3762.96	640.11	1878.47	1418.23	1647.55	2159.58	6019.87	1775.96	1.76098	0.027561	0.583871
ENSGALG00000053601	556.09	1006.56	495.98	36.5255	141.327	151.553	138.579	240.064	523.79	167.881	1.64079	0.027564	0.583871
ENSGALG00000047829	5.04771	8.86059	8.1142	14.6102	14.3009	60.8081	24.3122	10.9573	9.15818	27.5946	-1.59039	0.0276138	0.583871
ENSGALG00000047875	597.313	1676.42	551.765	262.984	211.149	338.655	316.868	432.314	772.121	324.747	1.24821	0.0276191	0.583871
ENSGALG00000007193	189.289	404.043	524.38	199.064	140.485	159.972	211.516	179.301	329.194	172.819	0.927735	0.0276224	0.583871
ENSGALG00000048830	118.621	1102.26	160.255	208.195	145.533	134.713	143.442	122.522	397.332	136.553	1.53783	0.0276448	0.583871
ENSGALG00000036133	515.708	565.305	565.965	337.861	310.414	371.397	359.82	268.951	496.21	327.646	0.597192	0.0276466	0.583871
ENSGALG00000045087	10.0954	65.5683	10.1427	0	5.88861	0.93551	2.43122	2.98835	21.4516	3.06092	2.78365	0.0276691	0.583871
ENSGALG00000047629	2.52386	17.7212	5.07137	11.8708	18.5071	48.6465	15.3977	24.9029	9.2968	26.8635	-1.58322	0.0276908	0.583871
ENSGALG00000011524	41.223	63.7962	32.4568	10.9577	15.9834	7.48408	17.0185	16.934	37.1084	14.355	1.3522	0.0276961	0.583871
ENSGALG00000051773	53.8423	7.08847	386.439	29.2204	12.6185	34.6139	34.037	24.9029	119.147	26.5431	2.16825	0.0277242	0.583871
ENSGALG00000048091	782.396	870.11	1058.9	306.814	372.665	317.138	395.478	509.015	754.556	398.574	0.920424	0.0277244	0.583871
ENSGALG00000050257	17.667	38.9866	23.3283	12.7839	13.4597	6.54857	7.29365	10.9573	23.1915	9.56479	1.24587	0.0277317	0.583871
ENSGALG00000013057	1206.4	972.892	2789.26	1009.93	821.882	714.73	847.684	818.807	1494.62	800.776	0.900581	0.027732	0.583871
ENSGALG00000028982	239.766	705.303	3241.62	69.3985	307.89	149.682	228.534	357.606	1064.02	260.928	2.02785	0.0277516	0.583871
ENSGALG00000043219	275.1	811.63	583.208	143.363	164.04	220.78	210.705	210.18	453.325	201.427	1.16822	0.0277579	0.583871
ENSGALG00000028960	600.678	1524.02	900.676	273.941	358.364	354.558	407.634	416.376	824.829	384.233	1.10075	0.0277583	0.583871
ENSGALG00000037802	17.667	49.6193	194.741	24.6547	24.3957	26.1943	18.6393	20.9184	71.6704	22.5369	1.66965	0.0277976	0.583871
ENSGALG00000048335	111.05	198.477	116.642	106.837	97.5827	74.8408	82.6613	64.7475	133.251	79.9581	0.724444	0.0278159	0.583871
ENSGALG00000054170	53.8423	63.7962	41.5853	10.0445	13.4597	19.6457	21.8809	9.96116	42.3171	16.2369	1.36941	0.0278165	0.583871
ENSGALG00000051765	1645.55	6361.9	2079.26	546.97	961.526	832.604	1025.97	1158.48	2658.42	994.646	1.41791	0.0278428	0.583871
ENSGALG00000042151	297.815	676.949	376.296	101.358	141.327	163.714	203.412	127.503	363.105	158.989	1.18847	0.0278512	0.583871
ENSGALG00000006717	16.8257	10.6327	97.3704	5.47883	7.57107	8.41959	4.05203	11.9534	32.5769	7.99902	2.03566	0.0278732	0.583871
ENSGALG00000028803	253.227	262.273	368.182	218.24	202.737	196.457	181.531	151.41	275.48	183.033	0.589283	0.0278837	0.583871
ENSGALG00000050430	5.04771	10.6327	1.01427	40.1781	47.9501	106.648	40.5203	31.8757	14.2182	56.7486	-1.98873	0.0278902	0.583871
ENSGALG00000051245	7.57157	1.77212	0	10.0445	12.6185	58.9371	21.8809	5.97669	4.84705	24.8533	-2.31771	0.0280404	0.583871
ENSGALG00000001433	177.511	186.072	212.998	154.32	280.13	325.557	290.936	195.239	182.725	272.965	-0.580596	0.0280457	0.583871
ENSGALG00000028347	24.3973	136.453	107.513	10.0445	15.1421	35.5494	19.4497	10.9573	69.602	20.2746	1.77163	0.0280886	0.583871
ENSGALG00000051279	20.1909	51.3914	44.6281	5.47883	10.0948	5.61306	12.1561	11.9534	30.4223	9.95432	1.59427	0.028089	0.583871
ENSGALG00000052483	41.223	47.8472	5.07137	115.055	139.644	208.619	197.739	93.6349	52.2992	159.909	-1.61063	0.0281136	0.583871
ENSGALG00000035425	0.841286	3.54423	26.3711	1.82628	0	0.93551	0	1.99223	8.14573	0.731935	3.53488	0.0281144	0.583871
ENSGALG00000051340	3.36514	14.1769	3.04282	12.7839	10.0948	137.52	21.8809	2.98835	8.34221	43.121	-2.38976	0.0281213	0.583871
novel.1411	2.52386	0	2.02855	2.73941	7.57107	13.0971	3.24162	8.96504	1.82295	8.21872	-2.04645	0.0281288	0.583871
ENSGALG00000055000	71.5093	62.0241	90.2704	47.4832	40.3791	31.8073	44.5723	44.8252	67.8217	40.396	0.748906	0.0281315	0.583871
ENSGALG00000032644	548.518	2390.59	629.865	444.698	403.791	376.075	454.637	456.221	1003.42	422.681	1.2459	0.0281323	0.583871
ENSGALG00000048473	0	0	0	5.47883	5.88861	31.8073	8.10405	4.98058	1.36971	12.6951	-3.12875	0.0281452	0.583871
ENSGALG00000008669	147.225	233.919	113.599	2.73941	30.2843	46.7755	21.0705	30.8796	124.371	32.2525	1.94499	0.0282227	0.583871
ENSGALG00000000241	360.912	559.989	482.795	304.988	310.414	232.006	220.43	313.776	427.171	269.157	0.663852	0.0282234	0.583871
novel.1961	7.57157	24.8096	4.0571	28.3073	28.6018	159.972	58.3492	8.96504	16.1864	63.9721	-1.9937	0.028227	0.583871
ENSGALG00000051394	0	0	0	0.913138	1.68246	9.3551	4.86243	0.996116	0.228284	4.22403	-3.68394	0.0282307	0.583871
ENSGALG00000003499	1141.62	2131.86	1141.06	124.187	344.063	341.461	408.444	533.918	1134.68	406.972	1.4788	0.0282491	0.583871
ENSGALG00000052568	39.5404	58.4799	124.756	1.82628	16.8246	17.7747	6.48324	14.9417	56.1506	14.0061	2.00339	0.0282815	0.583871
ENSGALG00000046942	22.7147	46.075	23.3283	83.0955	128.708	212.361	83.4718	39.8446	43.8034	116.096	-1.40696	0.0282993	0.583871
ENSGALG00000031186	10.9367	72.6568	52.7423	13.6971	6.72984	13.0971	13.7769	15.9379	37.5082	12.3854	1.58316	0.0283097	0.583871
ENSGALG00000012873	132.082	345.563	1028.47	10.9577	61.4098	166.521	47.8139	72.7164	379.269	87.1152	2.12241	0.0283269	0.583871
ENSGALG00000047489	21.8734	7.08847	226.183	29.2204	20.1895	20.5812	16.2081	12.9495	71.0914	17.4821	2.0264	0.0283475	0.583871
ENSGALG00000033139	37.0166	258.729	35.4996	8.21824	32.808	14.0326	17.8289	20.9184	84.8659	21.397	1.97745	0.0283685	0.583871
ENSGALG00000051709	3.36514	15.9491	4.0571	7.3051	8.4123	57.0661	20.2601	14.9417	7.6691	25.1701	-1.77477	0.0283699	0.583871
ENSGALG00000050516	1.68257	1.77212	7.09992	8.21824	7.57107	58.0016	11.3457	6.97281	4.69321	20.9728	-2.12965	0.0283847	0.583871
ENSGALG00000035873	20.1909	17.7212	22.314	11.8708	2.52369	14.0326	4.86243	4.98058	18.0242	6.59984	1.45857	0.0284033	0.583871
ENSGALG00000013431	15.1431	106.327	7.09992	0.913138	4.20615	6.54857	0	6.97281	32.3708	4.43188	2.86269	0.0284233	0.583871
ENSGALG00000015221	42.9056	14.1769	481.78	93.14	47.1089	35.5494	42.1411	40.8407	158.001	41.41	1.93329	0.0284311	0.583871
ENSGALG00000008888	133.764	33.6702	67.9564	81.2693	152.263	315.267	144.252	101.604	79.1651	178.346	-1.16264	0.0284728	0.584203
novel.1661	7.57157	17.7212	1.01427	17.3496	25.2369	77.6473	28.3642	16.934	10.9142	37.0456	-1.78428	0.0285244	0.58453
ENSGALG00000036711	1725.48	6275.07	3705.15	415.478	1099.49	1056.19	1115.93	1111.67	3030.29	1095.82	1.46718	0.0285577	0.58453
ENSGALG00000035594	37.0166	38.9866	170.398	17.3496	8.4123	21.5167	18.6393	33.8679	65.9377	20.6091	1.68255	0.0285654	0.58453
ENSGALG00000051632	0.841286	0	0	0	1.68246	6.54857	2.43122	3.98446	0.210321	3.66168	-3.47111	0.0286048	0.584624
ENSGALG00000053108	1.68257	7.08847	2.02855	15.5233	16.8246	48.6465	16.2081	13.9456	6.58073	23.9062	-1.86331	0.0286389	0.584624
ENSGALG00000001177	810.999	2395.9	1628.93	643.762	634.288	396.656	692.897	873.594	1369.9	649.358	1.07623	0.0287181	0.584624
ENSGALG00000048462	95.9066	423.536	98.3846	36.5255	52.9975	41.1624	76.1781	54.7864	163.588	56.2811	1.5324	0.0287221	0.584624
novel.618	23.556	256.957	17.2427	129.666	289.383	555.693	343.612	223.13	106.855	352.954	-1.73039	0.0287881	0.584624
ENSGALG00000043252	2.52386	21.2654	8.1142	1.82628	1.68246	0	2.43122	0	8.43243	1.02842	2.94723	0.0288124	0.584624
ENSGALG00000027789	274.259	223.287	512.209	28.3073	110.201	94.4865	31.6058	100.608	259.515	84.2253	1.62405	0.0288127	0.584624
novel.1843	2.52386	3.54423	2.02855	14.6102	7.57107	62.6792	14.5873	12.9495	5.67671	24.4468	-2.08374	0.0288456	0.584624
ENSGALG00000036019	379.42	460.75	330.654	513.183	595.591	815.765	578.629	531.926	421.002	630.478	-0.583377	0.0288529	0.584624
ENSGALG00000002234	624.234	857.705	400.638	48.3963	207.784	146.875	84.2822	212.173	482.743	162.778	1.56763	0.0288531	0.584624
novel.1402	11.778	14.1769	54.7708	57.5277	15.1421	15.9037	9.72486	9.96116	34.5634	12.683	1.45594	0.0288903	0.584624
ENSGALG00000017099	652.838	15901.2	1734.41	180.801	367.618	769.925	1938.49	478.136	4617.31	888.542	2.37735	0.028916	0.584624
ENSGALG00000052442	0.841286	0	0	4.56569	3.36492	21.5167	6.48324	6.97281	1.35174	9.58443	-2.71632	0.0289469	0.584624
ENSGALG00000050843	29.445	37.2145	26.3711	15.5233	26.9194	250.717	53.4868	24.9029	27.1385	89.0064	-1.71967	0.0289483	0.584624
ENSGALG00000010859	21.8734	83.2895	19.2712	21.9153	8.4123	13.0971	16.2081	16.934	36.5874	13.6629	1.39454	0.0289537	0.584624
ENSGALG00000001437	108.526	478.472	108.527	28.3073	37.8554	66.4212	30.7954	87.6582	180.958	55.6825	1.69684	0.0290133	0.58504
ENSGALG00000053373	0	0	0	0.913138	5.04738	12.1616	0.810405	0.996116	0.228284	4.75388	-3.8522	0.0290255	0.58504
ENSGALG00000054831	402.976	147.086	172.427	467.527	875.721	635.211	368.734	608.627	297.504	622.073	-1.0615	0.0290551	0.585121
ENSGALG00000048679	17.667	14.1769	17.2427	54.7883	56.3624	96.3575	57.5388	38.8485	25.9687	62.2768	-1.24606	0.0291537	0.586385
ENSGALG00000030220	209.48	249.869	387.453	76.7036	79.9169	93.551	78.6093	164.359	230.876	104.109	1.14929	0.0291991	0.586385
ENSGALG00000048311	2.52386	7.08847	2.02855	0.913138	8.4123	27.1298	11.3457	2.98835	3.1385	12.469	-2.1036	0.0292193	0.586385
ENSGALG00000014984	200.226	141.769	812.434	92.2269	84.123	98.2285	162.081	101.604	311.664	111.509	1.48327	0.0292766	0.586385
ENSGALG00000026613	238.925	2557.17	664.35	25.5679	142.168	130.971	199.36	328.718	871.502	200.304	2.12067	0.0292776	0.586385
ENSGALG00000016580	651.996	221.515	2429.19	97.7057	292.748	203.941	208.274	273.932	850.101	244.724	1.79677	0.0293416	0.586385
ENSGALG00000051537	0	0	0	0.913138	1.68246	3.74204	5.67284	2.98835	0.228284	3.52142	-3.42362	0.0293899	0.586385
ENSGALG00000010338	43.7469	583.027	174.455	1.82628	6.72984	25.2588	7.29365	87.6582	200.764	31.7351	2.6614	0.029404	0.586385
ENSGALG00000035239	1550.49	2084.01	1774.98	525.967	616.622	923.348	777.989	737.126	1483.86	763.771	0.957702	0.0294539	0.586385
ENSGALG00000026970	8775.45	36760.8	24640.8	1320.4	5301.43	3703.68	6185.01	7036.56	17874.4	5556.67	1.68556	0.0294675	0.586385
ENSGALG00000027345	183.4	237.464	466.566	18.2628	104.313	70.1632	42.1411	71.7203	226.423	72.0843	1.65088	0.0295704	0.586385
ENSGALG00000008933	339.879	877.198	1303.34	107.75	223.767	252.588	245.553	256.998	657.043	244.726	1.42429	0.0295742	0.586385
ENSGALG00000052236	1.68257	3.54423	0	1.82628	5.88861	15.9037	5.67284	3.98446	1.76327	7.8624	-2.25994	0.0295885	0.586385
ENSGALG00000054603	11.778	30.126	3.04282	35.6124	35.3317	136.584	68.8845	24.9029	20.1398	66.4259	-1.73187	0.0296095	0.586385
ENSGALG00000054443	913.636	2925.77	2149.25	778.906	867.308	1029.06	748.004	607.631	1691.89	813.001	1.05664	0.0296211	0.586385
novel.646	231.354	311.893	197.784	94.9663	118.613	107.584	119.13	114.553	208.999	114.97	0.857348	0.0296334	0.586385
ENSGALG00000022622	380.261	1871.36	559.88	210.935	302.002	134.713	349.285	312.78	755.608	274.695	1.45828	0.029668	0.586385
ENSGALG00000052762	9.25414	19.4933	6.08565	14.6102	0	7.48408	2.43122	0.996116	12.3608	2.72785	2.17323	0.0296792	0.586385
ENSGALG00000032577	269.211	393.41	1321.6	172.583	181.706	246.975	200.17	220.142	539.201	212.248	1.34526	0.0296847	0.586385
ENSGALG00000006454	42.9056	102.783	85.1991	112.316	105.154	440.625	233.397	77.697	85.8008	214.218	-1.32241	0.0296979	0.586385
novel.1625	41.223	122.276	18.2569	89.4875	120.296	429.399	111.836	110.569	67.8109	193.025	-1.51613	0.0297301	0.586385
ENSGALG00000003712	1785.21	1873.13	1444.33	1477.46	1252.59	871.895	1171.85	1331.81	1645.03	1157.04	0.50726	0.029766	0.586385
ENSGALG00000032937	53.001	42.5308	10.1427	114.142	116.09	357.365	125.613	71.7203	54.9542	167.697	-1.6061	0.029786	0.586385
ENSGALG00000052427	4.20643	19.4933	3.04282	7.3051	16.8246	75.7763	27.5538	5.97669	8.51191	31.5328	-1.94429	0.0297967	0.586385
ENSGALG00000048042	960.748	1242.25	1104.55	376.213	510.627	536.047	414.928	549.856	920.94	502.864	0.872257	0.0297981	0.586385
ENSGALG00000002615	972.526	1479.72	1059.92	426.435	482.866	525.757	419.79	682.339	984.649	527.688	0.899156	0.0298606	0.586385
ENSGALG00000052933	0	1.77212	0	0	9.25353	0.93551	4.05203	1.99223	0.443029	4.05833	-3.63325	0.029878	0.586385
ENSGALG00000049306	0	1.77212	0	2.73941	2.52369	20.5812	5.67284	3.98446	1.12788	8.19055	-2.9177	0.029938	0.586385
novel.1015	782.396	1905.03	734.335	322.338	427.345	419.108	453.827	430.322	936.024	432.651	1.11198	0.02996	0.586385
ENSGALG00000046895	3.36514	26.5818	3.04282	8.21824	20.1895	69.2277	21.0705	23.9068	10.302	33.5986	-1.77305	0.0299779	0.586385
ENSGALG00000053000	2038.44	2137.17	2695.94	1300.31	1374.57	1326.55	1384.98	1301.92	2042.96	1347.01	0.600706	0.0299868	0.586385
ENSGALG00000051536	5.04771	24.8096	10.1427	0	1.68246	0	0	1.99223	10	0.918673	3.43649	0.0300021	0.586385
ENSGALG00000026663	1414.2	2807.03	1698.91	475.745	774.773	826.991	564.853	821.795	1598.97	747.103	1.09722	0.0300253	0.586385
ENSGALG00000050137	7.57157	15.9491	7.09992	31.9598	31.1255	157.166	23.5018	15.9379	15.6451	56.9327	-1.86281	0.0300539	0.586385
ENSGALG00000048307	115.256	203.793	232.269	82.1824	68.9809	110.39	65.6428	86.6621	158.375	82.919	0.930608	0.030108	0.586385
ENSGALG00000052187	2.52386	7.08847	4.0571	8.21824	12.6185	18.7102	14.5873	9.96116	5.47192	13.9693	-1.38729	0.0301088	0.586385
ENSGALG00000029940	48.7946	299.488	98.3846	10.0445	14.3009	59.8726	16.2081	28.8874	114.178	29.8173	1.93273	0.03011	0.586385
ENSGALG00000049979	0.841286	0	0	0.913138	3.36492	17.7747	1.62081	0.996116	0.438606	5.93913	-3.50292	0.0301172	0.586385
ENSGALG00000015623	43.7469	70.8847	26.3711	60.2671	66.4572	250.717	58.3492	104.592	50.3174	120.029	-1.2599	0.0301184	0.586385
ENSGALG00000053385	90.0176	143.541	178.512	15.5233	34.4904	40.2269	41.3307	45.8213	106.899	40.4673	1.39865	0.030166	0.586547
ENSGALG00000047314	207.798	200.249	161.27	70.3116	133.756	47.711	25.933	59.7669	159.907	66.7916	1.25772	0.0302299	0.586547
ENSGALG00000012847	3.36514	21.2654	19.2712	10.9577	42.0615	23.3877	55.918	20.9184	13.7149	35.5714	-1.41181	0.030253	0.586547
ENSGALG00000014684	1702.76	2190.34	3422.16	675.722	810.946	1008.48	1094.05	1005.08	1997.75	979.638	1.02792	0.0302761	0.586547
ENSGALG00000021355	269.211	565.305	188.655	153.407	131.232	136.584	143.442	176.312	294.145	146.893	0.997468	0.0303189	0.586547
ENSGALG00000053066	5.04771	8.86059	6.08565	4.56569	2.52369	0	1.62081	0.996116	6.13991	1.28515	2.19665	0.0303318	0.586547
ENSGALG00000052552	380.261	388.094	319.497	12.7839	63.9335	72.0343	61.5908	136.468	275.159	83.5066	1.72022	0.0303561	0.586547
ENSGALG00000009684	1.68257	0	0	3.65255	10.0948	40.2269	7.29365	0	1.33378	14.4038	-3.34877	0.0304149	0.586547
ENSGALG00000016502	243.973	279.995	167.355	323.251	45.4264	149.682	97.2486	197.231	253.643	122.397	1.05245	0.0304191	0.586547
ENSGALG00000016581	308.752	476.7	378.324	124.187	156.469	172.134	147.494	197.231	321.991	168.332	0.933378	0.0304299	0.586547
ENSGALG00000021273	291.085	356.196	419.91	56.6145	72.3458	113.197	130.475	152.406	280.951	117.106	1.26178	0.030451	0.586547
ENSGALG00000010977	10.0954	12.4048	56.7994	11.8708	5.88861	5.61306	8.10405	9.96116	22.7926	7.39172	1.63245	0.0304623	0.586547
ENSGALG00000020921	193.496	483.788	371.225	196.325	160.675	186.166	166.133	186.274	311.208	174.812	0.828017	0.0304624	0.586547
novel.199	169.94	62.0241	159.241	56.6145	149.739	48.6465	843.632	427.334	111.955	367.338	-1.71236	0.030486	0.586547
ENSGALG00000032800	3.36514	30.126	5.07137	32.873	22.7132	188.037	64.022	17.9301	17.8589	73.1757	-2.04745	0.0306039	0.58832
ENSGALG00000029837	3960.77	28456.7	4991.25	2457.25	3319.49	3736.43	2433.65	3892.82	9966.48	3345.6	1.57471	0.0306443	0.588582
ENSGALG00000000162	31.1276	157.718	42.5995	3.65255	3.36492	24.3233	17.8289	8.96504	58.7745	13.6205	2.09963	0.0307027	0.588582
novel.547	7.57157	3.54423	3.04282	4.56569	6.72984	91.68	8.91446	0.996116	4.68108	27.0801	-2.51609	0.0307193	0.588582
ENSGALG00000041083	4.20643	3.54423	3.04282	8.21824	13.4597	29.0008	6.48324	10.9573	4.75293	14.9753	-1.62637	0.0307205	0.588582
ENSGALG00000006944	12.6193	35.4423	19.2712	7.3051	5.04738	6.54857	8.10405	0	18.6595	4.925	1.88594	0.0307696	0.589029
novel.2066	0.841286	0	1.01427	4.56569	3.36492	22.4522	13.7769	1.99223	1.60531	10.3966	-2.60549	0.0308838	0.58966
ENSGALG00000007284	189.289	163.035	127.799	388.997	367.618	696.019	453.827	259.986	217.28	444.363	-1.03038	0.0308952	0.58966
ENSGALG00000009864	515.708	414.675	735.349	156.147	178.341	251.652	163.702	284.889	455.47	219.646	1.05274	0.0308981	0.58966
ENSGALG00000052711	9.25414	51.3914	25.3569	9.13138	4.20615	12.1616	8.91446	3.98446	23.7834	7.31668	1.67004	0.0309608	0.58966
novel.1342	9.25414	33.6702	0	0	0.84123	0	0.810405	0.996116	10.7311	0.661938	3.99336	0.031006	0.58966
ENSGALG00000032467	156.479	276.45	285.011	176.236	148.057	76.7118	70.5053	175.316	223.544	117.647	0.924727	0.0310134	0.58966
ENSGALG00000035960	433.262	526.319	779.977	367.995	872.356	607.146	922.241	1153.5	526.888	888.811	-0.754681	0.0310447	0.58966
novel.1286	0.841286	0	0	0.913138	1.68246	0	28.3642	2.98835	0.438606	8.25875	-3.99404	0.0310648	0.58966
ENSGALG00000006597	17.667	74.4289	100.413	9.13138	10.0948	22.4522	18.6393	11.9534	50.4101	15.7849	1.66791	0.0310723	0.58966
ENSGALG00000037953	8948.76	27058.5	10306	8566.15	6724.8	5940.49	8577.33	6949.9	13719.9	7048.13	0.96083	0.0310952	0.58966
ENSGALG00000047204	1.68257	5.31635	4.0571	12.7839	1.68246	0.93551	0.810405	0.996116	5.95999	1.10612	2.42962	0.0311116	0.58966
ENSGALG00000054351	8.41286	0	29.414	0	0.84123	0.93551	0	0	9.45671	0.444185	4.40402	0.03117	0.58966
ENSGALG00000029657	275.1	1047.32	601.465	9.13138	127.026	29.0008	43.7619	224.126	483.254	105.979	2.18862	0.0312633	0.58966
ENSGALG00000049310	13.4606	23.0375	5.07137	51.1357	48.7914	141.262	57.5388	33.8679	23.1763	70.365	-1.60046	0.0312817	0.58966
ENSGALG00000053468	171.622	161.263	641.022	22.8284	68.1397	58.9371	100.49	82.6776	249.184	77.5612	1.68393	0.0312941	0.58966
novel.1435	21.0321	21.2654	54.7708	15.5233	8.4123	14.9682	14.5873	8.96504	28.1479	11.7332	1.26421	0.0313172	0.58966
ENSGALG00000012456	2740.07	3953.59	1817.58	152.494	656.16	660.47	351.716	1096.72	2165.93	691.267	1.64756	0.0313386	0.58966
ENSGALG00000023844	138.812	253.413	146.056	50.2226	52.1563	97.293	47.0035	71.7203	147.126	67.0433	1.12933	0.0313456	0.58966
ENSGALG00000047985	0	0	0	0.913138	3.36492	11.2261	6.48324	0	0.228284	5.26857	-4.00392	0.0313546	0.58966
ENSGALG00000049328	15.9844	5.31635	2.02855	18.2628	17.6658	102.906	22.6913	14.9417	10.398	39.5513	-1.90413	0.031365	0.58966
ENSGALG00000045529	155.638	1153.65	203.869	54.7883	111.042	120.681	166.133	60.7631	391.986	114.655	1.77074	0.0313667	0.58966
ENSGALG00000052664	0.841286	0	0	4.56569	1.68246	43.0335	2.43122	5.97669	1.35174	13.281	-3.21141	0.0313701	0.58966
ENSGALG00000050118	21.0321	67.3405	16.2284	41.0912	9.25353	22.4522	10.5353	15.9379	36.423	14.5447	1.30923	0.0314346	0.590387
ENSGALG00000047431	14.3019	23.0375	2.02855	0	1.68246	0.93551	1.62081	0	9.84198	1.0597	3.16895	0.03151	0.590564
novel.1671	291.085	661	234.297	131.492	148.898	156.23	142.631	177.309	329.468	156.267	1.07248	0.0315362	0.590564
ENSGALG00000047814	107.685	40.7587	553.794	25.5679	40.3791	42.0979	59.97	59.7669	181.951	50.5535	1.84893	0.0315453	0.590564
novel.1866	7.57157	12.4048	1.01427	19.1759	39.5378	23.3877	24.3122	26.8951	10.0416	28.5332	-1.51492	0.0315474	0.590564
novel.1622	8.41286	14.1769	4.0571	9.13138	4.20615	43.0335	44.5723	20.9184	8.94457	28.1826	-1.68278	0.0315786	0.590664
ENSGALG00000051967	15.1431	15.9491	13.1856	52.0489	33.6492	190.844	52.6763	27.8912	24.0817	76.2652	-1.65503	0.0317408	0.593213
ENSGALG00000052620	0	15.9491	6.08565	0.913138	0.84123	0	0	0	5.73696	0.210308	4.37205	0.0317702	0.593277
ENSGALG00000023953	123.669	95.6943	964.575	21.9153	80.7581	126.294	39.7099	46.8174	301.463	73.3948	2.03882	0.0318168	0.593424
ENSGALG00000039452	624.234	2307.3	620.736	174.409	294.431	257.265	472.466	325.73	931.669	337.473	1.46385	0.03183	0.593424
ENSGALG00000006779	154.797	382.777	128.813	17.3496	47.9501	68.2922	49.4347	64.7475	170.934	57.6061	1.56529	0.0319254	0.593856
ENSGALG00000013098	2032.55	2539.44	4052.03	936.879	1294.65	1309.71	1091.62	1268.06	2390.22	1241.01	0.945541	0.0319384	0.593856
novel.308	17.667	49.6193	10.1427	47.4832	57.2037	147.811	81.8509	37.8524	31.228	81.1794	-1.39103	0.0319524	0.593856
ENSGALG00000004646	391.198	340.247	423.967	283.073	290.224	231.071	261.761	234.087	359.621	254.286	0.500078	0.0319571	0.593856
ENSGALG00000053866	2.52386	21.2654	8.1142	1.82628	0.84123	0	2.43122	1.99223	8.43243	1.31617	2.6224	0.0320611	0.593945
novel.1171	52.1597	143.541	55.7851	35.6124	27.7606	52.3886	15.3977	21.9145	71.7747	29.3654	1.2783	0.0320639	0.593945
novel.894	785.761	1004.79	525.394	286.725	306.208	449.98	245.553	351.629	650.668	338.342	0.942405	0.0320772	0.593945
ENSGALG00000045511	1129.01	1587.82	1982.91	617.281	701.586	823.249	649.135	796.893	1329.25	742.716	0.839397	0.0321163	0.593945
ENSGALG00000047455	301.18	294.171	312.397	190.846	116.931	207.683	213.137	127.503	274.649	166.313	0.722448	0.0321452	0.593945
ENSGALG00000021733	68.1441	338.474	106.499	12.7839	33.6492	34.6139	53.4868	39.8446	131.475	40.3986	1.69573	0.0322262	0.593945
ENSGALG00000054275	0	0	1.01427	0	0.84123	11.2261	4.86243	0.996116	0.253569	4.48147	-3.76817	0.0322266	0.593945
ENSGALG00000002103	934.668	1851.86	5878.74	148.841	1176.04	449.045	488.674	263.971	2203.53	594.432	1.89012	0.0322723	0.593945
novel.2026	19.3496	17.7212	8.1142	124.187	96.7415	273.169	165.323	61.7592	42.3429	149.248	-1.81109	0.032278	0.593945
ENSGALG00000007980	7.57157	8.86059	76.0706	38.3518	5.04738	14.9682	10.5353	7.96893	32.7136	9.62993	1.77285	0.0323149	0.593945
ENSGALG00000016498	17.667	0	29.414	10.0445	91.6941	73.9053	31.6058	16.934	14.2814	53.5348	-1.88349	0.0323379	0.593945
ENSGALG00000053700	74.0331	225.059	152.141	35.6124	50.4738	53.3241	53.4868	53.7903	121.711	52.7687	1.198	0.0323596	0.593945
novel.1729	23.556	62.0241	21.2998	15.5233	10.936	14.0326	7.29365	16.934	30.6008	12.2991	1.29132	0.0323662	0.593945
ENSGALG00000049549	1.68257	12.4048	6.08565	16.4365	1.68246	1.87102	0.810405	3.98446	9.15238	2.08709	2.14044	0.0323743	0.593945
ENSGALG00000003219	378.579	1100.48	572.051	368.908	290.224	330.235	376.028	300.827	605.005	324.329	0.896833	0.0323846	0.593945
ENSGALG00000002144	5509.58	9532.22	5642.41	2967.7	3261.45	3131.15	3624.13	3515.29	5912.98	3383.01	0.805339	0.0323996	0.593945
ENSGALG00000050297	23.556	79.7453	11.157	63.0065	100.948	271.298	89.1446	51.798	44.3662	128.297	-1.542	0.0324409	0.593945
ENSGALG00000025929	280.148	499.737	526.409	93.14	148.057	146.875	157.219	191.254	349.858	160.851	1.11953	0.0324853	0.593945
ENSGALG00000052409	0.841286	0	0	1.82628	3.36492	17.7747	0.810405	4.98058	0.66689	6.73265	-3.17064	0.0324967	0.593945
ENSGALG00000010692	54.6836	21.2654	54.7708	87.6612	102.63	193.651	82.6613	87.6582	54.5953	116.65	-1.08178	0.0325099	0.593945
ENSGALG00000048411	0	0	0	2.73941	3.36492	15.9037	2.43122	5.97669	0.684853	6.91913	-3.19347	0.0325238	0.593945
ENSGALG00000054726	31.9689	99.2386	72.0135	31.0467	27.7606	28.0653	30.7954	24.9029	58.5669	27.881	1.05217	0.0325335	0.593945
ENSGALG00000015519	74.8744	60.252	58.8279	109.577	105.154	452.787	138.579	67.7359	75.8827	191.064	-1.32955	0.0325987	0.594138
ENSGALG00000054873	3.36514	175.44	38.5424	7.3051	10.0948	3.74204	10.5353	20.9184	56.1631	11.3226	2.3013	0.0326771	0.594138
ENSGALG00000019795	432.421	657.455	703.907	367.081	374.347	287.202	316.058	388.485	540.216	341.523	0.659969	0.0326939	0.594138
novel.1	74.0331	418.22	90.2704	7.3051	38.6966	15.9037	56.7284	38.8485	147.457	37.5443	1.9681	0.0327061	0.594138
ENSGALG00000006979	915.319	1896.17	1528.51	532.359	650.271	589.371	649.945	722.184	1218.09	652.943	0.898705	0.0327244	0.594138
ENSGALG00000030781	821.095	565.305	933.133	771.601	3889.01	1708.24	725.313	805.858	772.784	1782.1	-1.20517	0.0327488	0.594138
novel.480	5.04771	14.1769	1.01427	16.4365	19.3483	38.3559	29.985	19.9223	9.16885	26.9029	-1.57941	0.032786	0.594138
ENSGALG00000046988	19.3496	42.5308	25.3569	3.65255	8.4123	9.3551	7.29365	3.98446	22.7225	7.26138	1.6188	0.0328087	0.594138
ENSGALG00000055087	96.7479	242.78	159.241	31.9598	58.0449	64.5502	47.0035	55.7825	132.682	56.3453	1.22948	0.0328273	0.594138
ENSGALG00000047091	6.73029	5.31635	0	11.8708	14.3009	40.2269	10.5353	23.9068	5.97936	22.2425	-1.87782	0.0328404	0.594138
ENSGALG00000046995	127.034	746.061	471.638	59.354	95.9003	113.197	140.2	144.437	351.022	123.433	1.50565	0.0328443	0.594138
ENSGALG00000004320	34.4927	7.08847	16.2284	6.39196	41.2203	57.0661	42.1411	25.899	16.0504	41.5816	-1.34496	0.0328585	0.594138
ENSGALG00000007713	893.445	1910.34	1093.39	69.3985	259.099	338.655	222.051	484.112	991.644	325.979	1.60467	0.0329128	0.594138
ENSGALG00000025907	957.383	1910.34	1233.36	490.355	692.333	499.562	591.596	648.471	1147.86	607.991	0.915758	0.0329135	0.594138
ENSGALG00000053391	12.6193	38.9866	223.14	9.13138	19.3483	14.9682	12.9665	23.9068	70.9694	17.7974	1.99728	0.032934	0.594138
ENSGALG00000035136	2.52386	0	2.02855	9.13138	21.872	14.0326	4.86243	15.9379	3.42095	14.1762	-1.96897	0.0329969	0.594785
ENSGALG00000008302	3177.54	4212.32	3727.46	1558.73	1574.78	1766.24	1917.42	2207.39	3169.01	1866.46	0.763486	0.0330451	0.594785
novel.1507	4.20643	49.6193	6.08565	11.8708	55.5212	89.809	31.6058	44.8252	17.9455	55.4403	-1.6763	0.033048	0.594785
novel.2001	37.8579	3.54423	7.09992	45.6569	94.2178	50.5175	51.8659	87.6582	23.5397	71.0649	-1.57103	0.0332028	0.596086
ENSGALG00000047544	0.841286	26.5818	2.02855	7.3051	18.5071	123.487	22.6913	10.9573	9.18917	43.9107	-2.31034	0.0332504	0.596086
ENSGALG00000014428	476.168	871.882	761.72	121.447	287.701	230.135	205.033	260.982	557.804	245.963	1.18019	0.0332689	0.596086
ENSGALG00000028016	10.0954	659.228	147.07	9.13138	30.2843	46.7755	35.6578	54.7864	206.381	41.876	2.29857	0.0332852	0.596086
ENSGALG00000006751	2925.15	10969.4	4159.54	753.339	1557.96	1291	2391.51	1661.52	4701.86	1725.5	1.446	0.0332985	0.596086
novel.1502	5.04771	7.08847	0	7.3051	4.20615	71.0988	15.3977	7.96893	4.86032	24.6679	-2.35763	0.0333021	0.596086
ENSGALG00000047815	6.73029	14.1769	5.07137	32.873	37.8554	73.9053	22.6913	32.8718	14.7129	41.831	-1.50372	0.0333104	0.596086
ENSGALG00000007636	1.68257	1.77212	6.08565	12.7839	32.808	22.4522	10.5353	10.9573	5.58107	19.1882	-1.74279	0.0333461	0.596086
ENSGALG00000048488	350.816	1717.18	1924.08	145.189	344.063	472.433	214.757	363.582	1034.32	348.709	1.56821	0.033355	0.596086
ENSGALG00000051287	26.0799	30.126	0	22.8284	140.485	44.9045	42.1411	63.7514	19.7586	72.8206	-1.88949	0.0334045	0.596189
novel.630	2767.83	3732.08	4746.81	406.346	800.851	1026.25	1166.17	1576.85	2913.27	1142.53	1.35034	0.0334129	0.596189
ENSGALG00000007160	551.883	288.855	280.954	689.419	665.413	1036.54	1170.23	558.821	452.778	857.751	-0.920264	0.0335912	0.598342
ENSGALG00000030008	1439.44	2961.21	1463.6	419.13	665.413	609.952	542.972	979.182	1570.84	699.38	1.16689	0.0336006	0.598342
novel.1601	17.667	46.075	12.1713	21.0022	39.5378	84.1959	38.0891	46.8174	24.2289	52.1601	-1.14174	0.0336121	0.598342
ENSGALG00000006819	105.161	95.6943	35.4996	336.035	310.414	842.894	256.898	225.122	143.097	408.832	-1.51269	0.0336725	0.59895
ENSGALG00000052689	47.9533	233.919	35.4996	8.21824	28.6018	19.6457	17.0185	26.8951	81.3977	23.0403	1.81103	0.0337267	0.599154
ENSGALG00000046950	24.3973	97.4664	30.4282	36.5255	20.1895	12.1616	25.933	21.9145	47.2044	20.0497	1.21059	0.0337363	0.599154
ENSGALG00000038952	178.353	831.123	242.412	135.144	127.026	209.554	118.319	105.588	346.758	140.122	1.30387	0.0337987	0.599574
ENSGALG00000006519	31.9689	5.31635	32.4568	43.8306	52.9975	38.3559	160.46	59.7669	28.3932	77.8952	-1.4389	0.0338124	0.599574
ENSGALG00000004889	1241.74	2736.15	1442.3	1175.21	1003.59	893.412	1162.12	860.644	1648.85	979.941	0.749548	0.0339276	0.601093
novel.901	4.20643	7.08847	4.0571	4.56569	11.7772	27.1298	5.67284	11.9534	4.97942	14.1333	-1.53941	0.0339564	0.601093
novel.326	4.20643	0	2.02855	11.8708	5.88861	16.8392	68.074	5.97669	4.52644	24.1946	-2.37127	0.0339771	0.601093
ENSGALG00000048899	1232.48	5119.65	1804.39	954.229	1066.68	1247.03	592.406	1033.97	2277.69	985.022	1.20884	0.0340033	0.601093
ENSGALG00000035879	485.422	1116.43	839.819	111.403	293.589	281.588	246.363	230.103	638.269	262.911	1.27843	0.034039	0.601259
ENSGALG00000048256	34.4927	76.201	59.8422	30.1335	27.7606	25.2588	29.1746	22.9107	50.1674	26.2762	0.910995	0.0340881	0.601661
ENSGALG00000046927	110.208	122.276	79.1134	9.13138	25.2369	30.8718	25.933	35.8602	80.1823	29.4755	1.44058	0.0341399	0.601814
ENSGALG00000037166	46.2707	469.611	146.056	13.6971	27.7606	72.9698	35.6578	46.8174	168.909	45.8014	1.87899	0.0341494	0.601814
ENSGALG00000039016	5.889	15.9491	3.04282	50.2226	98.4239	97.293	30.7954	35.8602	18.7759	65.5931	-1.80044	0.0341878	0.602026
ENSGALG00000050437	1.68257	1.77212	0	5.47883	8.4123	15.9037	2.43122	16.934	2.23338	10.9203	-2.25441	0.0342301	0.602307
ENSGALG00000003022	47.9533	31.8981	70.9992	73.051	68.9809	126.294	112.646	91.6426	55.9754	99.8909	-0.822135	0.0342705	0.602554
novel.1052	212.845	1063.27	250.526	148.841	121.978	177.747	208.274	149.417	418.871	164.354	1.34669	0.0343309	0.602815
novel.1711	935.51	2647.54	1389.56	363.429	570.354	455.593	700.19	633.53	1334.01	589.917	1.17636	0.034338	0.602815
ENSGALG00000035293	16.8257	49.6193	35.4996	12.7839	9.25353	14.0326	7.29365	15.9379	28.6821	11.6294	1.28453	0.0344181	0.603502
novel.1596	28.6037	33.6702	16.2284	0.913138	31.9668	51.453	22.6913	217.153	19.8539	80.8161	-2.03466	0.03443	0.603502
novel.1232	15.1431	42.5308	53.7566	8.21824	5.88861	6.54857	17.0185	10.9573	29.9122	10.1032	1.55147	0.0344735	0.603801
ENSGALG00000050005	1418.41	4619.91	1221.19	788.038	795.804	810.152	924.672	1036.96	2011.89	891.896	1.17296	0.0346118	0.605759
ENSGALG00000044866	193.496	774.415	329.639	54.7883	119.455	178.682	115.078	65.7436	338.085	119.74	1.49481	0.0346893	0.606265
ENSGALG00000016759	482.898	685.809	1410.86	157.973	273.4	304.041	228.534	347.644	684.384	288.405	1.24666	0.0346937	0.606265
novel.1065	28.6037	214.426	443.238	28.3073	46.2677	92.6155	29.1746	31.8757	178.644	49.9834	1.83686	0.0347665	0.606469
ENSGALG00000004518	26.0799	70.8847	34.4853	31.0467	17.6658	15.9037	17.8289	27.8912	40.6241	19.8224	1.01227	0.0347719	0.606469
ENSGALG00000048310	5.04771	17.7212	2.02855	1.82628	1.68246	0.93551	0.810405	0.996116	6.65593	1.10612	2.51355	0.0348078	0.606469
ENSGALG00000014297	1255.2	1835.91	1626.9	146.102	375.189	443.432	500.831	583.724	1216.03	475.794	1.35346	0.0348307	0.606469
ENSGALG00000012574	1356.15	2698.93	1218.14	640.11	828.612	786.764	675.068	799.881	1478.34	772.581	0.93534	0.0348381	0.606469
ENSGALG00000039203	2050.21	6161.65	2096.51	1440.93	1482.25	1295.68	1379.31	1615.7	2937.33	1443.23	1.0247	0.0348666	0.606504
ENSGALG00000042741	1252.67	3468.03	1158.3	671.156	849.643	621.179	777.179	846.698	1637.54	773.675	1.0809	0.0350108	0.608127
ENSGALG00000012761	1467.2	1885.53	1818.59	61.1802	232.18	483.659	262.571	641.499	1308.13	404.977	1.69158	0.0350131	0.608127
ENSGALG00000040741	1914.77	2395.9	1893.65	1396.19	1388.87	1080.51	1374.45	1428.43	1900.13	1318.07	0.526945	0.0350484	0.608277
ENSGALG00000026491	100.113	196.705	156.198	54.7883	40.3791	76.7118	60.7804	75.7048	126.951	63.394	0.996405	0.0351486	0.608995
ENSGALG00000030676	15.9844	15.9491	11.157	6.39196	0.84123	0.93551	6.48324	5.97669	12.3706	3.55917	1.7885	0.0351763	0.608995
ENSGALG00000024083	769.776	3891.57	1523.44	620.934	483.707	1059.93	579.44	666.401	1701.43	697.37	1.28614	0.035178	0.608995
ENSGALG00000006173	242.29	271.134	197.784	294.943	278.447	444.367	367.924	383.505	251.538	368.561	-0.551725	0.0351963	0.608995
ENSGALG00000028638	11.778	31.8981	123.742	27.3941	21.872	5.61306	20.2601	13.9456	48.7029	15.4227	1.65674	0.0352564	0.609101
novel.856	30.2863	138.225	22.314	6.39196	11.7772	19.6457	17.0185	5.97669	49.3044	13.6045	1.84012	0.0352795	0.609101
ENSGALG00000053350	11.778	28.3539	1.01427	21.0022	51.315	63.6147	37.2786	27.8912	15.5371	45.0249	-1.56078	0.0352859	0.609101
ENSGALG00000049515	0	30.126	5.07137	0	0	0	0	0.996116	8.79934	0.249029	5.00289	0.0353091	0.609101
ENSGALG00000024621	10.0954	28.3539	9.12847	0.913138	2.52369	0.93551	4.05203	2.98835	12.1227	2.62489	2.16268	0.0353973	0.609743
ENSGALG00000046711	4.20643	0	5.07137	17.3496	10.936	62.6792	11.3457	26.8951	6.65685	27.964	-2.02514	0.0353996	0.609743
ENSGALG00000005000	652.838	965.804	883.433	108.663	338.175	246.975	298.229	214.165	652.685	274.386	1.24927	0.0354737	0.610493
ENSGALG00000052030	0.841286	26.5818	3.04282	0	0.84123	0	0	0.996116	7.61647	0.459337	4.04631	0.0355116	0.610493
ENSGALG00000048562	365.959	3.54423	42.5995	26.481	36.1729	7.48408	34.8474	3.98446	109.646	20.6222	2.41055	0.0355233	0.610493
ENSGALG00000008759	668.822	235.692	1623.85	73.051	105.154	206.748	66.4532	366.571	650.355	186.231	1.80493	0.0355775	0.610615
ENSGALG00000038238	116.097	175.44	53.7566	199.064	271.717	284.395	201.791	266.959	136.089	256.216	-0.915399	0.0355838	0.610615
ENSGALG00000027374	30.2863	42.5308	103.456	16.4365	12.6185	23.3877	19.4497	21.9145	48.1774	19.3426	1.31752	0.0356572	0.611241
ENSGALG00000035975	0.841286	28.3539	2.02855	0	0.84123	0	0.810405	0	7.80593	0.412909	4.11491	0.0357055	0.611241
ENSGALG00000054176	233.877	552.901	290.083	221.892	180.865	159.972	181.531	224.126	324.688	186.623	0.794223	0.0357157	0.611241
ENSGALG00000003319	547.677	728.34	746.506	46.57	125.343	175.876	208.274	243.052	517.273	188.136	1.4587	0.0357313	0.611241
ENSGALG00000026214	3.36514	3.54423	2.02855	4.56569	16.8246	9.3551	4.05203	11.9534	3.3759	10.5463	-1.63992	0.035754	0.611241
ENSGALG00000001701	524.962	893.147	548.723	158.886	206.101	315.267	231.776	272.936	531.429	256.52	1.04934	0.0358121	0.611241
ENSGALG00000033997	131.241	161.263	242.412	126.926	100.948	90.7445	98.8695	124.514	165.46	103.769	0.672884	0.0358325	0.611241
ENSGALG00000019755	202.75	1210.36	500.037	29.2204	87.488	153.424	149.925	182.289	485.591	143.281	1.7596	0.0358481	0.611241
ENSGALG00000051689	0.841286	0	0	0.913138	9.25353	2.80653	1.62081	3.98446	0.438606	4.41633	-3.07391	0.035861	0.611241
novel.1281	116.939	173.667	126.784	51.1357	68.9809	68.2922	46.1931	66.7398	117.132	62.5515	0.898494	0.0359537	0.612292
ENSGALG00000017195	2309.33	1531.11	6302.7	669.33	943.86	1247.97	890.635	1294.95	2703.12	1094.35	1.30467	0.0359763	0.612292
ENSGALG00000046393	291.926	377.461	149.098	26.481	62.251	96.3575	32.4162	103.596	211.242	73.6552	1.51898	0.0360041	0.612292
ENSGALG00000009479	618.345	219.743	2877.5	57.5277	131.232	235.748	218.809	386.493	943.278	243.071	1.95666	0.0360298	0.612292
novel.667	9.25414	28.3539	13.1856	0	1.68246	3.74204	0	0	12.6984	1.35613	3.21632	0.0361172	0.612436
ENSGALG00000054083	10.9367	44.3029	22.314	8.21824	8.4123	5.61306	9.72486	6.97281	21.443	7.68076	1.43861	0.0361649	0.612436
ENSGALG00000004360	21.8734	131.137	38.5424	43.8306	33.6492	16.8392	20.2601	23.9068	58.8458	23.6638	1.29517	0.0362009	0.612436
ENSGALG00000044485	13.4606	3.54423	16.2284	22.8284	42.0615	35.5494	28.3642	21.9145	14.0154	31.9724	-1.1469	0.0362167	0.612436
ENSGALG00000047413	12.6193	86.8337	10.1427	65.7459	82.4406	372.333	64.022	74.7087	43.8354	148.376	-1.76841	0.0362504	0.612436
ENSGALG00000007418	1675.84	2982.47	1163.37	147.015	473.613	697.89	196.928	640.502	1492.18	502.233	1.57074	0.0362799	0.612436
ENSGALG00000012211	2289.98	6154.56	3449.55	615.455	1398.97	1183.42	1325.82	1383.6	3127.39	1322.95	1.2409	0.0363256	0.612436
ENSGALG00000039269	4415.07	4295.61	6845.34	4793.97	3982.38	3725.2	3252.16	3394.76	5087.5	3588.63	0.503634	0.0363564	0.612436
ENSGALG00000006189	26.9211	207.338	79.1134	2.73941	41.2203	8.41959	13.7769	4.98058	79.0279	17.0993	2.19914	0.0363779	0.612436
ENSGALG00000051289	13.4606	10.6327	22.314	21.9153	6.72984	9.3551	8.91446	6.97281	17.0807	7.99305	1.11475	0.0364047	0.612436
ENSGALG00000006229	943.923	1389.34	699.849	52.962	214.514	347.074	169.375	312.78	771.518	260.936	1.56361	0.0364265	0.612436
ENSGALG00000047276	80.7634	287.083	91.2847	31.0467	26.9194	29.9363	81.8509	37.8524	122.544	44.1398	1.46452	0.0364697	0.612436
ENSGALG00000040724	2467.49	2555.39	2838.95	772.515	1195.39	1030	1184	1270.05	2158.59	1169.86	0.883581	0.0364887	0.612436
ENSGALG00000051083	15.9844	93.9222	16.2284	3.65255	10.0948	7.48408	7.29365	9.96116	32.4469	8.70841	1.87382	0.0364958	0.612436
ENSGALG00000049136	1642.19	5614.07	1554.88	1060.15	1172.68	989.769	1104.58	1247.14	2467.82	1128.54	1.12822	0.0365088	0.612436
ENSGALG00000048286	203.591	313.665	212.998	37.4386	92.5353	88.8734	64.022	86.6621	191.923	83.0232	1.20596	0.0365503	0.612436
ENSGALG00000048345	124.51	40.7587	75.0563	188.106	187.594	368.591	228.534	145.433	107.108	232.538	-1.11152	0.0365723	0.612436
novel.2255	44.5881	109.871	40.571	14.6102	12.6185	27.1298	11.3457	27.8912	52.4102	19.7463	1.39767	0.0366308	0.612436
novel.1191	23.556	53.1635	7.09992	58.4408	80.7581	121.616	75.3677	66.7398	35.5651	86.1205	-1.28549	0.0366312	0.612436
ENSGALG00000050187	11.778	15.9491	16.2284	4.56569	3.36492	7.48408	3.24162	1.99223	12.1303	4.02071	1.57654	0.036669	0.612436
novel.131	677.235	583.027	659.279	428.262	445.011	419.108	382.511	429.326	586.95	418.989	0.486484	0.0366879	0.612436
ENSGALG00000031520	2.52386	53.1635	2.02855	0	0	0	0	2.98835	14.429	0.747087	4.29808	0.0366921	0.612436
ENSGALG00000044478	32.8101	7.08847	677.535	82.1824	54.68	57.0661	28.3642	36.8563	199.904	44.2416	2.17684	0.0367308	0.612436
novel.1160	33.6514	58.4799	10.1427	61.1802	58.0449	230.135	81.8509	62.7553	40.8636	108.197	-1.41029	0.0367401	0.612436
ENSGALG00000049345	0	8.86059	2.02855	10.9577	15.1421	37.4204	52.6763	2.98835	5.4617	27.0568	-2.33715	0.0367579	0.612436
ENSGALG00000020322	1586.66	6276.84	1593.43	1355.1	1213.05	1240.49	1252.08	1241.16	2703.01	1236.69	1.12754	0.0368057	0.612436
novel.740	47.9533	129.365	16.2284	221.892	361.729	404.14	223.672	174.32	103.86	290.965	-1.48741	0.0368277	0.612436
ENSGALG00000026276	88.335	1236.94	205.898	126.926	148.898	138.455	78.6093	158.382	414.524	131.086	1.6587	0.0368552	0.612436
novel.1955	0	0	0	0	1.68246	15.9037	3.24162	0	0	5.20694	-4.70584	0.03688	0.612436
ENSGALG00000048996	92.5414	251.641	96.3561	73.9642	65.616	61.7437	77.7989	54.7864	128.626	64.9862	0.973012	0.0369017	0.612436
ENSGALG00000054115	29.445	31.8981	20.2855	26.481	53.8387	77.6473	33.2266	35.8602	27.0274	50.1432	-0.898535	0.0369089	0.612436
ENSGALG00000033244	42.0643	58.4799	84.1848	19.1759	18.5071	23.3877	33.2266	17.9301	50.9762	23.2629	1.12385	0.0369367	0.612436
ENSGALG00000003833	33.6514	79.7453	240.383	35.6124	30.2843	42.0979	42.9515	31.8757	97.348	36.8024	1.4027	0.0369531	0.612436
ENSGALG00000003972	233.877	992.386	222.126	87.6612	138.803	124.423	159.65	156.39	384.013	144.816	1.40399	0.0370089	0.612436
ENSGALG00000004903	15.9844	24.8096	17.2427	12.7839	23.5544	87.9379	48.6243	14.9417	17.7052	43.7646	-1.32255	0.0370921	0.612436
ENSGALG00000006144	377.737	614.925	457.438	387.17	346.587	290.008	299.85	337.683	459.318	318.532	0.524211	0.0371403	0.612436
ENSGALG00000040875	1478.14	1658.7	1578.21	1103.98	1102.01	892.476	995.988	1189.36	1454.76	1044.96	0.476767	0.0371745	0.612436
ENSGALG00000046548	0	17.7212	36.5139	1.82628	0.84123	1.87102	2.43122	2.98835	14.0153	2.03295	2.78302	0.0371917	0.612436
ENSGALG00000048489	40.3817	30.126	4.0571	43.8306	50.4738	154.359	72.9365	48.8097	29.5989	81.6448	-1.46104	0.0371934	0.612436
ENSGALG00000053552	5674.47	30714.3	6432.53	1545.94	3260.61	3158.28	3979.9	4561.21	11091.8	3740	1.56829	0.0372035	0.612436
ENSGALG00000042850	0	26.5818	0	6.39196	0.84123	0	0	0	8.24343	0.210308	4.90935	0.0372156	0.612436
ENSGALG00000048285	673.029	1513.39	598.422	177.149	268.352	257.265	335.508	415.38	740.497	319.126	1.21313	0.0372319	0.612436
ENSGALG00000053543	312.117	742.517	407.738	116.882	175.817	116.003	205.843	220.142	394.814	179.451	1.13507	0.0372688	0.612436
ENSGALG00000049967	31.1276	24.8096	11.157	63.0065	79.9169	143.133	59.1596	39.8446	32.5252	80.5135	-1.30017	0.0372982	0.612436
ENSGALG00000034251	1728	4042.2	3631.1	651.98	1176.04	851.314	1363.91	1178.4	2513.32	1142.42	1.13718	0.0373366	0.612436
ENSGALG00000011816	598.995	2876.15	753.606	408.173	385.283	500.498	488.674	544.875	1159.23	479.833	1.27151	0.0373849	0.612436
ENSGALG00000045085	2070.4	1141.24	11001.8	111.403	704.11	597.791	590.785	1591.79	3581.22	871.12	2.03959	0.0373939	0.612436
ENSGALG00000017005	1050.77	3569.04	2316.6	317.772	501.373	1015.96	554.317	748.083	1813.55	704.934	1.36289	0.037426	0.612436
ENSGALG00000054844	79.0809	104.555	124.756	21.0022	33.6492	34.6139	24.3122	51.798	82.3484	36.0933	1.18826	0.0374391	0.612436
ENSGALG00000047398	74.0331	46.075	63.8993	455.656	619.146	842.894	287.694	236.079	159.916	496.453	-1.63196	0.0374502	0.612436
ENSGALG00000042733	218.734	804.541	810.405	250.2	250.687	248.846	277.159	229.107	520.97	251.449	1.04922	0.0374503	0.612436
ENSGALG00000021079	984.304	1444.28	682.607	112.316	323.874	244.168	235.828	453.233	805.876	314.276	1.35797	0.0374568	0.612436
ENSGALG00000026159	1214.82	7884.15	2207.06	747.86	1314.84	824.184	1248.83	1103.7	3013.47	1122.89	1.42381	0.0374584	0.612436
ENSGALG00000027093	1287.17	1499.21	2348.05	139.71	322.191	645.502	474.087	533.918	1318.53	493.925	1.41652	0.037525	0.613087
ENSGALG00000027188	1049.92	921.501	864.162	581.669	630.923	397.592	517.039	666.401	854.314	552.989	0.62732	0.0375689	0.613125
ENSGALG00000052537	314.641	731.884	378.324	172.583	214.514	245.104	154.787	202.211	399.358	204.154	0.965065	0.0375915	0.613125
ENSGALG00000040794	141.336	143.541	83.1705	206.369	223.767	435.948	285.263	147.425	143.604	273.101	-0.9269	0.0376078	0.613125
ENSGALG00000009368	48.7946	85.0616	67.9564	125.1	164.04	221.716	125.613	95.6271	81.7281	151.749	-0.894028	0.0377616	0.615096
ENSGALG00000051322	15.9844	10.6327	1.01427	54.7883	55.5212	109.455	76.9885	43.8291	20.6049	71.4484	-1.78246	0.0377825	0.615096
ENSGALG00000006802	3479.56	5229.52	3691.96	1755.05	2039.14	2004.8	2318.57	2081.88	3539.02	2111.1	0.745	0.0378497	0.615516
ENSGALG00000051502	2.52386	3.54423	39.5567	3.65255	5.04738	1.87102	0.810405	0.996116	12.3193	2.18123	2.49689	0.0378855	0.615516
ENSGALG00000009758	31.9689	3.54423	119.684	12.7839	4.20615	1.87102	4.05203	24.9029	41.9954	8.75802	2.27386	0.0378938	0.615516
ENSGALG00000046869	10.9367	19.4933	3.04282	33.7861	15.1421	179.618	39.7099	20.9184	16.8147	63.8471	-1.92621	0.0379565	0.615516
ENSGALG00000050179	446.723	272.906	499.023	30.1335	91.6941	85.1314	188.824	74.7087	312.196	110.09	1.50335	0.0379635	0.615516
ENSGALG00000050108	7.57157	19.4933	13.1856	36.5255	34.4904	158.101	27.5538	20.9184	19.194	60.266	-1.65075	0.0379749	0.615516
ENSGALG00000008827	744.538	1049.09	1113.67	620.934	513.15	720.343	491.106	580.735	882.06	576.334	0.613215	0.0380632	0.615516
ENSGALG00000017011	343.245	432.397	576.108	227.371	246.48	214.232	251.226	256.002	394.78	241.985	0.704955	0.0380633	0.615516
ENSGALG00000036949	1198.83	3076.4	1499.1	718.639	679.714	760.57	923.052	967.228	1623.24	832.641	0.9623	0.0380828	0.615516
novel.282	28.6037	86.8337	9.12847	42.0043	79.9169	245.104	166.944	24.9029	41.6426	129.217	-1.64615	0.0380975	0.615516
ENSGALG00000032588	5744.3	11517	5917.28	617.281	2115.69	1986.09	1967.66	2873.79	5948.96	2235.81	1.41174	0.0381046	0.615516
novel.626	19.3496	35.4423	15.2141	56.6145	42.9027	211.425	47.8139	45.8213	31.6551	86.9908	-1.4595	0.0382962	0.618176
ENSGALG00000054971	2146.96	3728.53	1819.61	103.185	574.56	534.176	358.199	1022.01	1949.57	622.238	1.64748	0.0383675	0.618532
ENSGALG00000030034	10.0954	85.0616	18.2569	4.56569	14.3009	2.80653	8.10405	1.99223	29.4949	6.80093	2.08634	0.0383724	0.618532
ENSGALG00000042931	0	0	0	0	6.72984	0	2.43122	8.96504	0	4.53153	-4.50474	0.0384742	0.619735
novel.1595	1.68257	7.08847	2.02855	22.8284	21.0308	50.5175	22.6913	21.9145	8.40701	29.0385	-1.7795	0.0386378	0.620193
ENSGALG00000013060	165.733	255.185	149.098	266.636	327.239	448.109	300.66	261.978	209.163	334.497	-0.680158	0.0386503	0.620193
ENSGALG00000034000	47.9533	111.643	130.841	52.0489	52.1563	44.9045	38.8995	44.8252	85.6217	45.1964	0.914014	0.0386647	0.620193
ENSGALG00000015248	1.68257	0	0	4.56569	9.25353	29.9363	2.43122	2.98835	1.56207	11.1524	-2.74182	0.0386715	0.620193
ENSGALG00000005031	53.001	17.7212	319.497	35.6124	26.9194	42.0979	27.5538	33.8679	106.458	32.6098	1.70999	0.0387077	0.620193
ENSGALG00000029862	27.7624	60.252	334.711	52.962	36.1729	54.2596	25.1226	43.8291	118.922	39.846	1.57947	0.0387397	0.620193
ENSGALG00000039990	1622.84	7740.61	2483.96	453.829	1540.29	1199.32	901.981	695.289	3075.31	1084.22	1.50374	0.0388298	0.620193
novel.1674	0	0	1.01427	0.913138	1.68246	9.3551	4.86243	1.99223	0.481853	4.47306	-3.04584	0.0388335	0.620193
ENSGALG00000047674	5.04771	3.54423	2.02855	0.913138	8.4123	15.9037	6.48324	6.97281	2.88341	9.44301	-1.71919	0.0389134	0.620193
ENSGALG00000004113	123.669	258.729	178.512	46.57	66.4572	53.3241	78.6093	87.6582	151.87	71.5122	1.08096	0.0389498	0.620193
ENSGALG00000055117	187.607	1003.02	336.739	43.8306	135.438	107.584	188.824	85.666	392.799	129.378	1.59963	0.038997	0.620193
ENSGALG00000024298	75.7157	72.6568	374.267	31.0467	33.6492	49.582	38.8995	70.7242	138.422	48.2137	1.5237	0.0389972	0.620193
ENSGALG00000051643	44.5881	251.641	387.453	213.674	93.3766	101.971	111.836	85.666	224.339	98.2123	1.19027	0.0389976	0.620193
ENSGALG00000009621	81389.3	309757	103415	66475.5	61313.1	61593	72706.3	71851.8	140259	66866.1	1.06874	0.0390174	0.620193
ENSGALG00000053534	15.9844	8.86059	11.157	27.3941	26.0781	111.326	27.5538	16.934	15.849	45.4729	-1.50336	0.0390698	0.620193
ENSGALG00000054816	35.334	62.0241	8.1142	154.32	251.528	304.041	110.215	114.553	64.9481	195.084	-1.58582	0.0391182	0.620193
ENSGALG00000021092	13.4606	37.2145	72.0135	8.21824	11.7772	10.2906	6.48324	15.9379	32.7267	11.1222	1.55519	0.0391631	0.620193
ENSGALG00000036785	1198.83	1770.35	1229.3	462.961	621.669	519.208	720.45	691.304	1165.36	638.158	0.867943	0.0391765	0.620193
novel.1295	6.73029	56.7078	8.1142	1.82628	6.72984	0	4.05203	0.996116	18.3446	2.9445	2.59883	0.0392031	0.620193
novel.1753	43.7469	70.8847	28.3997	73.051	105.995	319.009	97.2486	35.8602	54.0206	139.528	-1.37242	0.0392123	0.620193
ENSGALG00000029227	21.0321	30.126	6.08565	50.2226	93.3766	106.648	91.5758	15.9379	26.8666	76.8846	-1.51867	0.03923	0.620193
ENSGALG00000054339	10.0954	1.77212	115.627	9.13138	9.25353	11.2261	4.05203	3.98446	34.1566	7.12904	2.26519	0.0392692	0.620193
ENSGALG00000015079	75.7157	69.1126	1123.82	283.986	37.0141	188.037	85.903	130.491	388.158	110.361	1.81541	0.0392938	0.620193
novel.20	1635.46	2612.1	1569.08	1135.03	1398.12	1090.8	813.647	925.392	1737.92	1056.99	0.716607	0.0393219	0.620193
ENSGALG00000005797	188.448	237.464	116.642	439.219	699.904	289.073	526.763	443.272	245.443	489.753	-0.996432	0.0393552	0.620193
ENSGALG00000008077	113.574	93.9222	276.897	38.3518	49.6326	40.2269	67.2636	67.7359	130.686	56.2148	1.21802	0.0394112	0.620193
ENSGALG00000046614	12.6193	23.0375	6.08565	1.82628	0	1.87102	3.24162	3.98446	10.8922	2.27428	2.24061	0.0394317	0.620193
ENSGALG00000001709	122.828	228.603	369.196	31.0467	79.0756	57.0661	94.007	64.7475	187.918	73.7241	1.34787	0.0394593	0.620193
ENSGALG00000042577	36.1753	7.08847	949.361	94.9663	88.3292	52.3886	31.6058	55.7825	271.898	57.0265	2.25397	0.0394744	0.620193
ENSGALG00000051411	5.889	12.4048	9.12847	69.3985	78.2344	148.746	46.1931	43.8291	24.2052	79.2507	-1.7018	0.0395002	0.620193
ENSGALG00000008340	1366.25	1917.43	1029.49	94.9663	409.679	333.977	293.367	564.798	1102.03	400.455	1.46014	0.0395409	0.620193
ENSGALG00000013642	207.798	315.437	437.152	68.4853	96.7415	113.197	133.717	135.472	257.218	119.782	1.10128	0.0395526	0.620193
ENSGALG00000019663	160.686	108.099	80.1277	104.098	158.151	362.978	156.408	155.394	113.253	208.233	-0.876484	0.0395717	0.620193
ENSGALG00000050394	19.3496	42.5308	20.2855	24.6547	14.3009	7.48408	8.91446	18.9262	26.7051	12.4064	1.08537	0.0396229	0.620193
ENSGALG00000052925	4.20643	7.08847	5.07137	19.1759	16.8246	80.4539	17.0185	8.96504	8.88554	30.8155	-1.78437	0.0396643	0.620193
ENSGALG00000053130	29.445	235.692	57.8137	10.0445	32.808	20.5812	27.5538	18.9262	83.2487	24.9673	1.7258	0.0396709	0.620193
ENSGALG00000051720	9.25414	21.2654	17.2427	13.6971	14.3009	62.6792	47.0035	20.9184	15.3648	36.2255	-1.25945	0.0396861	0.620193
ENSGALG00000035925	0	0	0	1.82628	1.68246	15.9037	3.24162	1.99223	0.456569	5.705	-3.4226	0.0397353	0.620193
ENSGALG00000008883	478.692	669.86	328.625	169.844	223.767	205.812	259.33	188.266	411.755	219.294	0.906252	0.0397639	0.620193
ENSGALG00000052247	34.4927	30.126	2.02855	110.49	99.2652	170.263	139.39	163.363	44.2842	143.07	-1.68735	0.0397939	0.620193
ENSGALG00000053224	5.889	12.4048	3.04282	2.73941	13.4597	33.6784	10.5353	9.96116	6.01901	16.9086	-1.5667	0.0398009	0.620193
ENSGALG00000048775	2164.63	2110.59	2122.88	1889.28	1658.06	1454.72	1790.19	1688.42	2071.84	1647.85	0.33014	0.0398134	0.620193
novel.1840	312.958	701.758	442.224	178.975	234.703	243.233	196.118	200.219	408.979	218.568	0.900885	0.0398221	0.620193
ENSGALG00000046649	171.622	444.801	628.85	209.109	188.436	232.006	170.185	149.417	363.596	185.011	0.973289	0.0398894	0.620193
novel.264	28.6037	54.9356	21.2998	7.3051	10.936	10.2906	13.7769	7.96893	28.0361	10.7431	1.35432	0.0399253	0.620193
ENSGALG00000049360	429.897	469.611	311.382	298.596	284.336	220.78	239.88	289.87	377.372	258.716	0.542197	0.0399549	0.620193
ENSGALG00000035635	408.024	2449.07	664.35	174.409	268.352	265.685	409.255	387.489	923.962	332.695	1.4725	0.0399644	0.620193
ENSGALG00000012472	461.025	297.716	372.239	24.6547	86.6467	134.713	55.1076	133.48	288.908	102.487	1.49576	0.0399699	0.620193
ENSGALG00000023821	288.561	446.574	701.878	49.3094	138.803	137.52	148.304	163.363	371.581	146.998	1.33728	0.0400117	0.620193
ENSGALG00000050903	7.57157	5.31635	3.04282	11.8708	10.0948	66.4212	19.4497	4.98058	6.95038	25.2366	-1.84405	0.0400343	0.620193
ENSGALG00000041823	528.327	623.785	720.135	241.068	333.127	297.492	312.006	299.831	528.329	310.614	0.765249	0.040044	0.620193
novel.257	461.025	521.002	728.249	93.14	226.291	179.618	229.345	182.289	450.854	204.386	1.14065	0.0400797	0.620193
ENSGALG00000054320	291.085	471.383	375.282	208.195	222.085	182.424	235.018	209.184	336.486	212.178	0.661031	0.0400805	0.620193
ENSGALG00000047306	9.25414	19.4933	4.0571	49.3094	46.2677	111.326	45.3827	38.8485	20.5285	60.4561	-1.55533	0.0402218	0.620193
ENSGALG00000047014	59.7313	221.515	94.3275	25.5679	22.7132	32.7428	67.2636	27.8912	100.285	37.6527	1.40306	0.0402394	0.620193
ENSGALG00000054483	3.36514	0	10.1427	1.82628	0	0	0	0	3.83354	0	4.56057	0.0402432	0.620193
ENSGALG00000015528	169.098	182.528	77.0849	351.558	498.008	629.598	348.474	204.204	195.067	420.071	-1.10605	0.0402487	0.620193
novel.106	2.52386	17.7212	2.02855	8.21824	16.8246	41.1624	21.8809	10.9573	7.62295	22.7063	-1.65145	0.0402864	0.620193
ENSGALG00000052702	210.321	956.943	365.139	150.668	186.753	188.973	193.687	172.328	420.768	185.435	1.17902	0.040297	0.620193
ENSGALG00000005257	2370.74	5493.56	5493.31	465.7	1052.38	1807.41	937.639	1563.9	3455.83	1340.33	1.36634	0.0403466	0.620193
ENSGALG00000000433	84.9699	1070.36	208.941	104.098	95.9003	116.939	141.011	137.464	367.092	122.828	1.57666	0.0403779	0.620193
ENSGALG00000048174	11.778	51.3914	0	19.1759	261.623	124.423	61.5908	3.98446	20.5863	112.905	-2.47062	0.0404854	0.620193
ENSGALG00000021656	302.863	290.627	262.697	22.8284	64.7747	111.326	34.037	105.588	219.754	78.9314	1.47731	0.0405168	0.620193
ENSGALG00000048937	4.20643	0	2.02855	20.089	63.9335	58.0016	14.5873	2.98835	6.581	34.8777	-2.37276	0.0405473	0.620193
ENSGALG00000046819	128.717	712.391	192.712	152.494	164.04	95.422	69.6949	157.386	296.579	121.636	1.28222	0.0406066	0.620193
ENSGALG00000029768	419.802	2110.59	728.249	71.2247	192.642	207.683	332.266	350.633	832.467	270.806	1.6192	0.040623	0.620193
novel.1266	0	3.54423	0	3.65255	12.6185	22.4522	0.810405	9.96116	1.7992	11.4606	-2.74556	0.0406622	0.620193
ENSGALG00000047664	1922.34	3216.39	1950.45	980.71	1263.53	1135.71	1168.6	1142.54	2017.47	1177.6	0.776025	0.0406867	0.620193
novel.1412	185.924	522.775	187.641	10.0445	70.6633	43.969	62.4012	98.6155	226.596	68.9122	1.71491	0.0406964	0.620193
ENSGALG00000011443	86.6524	19.4933	319.497	41.0912	21.872	35.5494	35.6578	57.7747	116.683	37.7135	1.63329	0.0407135	0.620193
ENSGALG00000045634	95.9066	74.4289	109.542	47.4832	35.3317	28.0653	57.5388	57.7747	81.8401	44.6776	0.874658	0.0408628	0.620193
ENSGALG00000011735	157.32	63.7962	107.513	19.1759	20.1895	43.0335	22.6913	51.798	86.9514	34.4281	1.34207	0.0408941	0.620193
ENSGALG00000051228	0	30.126	1.01427	0.913138	0.84123	0.93551	0	0	8.01335	0.444185	4.1219	0.040909	0.620193
ENSGALG00000050579	2.52386	3.54423	4.0571	10.0445	15.1421	16.8392	12.9665	8.96504	5.04243	13.4782	-1.39394	0.0409128	0.620193
ENSGALG00000016420	2132.66	2897.41	2991.1	573.45	972.462	1075.84	916.568	1276.02	2148.65	1060.22	1.01888	0.0409316	0.620193
ENSGALG00000036171	57.2074	313.665	162.284	63.9196	63.9335	57.0661	73.7469	66.7398	149.269	65.3716	1.1834	0.0409877	0.620193
ENSGALG00000013090	49.6359	221.515	24.3426	16.4365	12.6185	21.5167	39.7099	21.9145	77.9824	23.9399	1.69174	0.0409942	0.620193
ENSGALG00000035901	35.334	74.4289	44.6281	5.47883	15.9834	16.8392	12.9665	12.9495	39.9675	14.6846	1.42946	0.0410014	0.620193
ENSGALG00000031159	160.686	956.943	326.596	130.579	104.313	145.94	180.72	200.219	393.701	157.798	1.3163	0.041006	0.620193
ENSGALG00000048721	9.25414	0	69.9849	9.13138	0.84123	4.67755	6.48324	3.98446	22.0926	3.99662	2.4736	0.0410883	0.620193
ENSGALG00000030959	2.52386	15.9491	4.0571	2.73941	1.68246	0	1.62081	0.996116	6.31736	1.07485	2.46137	0.041094	0.620193
ENSGALG00000054746	237.243	613.153	667.393	120.534	105.995	242.297	141.011	225.122	409.581	178.606	1.19646	0.0411216	0.620193
ENSGALG00000035027	0.841286	1.77212	2.02855	6.39196	0	0	0	0	2.75848	0	4.08153	0.0411217	0.620193
ENSGALG00000040351	540.105	1256.43	359.053	60.2671	209.466	195.522	132.096	256.002	553.964	198.271	1.48114	0.0411288	0.620193
ENSGALG00000047670	2.52386	8.86059	12.1713	4.56569	5.04738	42.0979	15.3977	24.9029	7.03036	21.8615	-1.6587	0.041135	0.620193
ENSGALG00000036783	128.717	758.466	199.812	232.85	150.58	121.616	160.46	159.379	329.961	148.009	1.15254	0.0411733	0.620193
ENSGALG00000052890	0.841286	23.0375	3.04282	10.0445	33.6492	79.5183	17.8289	9.96116	9.24154	35.2394	-1.98325	0.0411738	0.620193
ENSGALG00000010744	1088.62	1258.2	1587.34	530.533	596.432	558.499	699.38	768.005	1116.17	655.579	0.767397	0.0412001	0.620193
ENSGALG00000012545	582.17	1015.42	475.695	27.3941	128.708	233.877	104.542	215.161	525.17	170.572	1.62181	0.0412266	0.620193
ENSGALG00000048315	60.5726	239.236	112.584	31.0467	49.6326	49.582	40.5203	46.8174	110.86	46.6381	1.23982	0.0412338	0.620193
ENSGALG00000048881	8.41286	3.54423	0	5.47883	10.936	17.7747	18.6393	9.96116	4.35898	14.3278	-1.68315	0.0412348	0.620193
ENSGALG00000015624	972.526	5022.18	2067.09	361.603	593.067	524.821	1222.9	731.149	2105.85	767.985	1.45477	0.0412609	0.620193
ENSGALG00000034939	381.102	1107.57	641.022	171.67	165.722	203.941	351.716	303.815	575.342	256.299	1.16492	0.0412743	0.620193
ENSGALG00000006758	318.847	878.97	797.22	245.634	195.165	336.784	359.82	205.2	560.168	274.242	1.02878	0.0413454	0.620193
ENSGALG00000019060	77.3983	83.2895	46.6566	35.6124	70.6633	293.75	212.326	38.8485	60.7392	153.897	-1.3453	0.0413615	0.620193
novel.895	127.034	297.716	267.769	100.445	112.725	113.197	99.6799	108.577	198.241	108.545	0.863879	0.0413854	0.620193
ENSGALG00000052876	58.89	88.6059	79.1134	48.3963	35.3317	48.6465	47.8139	35.8602	68.7514	41.9131	0.700613	0.0414242	0.620193
ENSGALG00000051492	20.1909	58.4799	134.899	53.8751	39.5378	883.121	120.75	38.8485	66.8611	270.565	-2.01686	0.0414343	0.620193
novel.2041	1170.23	3400.69	1516.34	705.855	1116.31	770.86	812.026	623.568	1698.28	830.692	1.03085	0.0414703	0.620193
ENSGALG00000053032	4.20643	7.08847	2.02855	9.13138	18.5071	15.9037	8.10405	14.9417	5.61371	14.3641	-1.37215	0.041483	0.620193
ENSGALG00000050965	39.5404	19.4933	396.581	136.971	40.3791	57.0661	36.4682	54.7864	148.146	47.1749	1.65356	0.0414908	0.620193
ENSGALG00000047636	2004.78	2794.63	1699.92	1642.73	1307.27	1153.48	1390.66	1674.47	2035.52	1381.47	0.558505	0.0415041	0.620193
ENSGALG00000041228	39.5404	99.2386	58.8279	42.9175	22.7132	29.9363	39.7099	35.8602	60.1311	32.0549	0.888579	0.0415228	0.620193
novel.1944	25.2386	35.4423	6.08565	93.14	82.4406	210.49	118.319	54.7864	39.9767	116.509	-1.54075	0.0415473	0.620193
ENSGALG00000035578	971.685	2014.9	1108.6	403.607	630.081	539.789	552.696	598.666	1124.7	580.308	0.953595	0.0415592	0.620193
ENSGALG00000049572	35.334	31.8981	5.07137	100.445	107.677	116.003	108.594	135.472	43.1872	116.937	-1.43177	0.0415594	0.620193
ENSGALG00000018352	11.778	10.6327	6.08565	1.82628	1.68246	2.80653	1.62081	1.99223	7.58066	2.02551	1.89349	0.0415679	0.620193
ENSGALG00000037407	651.996	687.581	732.306	387.17	439.122	393.85	407.634	431.318	614.764	417.981	0.555643	0.0415916	0.620193
novel.1369	49.6359	58.4799	30.4282	100.445	25.2369	41.1624	32.4162	23.9068	59.7473	30.6806	0.962968	0.0417038	0.620193
ENSGALG00000035047	551.042	1933.38	665.364	265.723	408.838	280.653	366.303	446.26	853.877	375.513	1.18376	0.0417142	0.620193
novel.668	16.8257	3.54423	5.07137	42.0043	15.9834	194.586	42.1411	20.9184	16.8614	68.4072	-2.00385	0.0417206	0.620193
ENSGALG00000021017	100.954	202.021	322.539	102.271	101.789	80.4539	98.059	102.6	181.947	95.7254	0.924378	0.0417356	0.620193
ENSGALG00000029130	3.36514	0	1.01427	12.7839	15.9834	52.3886	13.7769	3.98446	4.29084	21.5333	-2.27421	0.0417438	0.620193
ENSGALG00000043829	154.797	1277.7	542.637	83.0955	215.355	128.165	179.91	191.254	514.556	178.671	1.52423	0.0418005	0.620193
novel.34	20.1909	88.6059	33.4711	10.9577	14.3009	14.0326	19.4497	6.97281	38.3064	13.689	1.45732	0.0418335	0.620193
ENSGALG00000002576	778.189	2213.37	2042.75	109.577	489.596	365.784	328.214	630.541	1285.97	453.534	1.50327	0.0418636	0.620193
ENSGALG00000006273	3.36514	19.4933	37.5282	2.73941	0.84123	5.61306	5.67284	1.99223	15.7815	3.52984	2.14856	0.0419014	0.620193
ENSGALG00000052219	9.25414	12.4048	11.157	8.21824	1.68246	6.54857	4.05203	2.98835	10.2586	3.81785	1.41597	0.0419066	0.620193
ENSGALG00000054832	8.41286	10.6327	1.01427	19.1759	18.5071	56.1306	21.8809	20.9184	9.80893	29.3593	-1.57951	0.0419137	0.620193
ENSGALG00000050352	118.621	388.094	329.639	21.0022	73.187	66.4212	68.8845	97.6193	214.339	76.528	1.48354	0.041938	0.620193
ENSGALG00000002016	1097.88	1270.61	1162.36	638.283	765.52	594.984	637.789	761.032	1042.28	689.831	0.59464	0.0419846	0.620193
ENSGALG00000039146	58.89	17.7212	55.7851	6.39196	12.6185	10.2906	8.91446	17.9301	34.6971	12.4384	1.49157	0.041999	0.620193
ENSGALG00000001058	243.973	382.777	251.54	309.554	176.658	224.522	230.966	191.254	296.961	205.85	0.523894	0.0420018	0.620193
ENSGALG00000002102	528.327	1578.96	359.053	34.6992	132.914	147.811	337.939	131.487	625.259	187.538	1.73596	0.0420128	0.620193
ENSGALG00000050584	13.4606	46.075	11.157	49.3094	32.808	302.17	68.074	18.9262	30.0005	105.494	-1.82044	0.0420144	0.620193
ENSGALG00000016316	65.6203	111.643	47.6709	154.32	117.772	401.334	204.222	115.549	94.8137	209.719	-1.1467	0.0420178	0.620193
novel.1593	105.161	363.284	26.3711	420.043	798.328	1090.8	420.6	363.582	228.715	668.329	-1.54829	0.0420369	0.620193
ENSGALG00000031534	437.469	875.426	2011.31	178.062	316.303	377.946	395.478	311.784	875.566	350.378	1.3211	0.0420842	0.620193
ENSGALG00000053310	1.68257	8.86059	8.1142	7.3051	2.52369	1.87102	0.810405	0.996116	6.49061	1.55031	2.03412	0.0420942	0.620193
novel.1280	8.41286	12.4048	2.02855	38.3518	61.4098	61.7437	29.985	30.8796	15.2995	46.0045	-1.58024	0.0420981	0.620193
ENSGALG00000054146	2.52386	19.4933	0	25.5679	18.5071	173.069	25.933	22.9107	11.8963	60.105	-2.34785	0.0421019	0.620193
ENSGALG00000049596	0.841286	3.54423	6.08565	0.913138	0	0	0	0	2.84608	0	4.0998	0.0421393	0.620193
novel.2176	10.9367	313.665	34.4853	3.65255	13.4597	6.54857	3.24162	42.833	90.6848	16.5207	2.45377	0.0421396	0.620193
ENSGALG00000053016	17.667	12.4048	9.12847	35.6124	32.808	49.582	37.2786	37.8524	18.7032	39.3803	-1.05169	0.042167	0.620193
ENSGALG00000021230	35.334	8.86059	60.8565	8.21824	164.04	139.391	29.985	31.8757	28.3173	91.3229	-1.68052	0.0421935	0.620193
ENSGALG00000042153	148.908	556.445	134.899	28.3073	42.0615	134.713	41.3307	63.7514	217.14	70.4643	1.62073	0.0422309	0.620193
novel.1992	8.41286	7.08847	2.02855	10.9577	15.9834	42.0979	11.3457	11.9534	7.12188	20.3451	-1.50417	0.0422478	0.620193
ENSGALG00000030512	10.9367	58.4799	4.0571	43.8306	75.7107	42.0979	94.8174	125.511	29.3261	84.5342	-1.54453	0.0422512	0.620193
ENSGALG00000009400	46.2707	12.4048	23.3283	89.4875	87.488	202.07	81.8509	64.7475	42.8728	109.039	-1.33377	0.0422742	0.620193
ENSGALG00000054507	9.25414	49.6193	10.1427	55.7014	58.0449	120.681	66.4532	70.7242	31.1794	78.9758	-1.35307	0.0423274	0.620575
ENSGALG00000010573	552.725	517.458	411.795	1322.22	1270.26	1916.86	1243.16	918.419	701.05	1337.17	-0.930969	0.0423625	0.620693
novel.346	593.106	568.85	830.691	224.632	335.651	206.748	224.482	401.435	554.32	292.079	0.924369	0.0424454	0.620726
ENSGALG00000002653	787.443	753.15	868.219	495.834	507.262	584.694	423.032	483.116	726.162	499.526	0.539565	0.042453	0.620726
ENSGALG00000009885	1303.99	1031.37	1311.46	333.295	435.757	523.886	457.069	675.366	995.029	523.019	0.927967	0.0424556	0.620726
ENSGALG00000046210	85.8111	35.4423	1103.53	144.276	79.9169	80.4539	107.784	119.534	342.265	96.9221	1.82096	0.0424734	0.620726
ENSGALG00000027287	116.097	427.08	210.969	47.4832	93.3766	72.9698	91.5758	79.6893	200.407	84.4029	1.24223	0.0425582	0.620774
ENSGALG00000048687	1733.05	875.426	1468.67	531.446	698.221	694.148	534.868	664.409	1152.15	647.912	0.830927	0.0425727	0.620774
ENSGALG00000009205	127.875	102.783	389.481	62.0934	60.5686	70.1632	76.1781	93.6349	170.558	75.1362	1.18437	0.0426296	0.620774
ENSGALG00000051739	174.146	478.472	169.384	105.011	125.343	115.068	116.698	102.6	231.753	114.927	1.00566	0.0426359	0.620774
novel.329	4.20643	1.77212	13.1856	21.9153	60.5686	54.2596	13.7769	11.9534	10.2699	35.1396	-1.74809	0.0426706	0.620774
novel.1755	0.841286	0	1.01427	2.73941	8.4123	18.7102	2.43122	0.996116	1.14874	7.63746	-2.63137	0.0427048	0.620774
ENSGALG00000032287	2411.12	4735.1	7562.43	2249.97	2416.85	1896.28	2271.57	2512.2	4239.66	2274.23	0.898476	0.0427108	0.620774
ENSGALG00000002648	424.849	912.64	490.909	517.749	345.746	355.494	412.496	388.485	586.537	375.555	0.64009	0.0427221	0.620774
ENSGALG00000047038	21.8734	24.8096	4.0571	96.7926	79.0756	198.328	75.3677	102.6	36.8832	113.843	-1.62042	0.0427331	0.620774
ENSGALG00000017184	20.1909	81.5174	112.584	3.65255	15.1421	3.74204	3.24162	29.8835	54.4863	13.0023	2.06745	0.0427483	0.620774
ENSGALG00000029635	415.595	1401.74	349.925	142.449	255.734	163.714	225.293	289.87	577.429	233.653	1.30341	0.0428101	0.621277
ENSGALG00000053177	5.04771	3.54423	6.08565	3.65255	10.0948	14.0326	7.29365	14.9417	4.58254	11.5907	-1.3101	0.0428508	0.621472
ENSGALG00000050268	12.6193	0	260.669	35.6124	19.3483	15.9037	12.9665	9.96116	77.2251	14.5449	2.40982	0.0430152	0.621723
ENSGALG00000012715	630.123	2426.03	1519.38	520.489	804.216	557.564	553.507	519.972	1274.01	608.815	1.06435	0.0430485	0.621723
ENSGALG00000048631	91.7001	54.9356	19.2712	139.71	180.865	273.169	163.702	97.6193	76.4043	178.839	-1.2227	0.0430895	0.621723
ENSGALG00000015032	817.73	942.766	1228.29	192.672	243.957	483.659	299.04	446.26	795.364	368.229	1.11091	0.0431029	0.621723
ENSGALG00000044851	114.415	423.536	57.8137	63.9196	72.3458	53.3241	62.4012	71.7203	164.921	64.9479	1.33758	0.0431508	0.621723
ENSGALG00000049428	23.556	93.9222	11.157	135.144	85.8055	392.914	209.895	111.565	65.9449	200.045	-1.60383	0.0431601	0.621723
ENSGALG00000048128	15.1431	7.08847	9.12847	8.21824	5.04738	1.87102	4.05203	3.98446	9.89458	3.73872	1.42044	0.0431643	0.621723
ENSGALG00000029971	1.68257	0	30.4282	0	0	0	0.810405	0	8.0277	0.202601	4.89475	0.0431648	0.621723
ENSGALG00000002742	238.925	191.389	172.427	251.113	302.002	582.823	263.382	272.936	213.463	355.285	-0.733196	0.0431749	0.621723
ENSGALG00000054634	610.773	1701.23	594.365	189.02	350.793	248.846	395.478	343.66	773.848	334.694	1.20773	0.043181	0.621723
ENSGALG00000054942	78.2396	393.41	127.799	85.8349	95.059	69.2277	68.074	73.7126	171.321	76.5183	1.15502	0.0432015	0.621723
ENSGALG00000006608	333.99	499.737	457.438	154.32	177.5	217.038	203.412	223.13	361.371	205.27	0.81386	0.0432391	0.621723
ENSGALG00000008136	398.769	216.198	325.582	421.87	546.8	531.37	448.154	502.042	340.605	507.091	-0.569632	0.0433049	0.621723
ENSGALG00000054521	6.73029	26.5818	5.07137	31.9598	43.744	61.7437	50.2451	23.9068	17.5858	44.9099	-1.3709	0.0433717	0.621723
ENSGALG00000048858	27.7624	14.1769	9.12847	1.82628	5.04738	1.87102	4.86243	2.98835	13.2235	3.6923	1.8331	0.0433952	0.621723
novel.606	197.702	228.603	202.855	116.882	104.313	123.487	129.665	132.483	186.51	122.487	0.602596	0.0433991	0.621723
ENSGALG00000052885	31.9689	47.8472	38.5424	6.39196	7.57107	13.0971	12.9665	15.9379	31.1876	12.3931	1.32077	0.0434055	0.621723
novel.1610	0.841286	5.31635	5.07137	4.56569	7.57107	44.9045	4.05203	6.97281	3.94867	15.8751	-2.03584	0.043419	0.621723
ENSGALG00000025694	0	1.77212	0	0.913138	8.4123	3.74204	0.810405	4.98058	0.671314	4.48633	-3.02978	0.0434681	0.621723
novel.190	14.3019	37.2145	20.2855	27.3941	14.3009	14.0326	5.67284	11.9534	24.799	11.4899	1.09105	0.0434862	0.621723
ENSGALG00000004071	50.4771	38.9866	167.355	27.3941	12.6185	33.6784	23.5018	40.8407	71.0533	27.6598	1.3666	0.0434899	0.621723
novel.2087	28.6037	155.946	38.5424	8.21824	17.6658	24.3233	7.29365	21.9145	57.8277	17.7993	1.68865	0.0434929	0.621723
ENSGALG00000047402	0	3.54423	0	0	0.84123	29.9363	1.62081	1.99223	0.886059	8.59765	-3.80727	0.0435434	0.621723
novel.1970	1643.87	2004.26	1516.34	1053.76	1043.97	825.12	1065.68	1238.17	1554.56	1043.24	0.57476	0.0435498	0.621723
ENSGALG00000049311	0.841286	8.86059	1.01427	3.65255	5.04738	21.5167	8.10405	13.9456	3.59217	12.1534	-1.88304	0.0435782	0.621723
ENSGALG00000006842	445.04	2553.62	693.764	242.895	451.741	319.009	389.805	375.536	983.83	384.023	1.356	0.0435861	0.621723
ENSGALG00000048659	3.36514	1.77212	0	4.56569	1.68246	28.0653	12.9665	5.97669	2.42574	12.1727	-2.29105	0.0436132	0.621723
ENSGALG00000039480	10.0954	0	2.02855	0	104.313	15.9037	8.10405	0	3.03099	32.0801	-3.36317	0.0436297	0.621723
ENSGALG00000011570	1786.89	7361.37	2876.48	1366.05	1478.88	1402.33	1767.49	1655.54	3347.7	1576.06	1.08643	0.0437091	0.622226
ENSGALG00000054683	18.5083	7.08847	21.2998	24.6547	6.72984	11.2261	7.29365	7.96893	17.8878	8.30463	1.14262	0.0437243	0.622226
ENSGALG00000030420	5.04771	0	2.02855	10.0445	10.936	16.8392	27.5538	6.97281	4.28019	15.5754	-1.79013	0.0437466	0.622226
ENSGALG00000033932	38898.5	26634.9	14962.6	3968.5	11446.6	11791.2	6326.02	4926.79	21116.1	8622.65	1.29213	0.0437758	0.622253
ENSGALG00000052284	43.7469	170.123	84.1848	6.39196	13.4597	16.8392	29.1746	36.8563	76.1117	24.0824	1.65298	0.0438155	0.622353
ENSGALG00000023708	116.939	129.365	1529.53	293.117	200.213	177.747	129.665	184.281	517.237	172.976	1.58078	0.0438551	0.622353
ENSGALG00000050461	70.668	79.7453	6.08565	204.543	248.163	678.245	272.296	64.7475	90.2604	315.863	-1.80623	0.0438645	0.622353
ENSGALG00000045499	181.718	79.7453	84.1848	381.692	259.94	502.369	461.931	365.574	181.835	397.454	-1.12464	0.04391	0.622612
ENSGALG00000050337	485.422	404.043	456.424	304.075	324.715	288.137	287.694	287.877	412.491	297.106	0.473552	0.0439492	0.622781
novel.1888	262.481	519.23	221.112	73.051	133.756	114.132	147.494	103.596	268.969	124.744	1.10442	0.0439875	0.622855
ENSGALG00000026151	639.377	753.15	579.151	535.099	439.122	470.561	442.481	526.945	626.694	469.778	0.413881	0.0440324	0.622855
ENSGALG00000009318	487.104	978.209	1232.34	487.616	414.727	420.979	524.332	489.093	796.318	462.283	0.783678	0.0440361	0.622855
ENSGALG00000026754	42.9056	33.6702	11.157	90.4006	74.0283	255.394	101.301	51.798	44.5334	120.63	-1.43295	0.0440807	0.623029
ENSGALG00000049751	9.25414	70.8847	44.6281	17.3496	11.7772	13.0971	13.7769	15.9379	35.5291	13.6473	1.35915	0.0441152	0.623029
ENSGALG00000011284	47.9533	76.201	51.728	161.625	138.803	346.139	131.286	120.53	84.3769	184.189	-1.12476	0.0441807	0.623029
ENSGALG00000046632	1.68257	5.31635	38.5424	0	0.84123	0	0	2.98835	11.3853	0.957394	3.60258	0.044183	0.623029
ENSGALG00000052399	116.097	193.161	141.998	105.924	87.488	72.9698	111.026	85.666	139.295	89.2873	0.630912	0.044255	0.623029
ENSGALG00000016964	308.752	662.772	1023.4	18.2628	82.4406	191.78	111.026	219.145	503.297	151.098	1.73586	0.0442651	0.623029
ENSGALG00000045115	784.078	1006.56	1871.34	282.16	243.116	367.655	522.711	633.53	986.034	441.753	1.15837	0.0442679	0.623029
ENSGALG00000010664	269.211	333.158	207.926	628.239	469.407	1307.84	671.826	460.205	359.634	727.32	-1.01566	0.0442875	0.623029
ENSGALG00000041878	41.223	10.6327	53.7566	2.73941	0.84123	12.1616	6.48324	7.96893	27.0879	6.86376	1.99252	0.0442938	0.623029
ENSGALG00000039974	1061.7	1628.58	1116.72	633.718	686.444	600.597	678.309	809.842	1110.18	693.798	0.677063	0.0443467	0.62339
ENSGALG00000041192	953.177	1240.48	3153.38	111.403	540.07	432.206	378.459	569.778	1364.61	480.128	1.50699	0.0444753	0.624811
novel.1835	1.68257	8.86059	6.08565	6.39196	10.0948	41.1624	8.91446	9.96116	5.75519	17.5332	-1.6482	0.0445154	0.624811
ENSGALG00000009905	566.185	583.027	768.82	375.3	380.236	378.882	341.991	436.299	573.333	384.352	0.576818	0.0445298	0.624811
ENSGALG00000010030	996.924	1017.2	839.819	737.815	683.079	638.018	597.269	760.036	897.938	669.6	0.422637	0.0445752	0.624868
ENSGALG00000051935	10.0954	7.08847	6.08565	28.3073	38.6966	75.7763	23.5018	11.9534	12.8942	37.482	-1.52032	0.0445885	0.624868
ENSGALG00000003866	6.73029	5.31635	7.09992	0.913138	16.8246	9.3551	23.5018	7.96893	5.01492	14.4126	-1.53637	0.0446785	0.625218
novel.1273	29.445	15.9491	6.08565	51.1357	39.5378	158.101	56.7284	35.8602	25.6539	72.5569	-1.4892	0.0447179	0.625218
ENSGALG00000051780	0.841286	12.4048	10.1427	0	0	0	0.810405	0.996116	5.84721	0.45163	3.68957	0.0447319	0.625218
ENSGALG00000049555	2.52386	10.6327	3.04282	11.8708	7.57107	71.0988	14.5873	8.96504	7.01754	25.5555	-1.88643	0.0447466	0.625218
ENSGALG00000039708	819.412	1584.27	734.335	34.6992	268.352	228.264	171.806	364.578	793.18	258.25	1.6184	0.0447503	0.625218
ENSGALG00000046755	7.57157	14.1769	7.09992	28.3073	20.1895	114.132	24.3122	16.934	14.2889	43.892	-1.61719	0.0448714	0.625495
ENSGALG00000016636	228.83	1279.47	469.609	150.668	183.388	169.327	283.642	230.103	532.144	216.615	1.2945	0.0448833	0.625495
ENSGALG00000054448	26.0799	0	17.2427	0.913138	0	0	2.43122	1.99223	11.0589	1.10586	3.33321	0.0448942	0.625495
novel.824	1.68257	7.08847	1.01427	15.5233	4.20615	88.8734	17.8289	8.96504	6.32716	29.9684	-2.2458	0.0448944	0.625495
novel.953	656.203	3042.73	742.449	236.503	547.641	306.847	437.619	491.085	1169.47	445.798	1.39045	0.0449471	0.625495
ENSGALG00000049667	37.8579	54.9356	6.08565	104.098	98.4239	234.813	126.423	91.6426	50.7442	137.826	-1.44141	0.0449781	0.625495
novel.1045	34.4927	164.807	35.4996	25.5679	25.2369	28.0653	29.1746	19.9223	65.0918	25.5998	1.32784	0.0449902	0.625495
ENSGALG00000007226	115.256	223.287	191.698	502.226	842.072	1218.97	303.092	217.153	258.117	645.321	-1.32166	0.0449947	0.625495
ENSGALG00000001382	1433.55	2640.45	2054.92	901.267	1091.08	1020.64	1027.59	1079.79	1757.55	1054.78	0.7359	0.0450378	0.625495
ENSGALG00000004083	44.5881	17.7212	15.2141	38.3518	39.5378	92.6155	47.8139	59.7669	28.9688	59.9335	-1.02865	0.0450437	0.625495
novel.986	258.275	439.485	259.654	166.191	211.149	150.617	152.356	162.367	280.901	169.122	0.726874	0.0450872	0.625718
ENSGALG00000028327	22.7147	47.8472	12.1713	61.1802	59.7274	192.715	56.7284	51.798	35.9784	90.2422	-1.3316	0.0451304	0.625937
novel.1431	29.445	51.3914	31.4425	31.0467	15.1421	20.5812	17.8289	26.8951	35.8314	20.1119	0.816088	0.0451651	0.62604
ENSGALG00000008218	842.968	636.19	722.164	696.724	522.404	533.241	542.972	629.545	724.512	557.04	0.381187	0.0452351	0.626519
ENSGALG00000040471	3222.97	7504.92	4059.13	2049.08	1918.85	2169.45	2779.69	2424.55	4209.02	2323.13	0.857074	0.0452546	0.626519
ENSGALG00000050003	41.223	65.5683	0	52.0489	69.8221	212.361	115.888	176.312	39.71	143.596	-1.85904	0.0452845	0.626535
ENSGALG00000049497	21.8734	1.77212	68.9707	1.82628	7.57107	3.74204	3.24162	5.97669	23.6106	5.13286	2.21017	0.0453105	0.626535
ENSGALG00000009254	43.7469	23.0375	242.412	89.4875	45.4264	50.5175	31.6058	19.9223	99.6709	36.868	1.43763	0.0454052	0.627409
ENSGALG00000034907	428.214	1843	887.49	99.532	339.857	253.523	305.523	318.757	814.56	304.415	1.41892	0.0454286	0.627409
ENSGALG00000000466	791.65	643.279	590.308	61.1802	183.388	299.363	121.561	219.145	521.604	205.864	1.34124	0.0454687	0.627584
ENSGALG00000047283	2384.2	3342.21	3725.43	140.623	560.259	715.665	740.71	1318.86	2398.12	833.873	1.52395	0.0455226	0.627948
ENSGALG00000046690	5.04771	8.86059	0	11.8708	15.9834	63.6147	12.9665	8.96504	6.44477	25.3824	-1.98851	0.0456321	0.628145
ENSGALG00000002160	53100.3	101083	53598.3	8187.19	21778.6	26063.3	16979.6	26257.6	53992.3	22769.8	1.24562	0.0456635	0.628145
ENSGALG00000030397	23.556	62.0241	63.8993	26.481	342.381	112.261	26.7434	43.8291	43.9901	131.304	-1.58383	0.0456821	0.628145
ENSGALG00000008149	1840.73	4175.11	2128.96	915.877	1170.15	1131.97	1263.42	1259.09	2265.17	1206.16	0.908612	0.0456913	0.628145
novel.1099	74.8744	157.718	301.24	101.358	87.488	81.3894	72.9365	85.666	158.798	81.8699	0.954681	0.0456948	0.628145
ENSGALG00000046826	1342.69	1414.15	1890.61	767.036	707.475	768.989	893.067	1027	1353.62	849.131	0.672655	0.0457018	0.628145
ENSGALG00000050567	15.1431	37.2145	7.09992	58.4408	41.2203	142.198	79.4197	48.8097	29.4746	77.9118	-1.40661	0.0457341	0.628212
ENSGALG00000038714	1573.2	7519.09	2373.4	1518.55	1511.69	1453.78	1496.82	1594.78	3246.06	1514.27	1.09964	0.0457937	0.628288
novel.1363	34.4927	62.0241	35.4996	22.8284	26.9194	12.1616	18.6393	20.9184	38.7112	19.6597	0.953347	0.0457946	0.628288
ENSGALG00000009935	26.0799	70.8847	397.596	86.7481	62.251	56.1306	46.1931	41.8369	145.327	51.6029	1.49449	0.045823	0.6283
ENSGALG00000017302	970.844	2824.75	1710.07	200.89	450.899	419.108	560.8	821.795	1426.64	563.151	1.34058	0.0459051	0.628504
ENSGALG00000037826	136.288	180.756	119.684	10.0445	32.808	44.9045	15.3977	61.7592	111.693	38.7173	1.52753	0.0459203	0.628504
ENSGALG00000003259	667.981	785.048	503.08	727.771	965.732	909.316	914.137	839.726	670.97	907.228	-0.436698	0.0459203	0.628504
ENSGALG00000012457	11.778	69.1126	8.1142	0.913138	4.20615	0.93551	8.91446	3.98446	22.4795	4.51015	2.28619	0.0461098	0.629076
ENSGALG00000006937	418.96	875.426	776.934	501.313	400.426	363.913	414.928	474.151	643.158	413.354	0.635851	0.0461133	0.629076
ENSGALG00000007382	140.495	324.297	249.512	91.3138	93.3766	101.035	112.646	127.503	201.404	108.64	0.885462	0.0461314	0.629076
ENSGALG00000050726	15.1431	26.5818	14.1998	6.39196	1.68246	9.3551	5.67284	0	15.5792	4.1776	1.877	0.0461354	0.629076
ENSGALG00000014948	1004.5	1763.26	1264.8	949.663	910.211	782.086	737.469	932.364	1245.55	840.533	0.566099	0.0461852	0.629076
ENSGALG00000037879	1403.26	5715.08	1428.1	929.574	1004.43	954.22	1108.63	1185.38	2369	1063.17	1.15535	0.0462166	0.629076
novel.1127	37.0166	33.6702	4.0571	53.8751	129.549	209.554	35.6578	29.8835	32.1548	101.161	-1.65247	0.0462306	0.629076
ENSGALG00000050237	0	12.4048	2.02855	2.73941	10.936	31.8073	21.0705	4.98058	4.2932	17.1986	-2.12206	0.0462423	0.629076
ENSGALG00000050133	131.241	544.04	145.041	110.49	99.2652	113.197	122.371	89.6504	232.703	106.121	1.12673	0.0462643	0.629076
ENSGALG00000008918	243.132	873.654	222.126	115.055	144.692	159.972	162.081	165.355	363.492	158.025	1.19841	0.0462824	0.629076
ENSGALG00000016205	880.826	790.364	1162.36	538.751	1681.62	685.729	1726.16	1866.72	843.075	1490.06	-0.821613	0.0462885	0.629076
ENSGALG00000012275	131.241	262.273	250.526	128.752	86.6467	141.262	117.509	115.549	193.198	115.242	0.740844	0.0463142	0.629076
ENSGALG00000053412	7.57157	53.1635	18.2569	5.47883	5.04738	3.74204	8.10405	8.96504	21.1177	6.46463	1.67251	0.0463199	0.629076
ENSGALG00000050606	1.68257	5.31635	0	5.47883	10.936	29.0008	4.05203	6.97281	3.11944	12.7404	-2.07535	0.0463581	0.629188
novel.969	3.36514	5.31635	1.01427	14.6102	18.5071	26.1943	11.3457	16.934	6.07649	18.2452	-1.5713	0.0463833	0.629188
ENSGALG00000052935	399.611	260.501	680.578	265.723	250.687	238.555	215.568	245.044	401.603	237.463	0.759624	0.0464416	0.629267
ENSGALG00000033530	13563.2	15584	7603	1329.53	3597.1	3419.29	3788.64	5095.13	9519.93	3975.04	1.25994	0.0464442	0.629267
novel.759	723.506	891.375	1283.06	473.918	426.504	578.145	478.139	571.77	842.964	513.64	0.714503	0.0464729	0.629284
ENSGALG00000004631	106.843	127.592	129.827	147.928	149.739	154.359	226.913	217.153	128.048	187.041	-0.547045	0.0465974	0.630173
ENSGALG00000006691	3560.32	11619.8	3676.75	1980.6	2419.38	2418.29	2497.67	2606.83	5209.36	2485.54	1.06728	0.0466203	0.630173
novel.950	2.52386	1.77212	1.01427	0.913138	4.20615	13.0971	7.29365	1.99223	1.55585	6.64729	-2.09692	0.0466265	0.630173
ENSGALG00000048389	5.889	38.9866	6.08565	34.6992	52.1563	61.7437	63.2116	38.8485	21.4151	53.99	-1.35886	0.0466976	0.630173
ENSGALG00000052588	14.3019	38.9866	2.02855	56.6145	54.68	204.877	72.9365	37.8524	27.9829	92.5864	-1.73083	0.0467115	0.630173
novel.500	2.52386	8.86059	0	14.6102	32.808	26.1943	21.0705	10.9573	6.49866	22.7575	-1.82435	0.0467248	0.630173
ENSGALG00000020458	1.68257	0	0	0.913138	2.52369	7.48408	4.05203	3.98446	0.648927	4.51106	-2.59233	0.0467315	0.630173
ENSGALG00000048405	10.9367	0	221.112	54.7883	15.9834	13.0971	17.0185	12.9495	71.7092	14.7621	2.28195	0.0468073	0.630531
ENSGALG00000054068	322.212	533.407	46.6566	662.938	836.183	2250.84	1151.59	315.769	391.304	1138.59	-1.54128	0.0468133	0.630531
ENSGALG00000006297	83.2873	210.882	51.728	346.992	291.907	833.539	490.295	173.324	173.222	447.266	-1.36923	0.0468605	0.630796
ENSGALG00000049522	0.841286	3.54423	1.01427	6.39196	5.04738	20.5812	11.3457	5.97669	2.94794	10.7377	-1.88115	0.0468924	0.630853
ENSGALG00000047128	0.841286	5.31635	1.01427	10.0445	5.04738	24.3233	22.6913	10.9573	4.30411	15.7548	-1.88672	0.0469533	0.631115
ENSGALG00000051159	1134.89	3631.07	2103.61	1436.37	1190.34	1110.45	1221.28	1245.14	2076.48	1191.8	0.800239	0.0469671	0.631115
ENSGALG00000020575	79.9221	272.906	95.3418	1.82628	21.872	42.0979	18.6393	37.8524	112.499	30.1154	1.89799	0.0470261	0.631537
ENSGALG00000045478	508.137	1559.46	976.746	174.409	339.016	377.01	375.218	337.683	804.689	357.232	1.17041	0.047176	0.632885
ENSGALG00000047999	0	7.08847	0	1.82628	12.6185	58.0016	8.10405	0	2.22869	19.681	-3.25215	0.0471882	0.632885
ENSGALG00000050891	14.3019	28.3539	135.913	19.1759	22.7132	19.6457	12.9665	12.9495	49.4361	17.0687	1.53534	0.047222	0.632885
ENSGALG00000051521	9.25414	3.54423	6.08565	0	0	0	0.810405	0.996116	4.72101	0.45163	3.41847	0.0472387	0.632885
novel.1024	67.3029	804.541	188.655	32.873	64.7747	72.0343	77.7989	123.518	273.343	84.5316	1.69029	0.0472689	0.632885
ENSGALG00000002237	2435.52	3273.1	2333.85	2301.11	1969.32	1810.21	2068.96	1961.35	2585.89	1952.46	0.404557	0.0473233	0.632885
ENSGALG00000054227	9.25414	8.86059	7.09992	0.913138	0.84123	1.87102	2.43122	0	6.53195	1.28587	2.30636	0.0473357	0.632885
ENSGALG00000054518	0	0	0	0.913138	0.84123	7.48408	1.62081	3.98446	0.228284	3.48265	-3.39724	0.047348	0.632885
ENSGALG00000049924	32.8101	207.338	27.3854	200.89	249.845	382.624	200.981	382.508	117.106	303.989	-1.38018	0.0474389	0.633015
ENSGALG00000035856	4701.1	8373.25	6020.73	208.195	1417.47	1441.62	1078.65	2497.26	4825.82	1608.75	1.58478	0.0474728	0.633015
ENSGALG00000004334	215.369	258.729	340.796	289.465	219.561	214.232	175.048	173.324	276.09	195.541	0.497771	0.0474853	0.633015
ENSGALG00000008911	444.199	180.756	251.54	38.3518	91.6941	88.8734	70.5053	129.495	228.712	95.142	1.26688	0.0475358	0.633015
ENSGALG00000003529	362.594	1068.59	735.349	186.28	356.682	294.686	217.999	254.01	588.203	280.844	1.06486	0.0475477	0.633015
ENSGALG00000001258	5614.74	8210.22	5420.28	3391.39	3351.46	3308.9	3833.22	4112.96	5659.16	3651.63	0.631804	0.0476324	0.633015
ENSGALG00000009602	87.4937	60.252	50.7137	117.795	113.566	178.682	111.836	130.491	79.0636	133.644	-0.748872	0.0476741	0.633015
ENSGALG00000038399	345.768	249.869	1705	165.278	229.656	289.073	192.066	226.118	616.478	234.228	1.39657	0.0476823	0.633015
novel.1269	0.841286	19.4933	2.02855	0.913138	19.3483	49.582	12.9665	10.9573	5.81907	23.2135	-2.10741	0.0477017	0.633015
ENSGALG00000054635	26.0799	58.4799	50.7137	65.7459	66.4572	191.78	61.5908	86.6621	50.2548	101.622	-1.01961	0.0477071	0.633015
ENSGALG00000046769	647.79	521.002	708.978	427.348	439.122	385.43	406.823	421.357	576.28	413.183	0.480684	0.0477302	0.633015
ENSGALG00000048731	0	0	1.01427	0	1.68246	6.54857	4.05203	0.996116	0.253569	3.31979	-3.33737	0.0477478	0.633015
ENSGALG00000031193	711.728	1174.91	1250.6	745.12	757.107	581.887	630.495	640.502	970.591	652.498	0.571745	0.0477709	0.633015
ENSGALG00000003521	5453.21	24946.1	12338.7	3923.75	7442.36	3957.21	5552.09	3573.07	11665.4	5131.18	1.18477	0.0477869	0.633015
ENSGALG00000041854	52.1597	86.8337	45.6424	221.892	253.21	304.976	239.07	114.553	101.632	227.952	-1.16408	0.0478221	0.633015
ENSGALG00000043064	10057.6	72144.7	18807.7	243.808	3104.98	5125.66	3629	11861.7	25313.4	5930.35	2.09369	0.0478276	0.633015
novel.979	12.6193	65.5683	6.08565	53.8751	64.7747	381.688	45.3827	24.9029	34.5371	129.187	-1.91137	0.0478726	0.633015
ENSGALG00000052930	1508.43	7889.47	1670.51	1012.67	1195.39	1114.19	1422.26	1288.97	3020.27	1255.2	1.26633	0.0478868	0.633015
ENSGALG00000032749	21.8734	21.2654	58.8279	1.82628	5.04738	3.74204	3.24162	15.9379	25.9483	6.99222	1.90149	0.0478944	0.633015
ENSGALG00000000892	4.20643	28.3539	7.09992	4.56569	3.36492	2.80653	3.24162	2.98835	11.0565	3.10035	1.76614	0.0479158	0.633015
novel.2122	0	0	0	0	0.84123	3.74204	0.810405	6.97281	0	3.09162	-3.94529	0.0479641	0.633015
ENSGALG00000004034	4417.59	8325.41	5241.77	3054.45	3408.67	3102.15	3272.42	3301.13	5259.8	3271.09	0.684929	0.0480212	0.633015
ENSGALG00000051418	22.7147	31.8981	5.07137	80.3561	58.8861	231.071	67.2636	60.7631	35.0101	104.496	-1.57499	0.0480572	0.633015
ENSGALG00000044226	307.069	613.153	352.968	215.501	100.948	130.971	132.906	358.602	372.172	180.857	1.04007	0.0480609	0.633015
ENSGALG00000048926	1762.49	5871.02	1493.01	718.639	812.628	1182.48	1002.47	1278.02	2461.29	1068.9	1.20284	0.0480754	0.633015
ENSGALG00000036847	141.336	1056.18	795.191	131.492	269.194	203.006	179.1	178.305	531.05	207.401	1.35491	0.0480778	0.633015
ENSGALG00000052328	6.73029	1.77212	11.157	10.9577	15.1421	24.3233	18.6393	13.9456	7.65427	18.0126	-1.17549	0.0481211	0.633034
ENSGALG00000047352	567.868	891.375	616.679	392.649	365.094	389.172	441.671	420.361	617.143	404.074	0.608505	0.0482065	0.633034
ENSGALG00000008337	938.034	1555.92	1144.1	269.376	359.205	355.494	621.581	566.79	976.857	475.767	1.03714	0.0482207	0.633034
ENSGALG00000053019	430.738	643.279	541.623	96.7926	178.341	194.586	199.36	249.029	428.108	205.329	1.05882	0.0483402	0.633034
ENSGALG00000048231	0	0	0	2.73941	2.52369	8.41959	3.24162	7.96893	0.684853	5.53846	-2.86767	0.0483502	0.633034
ENSGALG00000028037	1038.99	12392.4	1740.5	2942.13	1296.34	2335.03	1436.85	1704.35	4528.51	1693.14	1.41911	0.0483536	0.633034
ENSGALG00000054759	396.246	728.34	419.91	217.327	280.13	260.072	194.497	274.928	440.456	252.407	0.800537	0.0483628	0.633034
ENSGALG00000004916	14.3019	37.2145	227.198	20.089	25.2369	19.6457	25.1226	23.9068	74.7007	23.478	1.67063	0.0484306	0.633034
ENSGALG00000050874	12.6193	12.4048	6.08565	19.1759	27.7606	45.84	18.6393	17.9301	12.5714	27.5425	-1.12506	0.0484655	0.633034
ENSGALG00000051897	547.677	356.196	496.995	33.7861	73.187	124.423	158.029	187.27	358.663	135.727	1.40218	0.0484772	0.633034
ENSGALG00000049431	1180.32	3494.62	1124.83	829.129	908.529	899.025	763.402	833.749	1657.22	851.176	0.960348	0.0484869	0.633034
ENSGALG00000013780	294.45	419.992	329.639	205.456	144.692	246.975	171.806	227.114	312.384	197.647	0.657972	0.0485257	0.633034
novel.2133	39.5404	46.075	40.571	48.3963	31.9668	16.8392	30.7954	26.8951	43.6457	26.6241	0.705986	0.0485428	0.633034
novel.97	1.68257	0	0	2.73941	5.88861	4.67755	5.67284	5.97669	1.1055	5.55392	-2.17483	0.0485612	0.633034
ENSGALG00000051457	38.6991	12.4048	13.1856	0	0	5.61306	3.24162	0.996116	16.0724	2.4627	2.71193	0.0485717	0.633034
novel.1469	13.4606	77.9732	9.12847	0.913138	7.57107	5.61306	3.24162	6.97281	25.3688	5.84964	2.09442	0.0485867	0.633034
ENSGALG00000036359	1223.23	3207.53	1606.61	1620.82	1081.82	1091.74	1278.01	1249.13	1914.55	1175.18	0.703219	0.0485871	0.633034
novel.123	1314.09	2525.27	934.147	701.29	883.292	639.889	747.194	742.106	1368.7	753.12	0.860807	0.0486782	0.633034
ENSGALG00000029322	181.718	95.6943	1028.47	145.189	136.279	160.908	117.509	125.511	362.769	135.052	1.42641	0.0486947	0.633034
ENSGALG00000038494	876.62	1715.41	876.333	149.755	376.871	337.719	395.478	463.194	904.529	393.315	1.20065	0.0487061	0.633034
novel.1465	26.9211	14.1769	7.09992	0	2.52369	0.93551	4.05203	1.99223	12.0495	2.37586	2.33153	0.0487133	0.633034
ENSGALG00000054263	8.41286	10.6327	9.12847	0.913138	2.52369	1.87102	0.810405	1.99223	7.27179	1.79934	1.99751	0.0487194	0.633034
ENSGALG00000006453	16124.1	7469.47	44719.4	388.997	5392.29	2205.93	3512.3	7536.61	17175.5	4661.78	1.8814	0.0487289	0.633034
ENSGALG00000046832	47.112	69.1126	9.12847	116.882	91.6941	425.657	128.854	69.7281	60.5587	178.983	-1.56375	0.0487439	0.633034
ENSGALG00000052036	13.4606	54.9356	53.7566	14.6102	26.9194	6.54857	6.48324	7.96893	34.1907	11.98	1.49653	0.0488	0.633402
ENSGALG00000047311	5.04771	15.9491	1.01427	18.2628	11.7772	107.584	14.5873	18.9262	10.0684	38.2186	-1.93906	0.0489354	0.634585
ENSGALG00000054508	5.04771	1.77212	1.01427	7.3051	10.936	8.41959	10.5353	14.9417	3.7848	11.2081	-1.49641	0.0490165	0.634585
ENSGALG00000012422	304.545	324.297	299.211	19.1759	51.315	110.39	38.0891	133.48	236.807	83.3184	1.5072	0.0490352	0.634585
ENSGALG00000037601	784.078	878.97	862.133	670.243	627.558	581.887	598.079	673.374	798.856	620.225	0.363999	0.0490439	0.634585
ENSGALG00000038551	262.481	448.346	255.597	162.539	175.817	171.198	175.858	170.336	282.241	173.302	0.69828	0.0490502	0.634585
novel.1330	246.497	141.769	174.455	131.492	133.756	120.681	100.49	100.608	173.553	113.884	0.611656	0.0490577	0.634585
ENSGALG00000053642	0.841286	5.31635	2.02855	4.56569	6.72984	22.4522	5.67284	6.97281	3.18797	10.4569	-1.77773	0.0491483	0.6346
ENSGALG00000050757	356.705	586.571	510.18	274.854	296.113	298.428	223.672	293.854	432.078	278.017	0.633577	0.0491592	0.6346
ENSGALG00000040971	83.2873	345.563	128.813	39.2649	41.2203	85.1314	55.918	63.7514	149.232	61.5053	1.27246	0.0492281	0.6346
ENSGALG00000005886	278.466	584.799	380.353	140.623	196.007	142.198	132.096	249.029	346.06	179.832	0.941884	0.0492357	0.6346
novel.372	11.778	7.08847	0	28.3073	43.744	44.9045	30.7954	34.8641	11.7934	38.577	-1.69231	0.0492814	0.6346
ENSGALG00000001876	579.646	5119.65	759.692	186.28	465.2	494.885	599.7	560.813	1661.32	530.15	1.64728	0.0493522	0.6346
ENSGALG00000040205	10.9367	7.08847	8.1142	39.2649	46.2677	33.6784	35.6578	40.8407	16.3511	39.1112	-1.23227	0.0493718	0.6346
ENSGALG00000006312	1924.86	2021.99	1675.58	3006.05	2899.72	4362.28	3333.2	2513.2	2157.12	3277.1	-0.603194	0.0493784	0.6346
ENSGALG00000026903	7.57157	79.7453	11.157	0.913138	1.68246	10.2906	0	3.98446	24.8468	3.98938	2.63095	0.0493871	0.6346
ENSGALG00000054480	0	12.4048	2.02855	9.13138	7.57107	58.9371	17.0185	13.9456	5.89119	24.3681	-2.0966	0.0494705	0.6346
ENSGALG00000054294	2163.79	4336.37	1793.24	791.69	969.939	944.865	1269.09	1395.56	2271.27	1144.86	0.987842	0.0494709	0.6346
ENSGALG00000051048	31.9689	21.2654	6.08565	152.494	92.5353	519.208	145.873	43.8291	52.9535	200.361	-1.91553	0.0494728	0.6346
ENSGALG00000049494	4.20643	8.86059	1.01427	13.6971	8.4123	14.0326	22.6913	40.8407	6.94459	21.4943	-1.63846	0.0494759	0.6346
novel.639	2.52386	65.5683	7.09992	0	0.84123	0.93551	4.86243	3.98446	18.798	2.65591	2.79975	0.0494944	0.6346
ENSGALG00000053685	2.52386	19.4933	6.08565	1.82628	11.7772	140.326	8.91446	0.996116	7.48227	40.5036	-2.4788	0.0495048	0.6346
ENSGALG00000018344	12.6193	53.1635	4.0571	0	0.84123	0	0	5.97669	17.46	1.70448	3.36583	0.049525	0.6346
novel.1149	99.2717	166.579	111.57	65.7459	50.4738	99.164	50.2451	40.8407	110.792	60.1809	0.873437	0.0495308	0.6346
ENSGALG00000013956	516.549	81.5174	632.907	22.8284	143.009	54.2596	57.5388	128.499	313.451	95.8266	1.71077	0.0495929	0.634716
ENSGALG00000048982	2.52386	10.6327	2.02855	12.7839	33.6492	10.2906	16.2081	17.9301	6.99226	19.5195	-1.5151	0.0495954	0.634716
ENSGALG00000035819	129.558	648.595	449.324	20.089	100.948	81.3894	98.059	134.476	311.891	103.718	1.58665	0.0496398	0.634928
novel.2252	5.04771	28.3539	1.01427	11.8708	12.6185	137.52	11.3457	26.8951	11.5717	47.0948	-2.05782	0.049751	0.635289
ENSGALG00000050235	449.247	1885.53	492.937	517.749	416.409	369.526	418.98	435.303	836.366	410.054	1.02656	0.0497917	0.635289
ENSGALG00000032955	376.055	1066.81	689.707	168.017	352.475	216.103	230.966	289.87	575.148	272.353	1.07674	0.0498123	0.635289
ENSGALG00000008508	1961.04	1745.54	4962.85	1150.55	1524.31	1333.1	1292.6	909.454	2454.99	1264.87	0.956769	0.0498312	0.635289
novel.869	13.4606	1.77212	6.08565	17.3496	11.7772	47.711	21.8809	25.899	9.66699	26.817	-1.42294	0.0498638	0.635289
novel.757	116.097	368.6	35.4996	52.0489	48.7914	58.9371	42.1411	67.7359	143.062	54.4014	1.38882	0.0499264	0.635289
ENSGALG00000052653	100.113	157.718	73.0278	21.0022	24.3957	36.4849	21.8809	63.7514	87.9653	36.6282	1.26027	0.0499436	0.635289
ENSGALG00000035499	1314.09	2587.29	2183.73	1377.92	1192.02	1149.74	1353.38	1243.15	1865.76	1234.57	0.594913	0.0499514	0.635289
ENSGALG00000041981	416.436	1593.13	480.766	207.282	293.589	224.522	308.764	362.586	674.405	297.366	1.17961	0.0499744	0.635289
ENSGALG00000049057	3.36514	14.1769	0	12.7839	11.7772	90.7445	15.3977	11.9534	7.5815	32.4682	-2.12427	0.0499819	0.635289

## Sheet: NH145d vs. NH300d_DEGs
gene_id	NH145d_1	NH145d_2	NH145d_3	NH145d_4	NH300d_1	NH300d_2	NH300d_3	NH300d_4	NH145d	NH300d	log2FoldChange	pvalue	padj
novel.550	2.60858	9.40998	3.10954	14.1812	371.71	321.919	532.76	1031.99	7.32732	564.594	-6.29128	1.99639e-21	3.82448e-17
novel.400	15.6515	11.292	6.21909	17.0174	158.238	152.196	149.63	243.606	12.545	175.918	-3.79086	3.04941e-18	2.92087e-14
ENSGALG00000048688	5.21716	7.52798	2.07303	1.89082	73.8941	37.8185	159.161	141.826	4.17725	103.175	-4.70785	4.46052e-11	2.84834e-07
novel.1689	6.08669	3.76399	2.07303	1.89082	35.081	36.8961	57.1835	49.2218	3.45363	44.5956	-3.6788	1.55725e-09	7.45804e-06
novel.1867	3.47811	1.882	5.18257	2.83624	45.5307	20.2929	130.569	183.539	3.34473	94.9829	-4.79039	8.036e-09	3.07891e-05
novel.2018	15.6515	9.40998	9.32863	24.5807	85.0901	58.1114	118.179	119.3	14.7427	95.1703	-2.65947	4.87997e-08	0.000155809
novel.898	9.5648	3.76399	1.03651	2.83624	31.349	50.7321	95.3058	79.2555	4.30039	64.1606	-3.86036	6.97535e-08	0.000190895
ENSGALG00000006776	352.159	843.134	850.979	220.281	47.0235	116.223	70.5263	72.5813	566.638	76.5885	2.88716	9.06222e-08	0.000197575
ENSGALG00000041266	780.836	22728.9	3834.07	458.525	70.162	44.2753	259.232	180.202	6950.57	138.468	5.6496	9.28214e-08	0.000197575
ENSGALG00000044735	9.5648	342.523	3409.1	3.78165	1.49281	10.1464	6.67141	0.834268	941.242	4.78623	7.62671	2.48616e-07	0.00046291
novel.1823	0	0	0	3.78165	20.8993	26.7497	104.836	238.601	0.945412	97.7715	-6.57089	2.92998e-07	0.00046291
ENSGALG00000015618	46.0849	16.938	10.3651	26.4715	159.731	95.9299	217.297	302.839	24.9649	193.949	-2.94062	3.05849e-07	0.00046291
ENSGALG00000049523	13.0429	9.40998	4.14606	15.1266	59.7124	53.4994	47.6529	72.5813	10.4314	58.3615	-2.46493	3.14132e-07	0.00046291
ENSGALG00000011086	1142.56	18202.7	3369.71	853.707	175.405	58.1114	372.646	286.988	5892.16	223.288	4.72173	4.89608e-07	0.000669959
ENSGALG00000054768	5.21716	3.76399	1.03651	10.3995	50.0091	25.8273	85.7753	98.4436	5.1043	65.0138	-3.63803	5.72107e-07	0.000730657
ENSGALG00000041372	135.646	84.6898	120.236	160.72	415.001	268.419	477.482	573.976	125.323	433.72	-1.78446	7.61369e-07	0.000911596
ENSGALG00000008671	18.2601	15.056	25.9129	36.8711	97.779	94.0851	75.2916	139.323	24.025	101.62	-2.05921	1.0983e-06	0.00123766
novel.695	0.869527	1.882	1.03651	0	127.635	55.3442	7.62447	12.514	0.947009	50.7795	-5.90517	2.7434e-06	0.00291974
ENSGALG00000050137	7.82575	16.938	7.2556	33.0894	132.114	49.8097	145.818	304.508	16.2772	158.062	-3.28096	2.98606e-06	0.00301073
ENSGALG00000053184	179.992	250.305	126.455	430.162	975.551	658.596	2004.28	1622.65	246.729	1315.27	-2.41426	3.64682e-06	0.0034931
ENSGALG00000054821	379.114	462.971	385.584	133.303	74.6405	95.0075	79.1038	95.9408	340.243	86.1732	1.97947	4.61164e-06	0.00402575
novel.1732	27.8249	18.82	9.32863	15.1266	66.43	73.7922	87.6814	223.584	17.775	112.872	-2.66463	4.62319e-06	0.00402575
novel.1142	49.5631	90.3358	12.4382	23.6353	230.639	282.255	221.11	318.69	43.9931	263.174	-2.60258	7.53962e-06	0.0061009
ENSGALG00000051910	11.3039	13.174	1.03651	3.78165	59.7124	42.4305	66.7141	43.3819	7.324	53.0597	-2.9132	7.64325e-06	0.0061009
novel.259	15.6515	94.0998	7.2556	4.72706	0	0.922403	0	0	30.4335	0.230601	6.8485	8.58471e-06	0.00657829
novel.329	4.34764	1.882	13.4747	22.6899	52.2483	54.4218	146.771	261.96	10.5986	128.85	-3.57196	9.18476e-06	0.0067674
ENSGALG00000041634	3152.04	63562.5	8224.75	2577.19	397.087	253.661	2064.32	662.409	19379.1	844.37	4.5205	9.72072e-06	0.00689703
novel.493	2.60858	1.882	1.03651	17.0174	47.0235	78.4042	53.3713	76.7527	5.63613	63.8879	-3.45137	1.46852e-05	0.00970276
ENSGALG00000051053	17.3905	13.174	3.10954	36.8711	149.281	78.4042	104.836	171.025	17.6363	125.887	-2.82219	1.49882e-05	0.00970276
ENSGALG00000054832	8.69527	11.292	1.03651	19.8537	78.3725	67.3354	50.5121	100.946	10.2194	74.2916	-2.86362	1.51946e-05	0.00970276
ENSGALG00000050781	81.7356	69.6338	79.8117	40.6527	22.3921	22.1377	22.8734	19.1882	67.9584	21.6478	1.65011	1.60737e-05	0.00993303
ENSGALG00000048627	22.6077	717.04	90.1768	143.703	13.4353	20.2929	21.9203	4.17134	243.382	14.955	4.02384	1.68451e-05	0.0100844
novel.408	0	0	0	0	12.6889	9.22403	7.62447	10.8455	0	10.0957	-5.6111	1.81199e-05	1
ENSGALG00000048619	6.08669	7.52798	1.03651	20.7991	104.497	66.413	40.0285	100.946	8.86256	77.9711	-3.1251	2.18744e-05	0.0125934
ENSGALG00000002103	966.045	1966.69	6007.64	154.102	109.721	282.255	213.485	122.637	2273.62	182.025	3.64305	2.29606e-05	0.0125934
ENSGALG00000049018	42.6068	20.7019	11.4017	71.8513	254.524	179.869	118.179	466.356	36.6404	254.732	-2.78711	2.31443e-05	0.0125934
ENSGALG00000050810	7.82575	5.64599	4.14606	26.4715	55.9804	27.6721	183.94	276.143	11.0223	135.934	-3.60426	2.38635e-05	0.0125934
ENSGALG00000011902	5716.27	134071	20512.6	4225.99	1433.84	1593.91	4594.69	1891.29	41131.6	2378.43	4.11215	2.4323e-05	0.0125934
ENSGALG00000007284	195.644	173.144	130.601	402.746	995.704	528.537	863.471	894.335	225.533	820.512	-1.86124	2.52208e-05	0.0127146
ENSGALG00000053693	19.9991	28.2299	20.7303	50.1068	85.0901	96.8523	135.334	303.674	29.7665	155.238	-2.38098	2.67415e-05	0.0131356
ENSGALG00000015935	74.7794	58.3419	68.41	69.9605	158.984	315.462	142.006	175.196	67.8729	197.912	-1.53827	2.82623e-05	0.0135355
ENSGALG00000053848	0	0	0	0	5.97124	10.1464	15.2489	9.17695	0	10.1359	-5.60936	3.07754e-05	1
ENSGALG00000034109	98.2566	109.156	68.41	87.9233	40.3059	41.5081	35.2632	30.8679	90.9364	36.9863	1.29094	3.53375e-05	0.0165112
ENSGALG00000054707	8.69527	5.64599	5.18257	4.72706	34.3346	10.1464	88.6344	73.4156	6.06272	51.6328	-3.07938	4.13846e-05	0.0181335
ENSGALG00000045668	23.4772	31.9939	19.6938	85.0871	169.434	84.861	401.238	483.041	40.063	284.643	-2.82496	4.21642e-05	0.0181335
ENSGALG00000006454	44.3459	109.156	87.0673	116.286	380.666	149.429	420.299	855.959	89.2136	451.588	-2.34288	4.31141e-05	0.0181335
ENSGALG00000049570	46.9545	60.2238	42.4971	157.884	249.299	274.876	348.819	423.808	76.8898	324.201	-2.0721	4.55664e-05	0.0181335
ENSGALG00000050120	8.69527	144.914	1649.1	22.6899	7.46405	18.4481	22.8734	10.0112	456.349	14.6992	4.95874	4.56097e-05	0.0181335
novel.701	0.869527	9.40998	0	10.3995	272.438	167.877	7.62447	70.9128	5.16976	129.713	-4.68573	4.57924e-05	0.0181335
ENSGALG00000054404	9.5648	22.5839	9.32863	24.5807	81.3581	43.3529	69.5733	264.463	16.5145	114.687	-2.81084	4.61691e-05	0.0181335
novel.1841	1.73905	9.40998	1.03651	2.83624	15.6745	24.9049	30.4979	68.41	3.75545	34.8718	-3.37659	4.63821e-05	0.0181335
ENSGALG00000007314	10.4343	1.882	2.07303	10.3995	36.5738	26.7497	41.9346	76.7527	6.19722	45.5027	-2.80701	5.09612e-05	0.0190734
ENSGALG00000050502	3.47811	16.938	3.10954	9.45412	31.349	30.4393	72.4324	77.5869	8.24493	52.9519	-2.76261	5.20255e-05	0.0190734
ENSGALG00000041558	525.195	685.046	381.438	970.938	1866.01	1162.23	3136.52	4007.82	640.654	2543.14	-1.98909	5.2946e-05	0.0190734
ENSGALG00000047264	17.3905	28.2299	8.29212	22.6899	50.0091	55.3442	157.255	112.626	19.1506	93.8085	-2.31186	5.33526e-05	0.0190734
ENSGALG00000029264	62.606	33.8759	544.17	223.117	11.9425	13.836	30.4979	30.0337	215.942	21.5775	3.32603	5.37644e-05	0.0190734
ENSGALG00000003175	182.601	446.033	179.317	371.547	849.409	654.906	1160.83	1598.46	294.874	1065.9	-1.85668	6.06576e-05	0.0208633
ENSGALG00000054322	13.9124	137.386	54.9353	9.45412	4.47843	3.68961	6.67141	2.5028	53.9219	4.33556	3.62655	6.09879e-05	0.0208633
ENSGALG00000046680	18.2601	33.8759	14.5112	45.3798	75.3869	87.6283	116.273	151.837	28.0067	107.781	-1.95266	6.68199e-05	0.0220879
ENSGALG00000054831	416.504	156.206	176.208	484.051	1306.95	663.208	1371.45	1488.33	308.242	1207.49	-1.96731	6.68736e-05	0.0220879
ENSGALG00000046379	19.1296	50.8139	374.182	7.5633	5.22483	8.30162	7.62447	4.17134	112.922	6.33057	4.16105	6.9856e-05	0.0226819
ENSGALG00000020656	18.2601	1.882	8.29212	25.5261	154.506	19.3705	188.706	156.008	13.4901	129.647	-3.23295	7.10647e-05	0.0226898
ENSGALG00000004230	8.69527	20.7019	6.21909	7.5633	0.746405	0	0	0	10.7949	0.186601	5.3365	7.23197e-05	1
ENSGALG00000053966	52.1716	79.0438	10.3651	102.105	379.92	256.428	273.528	361.238	60.9213	317.778	-2.38663	7.26411e-05	0.0227001
novel.308	18.2601	52.6959	10.3651	49.1614	117.932	111.611	164.879	337.044	32.6206	182.867	-2.50185	7.39742e-05	0.0227001
ENSGALG00000026754	44.3459	35.7579	11.4017	93.5958	167.941	143.895	350.725	551.451	46.2753	303.503	-2.70874	7.46518e-05	0.0227001
ENSGALG00000054480	0	13.174	2.07303	9.45412	32.8418	22.1377	121.991	278.646	6.17528	113.904	-4.25684	7.69287e-05	0.0230269
novel.2174	1.73905	84.6898	0	102.105	0	0	0	0.834268	47.1333	0.208567	7.49509	8.43593e-05	0.0248626
ENSGALG00000029195	116.517	163.734	54.9353	217.445	580.703	328.375	456.515	669.083	138.158	508.669	-1.88208	8.63126e-05	0.0250529
ENSGALG00000005462	316.508	606.002	233.216	1157.18	2478.06	2323.53	1666.9	6245.33	578.228	3178.46	-2.45868	8.95481e-05	0.0256041
ENSGALG00000041054	106.952	116.684	99.5054	323.331	469.489	555.286	569.929	754.178	161.618	587.221	-1.85859	9.09863e-05	0.0256327
ENSGALG00000048576	7.82575	5.64599	1.03651	10.3995	52.2483	6.45682	135.334	108.455	6.22694	75.6236	-3.59038	9.52523e-05	0.0261722
ENSGALG00000003283	106.952	822.432	789.824	61.4518	54.4875	62.7234	59.0896	32.5365	445.165	52.2093	3.09104	9.56335e-05	0.0261722
novel.880	6.08669	9.40998	1.03651	14.1812	21.6457	72.8698	39.0754	131.814	7.67859	66.3513	-3.11976	9.90628e-05	0.026483
novel.149	4.34764	15.056	3.10954	36.8711	119.425	46.1201	159.161	178.533	14.8461	125.81	-3.08299	0.000101889	0.026483
ENSGALG00000011306	7407.5	77577.7	27282.1	4172.1	2556.44	3660.09	3770.3	3808.43	29109.9	3448.82	3.0773	0.000102909	0.026483
ENSGALG00000012297	39.1287	26.3479	62.1909	117.231	342.6	138.36	262.091	316.188	61.2247	264.81	-2.10326	0.000103481	0.026483
ENSGALG00000054899	2.60858	0	7.2556	7.5633	29.1098	22.1377	22.8734	42.5477	4.35687	29.1671	-2.65305	0.000103681	0.026483
novel.1588	0	13.174	4.14606	12.2904	91.8078	15.6808	79.1038	256.955	7.4026	110.887	-3.93951	0.000107365	0.0267927
ENSGALG00000048345	128.69	43.2859	76.7021	194.755	327.672	243.514	761.494	1078.71	110.858	602.847	-2.43797	0.000109724	0.0267927
ENSGALG00000053968	17.3905	30.1119	17.6208	24.5807	84.3437	39.6633	73.3855	140.157	22.426	84.3874	-1.93155	0.000110246	0.0267927
novel.992	10.4343	22.5839	66.337	0.945412	0.746405	0	0.953058	0	25.0752	0.424866	5.88064	0.000113722	0.0267927
ENSGALG00000050601	0	1.882	3.10954	1.89082	20.1529	5.53442	19.0612	84.2611	1.72059	32.2524	-4.26538	0.000114342	0.0267927
ENSGALG00000052082	0.869527	0	0	2.83624	12.6889	3.68961	56.2304	40.8791	0.926441	28.372	-4.79481	0.000114863	0.0267927
ENSGALG00000010635	39.9983	33.8759	22.8033	23.6353	6.71764	11.0688	7.62447	7.50841	30.0782	8.22984	1.87271	0.000116894	0.0267927
ENSGALG00000050679	0	7.52798	0	2.83624	8.95686	20.2929	101.024	86.7639	2.59105	54.2594	-4.54987	0.000117176	0.0267927
ENSGALG00000051819	10.4343	15.056	11.4017	56.7247	44.7843	41.5081	540.384	566.468	23.4042	298.286	-3.66605	0.000117481	0.0267927
ENSGALG00000029521	10.4343	9.40998	5.18257	18.9082	34.3346	35.0513	54.3243	113.46	10.9838	59.2927	-2.41977	0.000120633	0.0270198
ENSGALG00000034392	323.464	178.79	462.286	60.5064	49.2627	42.4305	69.5733	47.5533	256.261	52.2049	2.29686	0.000121298	0.0270198
ENSGALG00000010152	75.6489	24.4659	101.578	2.83624	2.98562	3.68961	6.67141	0.834268	51.1324	3.54523	3.86527	0.000122911	0.0270644
ENSGALG00000039447	18.2601	73.3978	90.1768	47.2706	8.95686	9.22403	15.2489	14.1826	57.2763	11.9031	2.26214	0.000127387	0.0277314
novel.626	19.9991	37.6399	15.5477	58.6155	116.439	74.7146	162.973	276.143	32.9506	157.567	-2.26115	0.000133595	0.0284042
novel.1272	47.824	13.174	15.5477	49.1614	140.324	51.6546	390.754	239.435	31.4268	205.542	-2.69503	0.000134607	0.0284042
ENSGALG00000010392	250.424	248.423	197.974	514.304	785.218	563.588	1416.24	1766.98	302.781	1133.01	-1.90288	0.000136147	0.0284042
ENSGALG00000028949	64.345	122.33	96.3959	131.412	48.5163	24.9049	40.0285	27.5308	103.621	35.2451	1.5488	0.000136409	0.0284042
ENSGALG00000008150	13.9124	137.386	1117.36	9.45412	14.1817	16.6032	15.2489	14.1826	319.529	15.0541	4.4082	0.000138646	0.0285597
ENSGALG00000002742	246.946	203.255	176.208	259.988	370.963	430.762	876.814	910.187	221.599	647.181	-1.54498	0.000143948	0.0293363
ENSGALG00000008398	99.1261	340.641	105.725	85.0871	38.0666	39.6633	41.9346	34.205	157.645	38.4674	2.02613	0.000146706	0.0295836
ENSGALG00000051813	12.1734	28.2299	2.07303	23.6353	116.439	32.2841	140.1	196.887	16.5279	121.428	-2.89878	0.000150196	0.0298882
ENSGALG00000049502	4.34764	0	6.21909	9.45412	39.5594	11.0688	97.212	45.8847	5.00521	48.4312	-3.20535	0.000151337	0.0298882
ENSGALG00000014551	597.365	589.065	696.538	635.317	365.738	330.22	333.57	203.561	629.571	308.273	1.03053	0.000154109	0.0300216
ENSGALG00000048861	17.3905	33.8759	37.3145	10.3995	5.97124	4.61201	1.90612	2.5028	24.7451	3.74804	2.69288	0.000158049	0.0300216
ENSGALG00000051893	14.782	15.056	3.10954	30.2532	58.966	76.5594	66.7141	118.466	15.8002	80.1764	-2.33683	0.000158709	0.0300216
novel.1694	10.4343	39.5219	8.29212	48.216	116.439	52.577	284.011	302.005	26.6161	188.758	-2.83637	0.000161234	0.0300216
ENSGALG00000053224	6.08669	13.174	3.10954	2.83624	18.6601	2.76721	159.161	271.971	6.30161	113.14	-4.20878	0.000161241	0.0300216
novel.1222	58.2583	75.2798	9.32863	64.288	191.08	138.36	457.468	337.879	51.7887	281.197	-2.44627	0.000161483	0.0300216
ENSGALG00000011708	5554.54	23312.3	16900.4	4412.24	1787.64	1595.76	4420.28	1926.33	12544.9	2432.5	2.36655	0.000162982	0.0300216
novel.1197	0.869527	5.64599	0	2.83624	31.349	5.53442	72.4324	23.3595	2.33794	33.1688	-3.97129	0.000166801	0.0304325
ENSGALG00000016761	13332.5	205.137	10512.3	89.8141	30.6026	412.314	343.101	20.0224	6034.94	201.51	4.9047	0.000177765	0.0321011
ENSGALG00000041830	27.8249	43.2859	10.3651	86.0325	105.989	221.377	213.485	405.454	41.8771	236.576	-2.4977	0.000180523	0.0321011
ENSGALG00000053091	41.7373	37.6399	115.053	77.5238	11.1961	26.7497	16.202	12.514	67.9885	16.6654	2.04029	0.000182844	0.0321011
novel.525	7.82575	3.76399	0	0.945412	28.3634	18.4481	23.8265	70.9128	3.13379	35.3877	-3.49029	0.000184934	0.0321011
ENSGALG00000006343	5756.27	50123.2	17867.4	8659.03	2584.8	2495.1	6009.03	2647.13	20601.5	3434.02	2.58474	0.000185995	0.0321011
ENSGALG00000000242	35.6506	82.8078	75.6656	110.613	210.486	130.981	413.627	522.252	76.1843	319.337	-2.06936	0.000186469	0.0321011
ENSGALG00000051090	14.782	15.056	3.10954	41.5981	159.731	65.4906	58.1366	317.022	18.6364	150.095	-3.00325	0.000187677	0.0321011
novel.68	0.869527	0	2.07303	0.945412	15.6745	4.61201	20.9673	21.691	0.971992	15.7362	-3.89637	0.000191039	0.032387
novel.536	0.869527	3.76399	2.07303	2.83624	17.1673	1.84481	58.1366	66.7415	2.3857	35.9725	-3.9753	0.000197438	0.0331782
ENSGALG00000000299	261.728	169.38	61.1544	444.344	1309.94	650.294	1334.28	936.883	234.151	1057.85	-2.1741	0.000202891	0.0336888
ENSGALG00000050702	3.47811	9.40998	2.07303	4.72706	16.4209	10.1464	71.4794	65.9072	4.92204	40.9885	-3.12842	0.000204427	0.0336888
novel.1253	162.602	129.858	135.783	174.901	316.476	241.67	490.825	326.199	150.786	343.792	-1.18534	0.000206216	0.0336888
ENSGALG00000021158	51.3021	71.5158	72.556	44.4344	18.6601	30.4393	20.9673	19.1882	59.9521	22.3137	1.42083	0.00020751	0.0336888
novel.518	5.21716	1.882	0	3.78165	10.4497	18.4481	29.5448	60.0673	2.7202	29.6275	-3.39074	0.000216688	0.0346963
ENSGALG00000054426	5.21716	41.4039	4.14606	81.3054	100.018	221.377	435.548	668.249	33.0181	356.298	-3.43451	0.000217339	0.0346963
ENSGALG00000052948	4.34764	5.64599	2.07303	7.5633	17.1673	17.5257	27.6387	51.7246	4.90749	28.5141	-2.54804	0.00022088	0.0349702
ENSGALG00000049241	39.9983	408.393	330.648	41.5981	20.8993	26.7497	37.1693	26.6966	205.159	27.8787	2.87756	0.000229075	0.0355519
ENSGALG00000023772	102.604	1210.12	487.162	69.0151	21.6457	17.5257	81.01	69.2443	467.226	47.3564	3.30167	0.000231433	0.0355519
ENSGALG00000053511	161.732	1569.58	290.224	507.686	136.592	118.99	118.179	82.5925	632.307	114.088	2.46855	0.000233695	0.0355519
ENSGALG00000004860	69.5622	796.084	358.634	103.05	50.7555	72.8698	38.1223	17.5196	331.833	44.8168	2.88612	0.000233794	0.0355519
ENSGALG00000036798	7821.4	30552.3	11432.8	4628.74	2684.07	4180.33	3001.18	2182.45	13608.8	3012.01	2.17566	0.000233833	0.0355519
ENSGALG00000049326	33.042	101.628	100.542	58.6155	22.3921	27.6721	17.1551	14.1826	73.4568	20.3505	1.84288	0.000243023	0.0360592
novel.693	1.73905	0	1.03651	1.89082	8.95686	5.53442	22.8734	37.5421	1.1666	18.7267	-3.86154	0.000243749	0.0360592
ENSGALG00000050037	2.60858	0	3.10954	3.78165	17.1673	6.45682	43.8407	28.3651	2.37494	23.9575	-3.22537	0.000246024	0.0360592
ENSGALG00000012903	402.591	404.629	372.109	596.555	857.619	713.017	1112.22	1001.12	443.971	920.994	-1.05176	0.000246254	0.0360592
novel.1119	7.82575	3.76399	0	11.3449	44.7843	11.0688	60.9957	197.722	5.73367	78.6426	-3.75443	0.000248258	0.0360592
ENSGALG00000047220	0	3.76399	5.18257	3.78165	47.7699	7.37922	23.8265	50.0561	3.18205	32.2579	-3.37963	0.000249225	0.0360592
ENSGALG00000048528	2.60858	5.64599	4.14606	19.8537	29.8562	23.0601	101.024	106.786	8.06357	65.1817	-2.99893	0.000250346	0.0360592
ENSGALG00000030687	181.731	1390.79	546.243	112.504	66.43	77.4818	128.663	67.5757	557.818	85.0376	2.71241	0.000255395	0.0365119
ENSGALG00000051051	86.0832	291.709	49.7527	363.038	726.998	444.598	1389.56	2834.01	197.646	1348.79	-2.77206	0.000262071	0.0371888
ENSGALG00000039344	4.34764	5.64599	5.18257	10.3995	22.3921	10.1464	72.4324	79.2555	6.39393	46.0566	-2.84041	0.000274256	0.0386318
ENSGALG00000005853	50.4326	94.0998	34.205	114.395	237.357	121.757	377.411	482.207	73.2831	304.683	-2.05947	0.000277451	0.0387966
ENSGALG00000052953	0	3.76399	1.03651	3.78165	6.71764	22.1377	36.2162	24.1938	2.14554	22.3163	-3.47568	0.000280006	0.0388701
ENSGALG00000054521	6.95622	28.2299	5.18257	33.0894	108.975	49.8097	75.2916	239.435	18.3645	118.378	-2.70534	0.000286968	0.0389791
ENSGALG00000000681	565.193	536.369	504.783	565.356	859.112	772.051	1057.89	1120.42	542.925	952.37	-0.810444	0.000287208	0.0389791
ENSGALG00000053011	19.1296	31.9939	18.6573	55.7793	111.214	50.7321	178.222	208.567	31.39	137.184	-2.1281	0.000292647	0.0389791
ENSGALG00000002555	26.9553	9.40998	75.6656	44.4344	396.341	80.249	256.373	153.505	39.1163	221.617	-2.49127	0.000293059	0.0389791
novel.870	6.95622	3.76399	3.10954	27.417	73.1477	45.1977	43.8407	121.803	10.3117	70.9973	-2.7511	0.000294652	0.0389791
ENSGALG00000051841	6.08669	7.52798	1.03651	8.50871	38.813	12.9136	40.0285	38.3763	5.78997	32.5329	-2.50948	0.000298121	0.0389791
novel.209	0	0	0	0	11.1961	6.45682	0.953058	37.5421	0	14.037	-6.08556	0.000298657	0.0389791
ENSGALG00000004966	37.3897	33.8759	49.7527	117.231	256.763	101.464	237.312	548.948	59.5624	286.122	-2.2584	0.00030132	0.0389791
ENSGALG00000053972	11.3039	5.64599	4.14606	3.78165	16.4209	23.9825	34.3101	87.5982	6.21939	40.5779	-2.68914	0.000301387	0.0389791
ENSGALG00000009195	374.766	641.76	415.643	311.041	170.927	242.592	178.222	162.682	435.802	188.606	1.20529	0.000302874	0.0389791
novel.716	29.5639	3.76399	7.2556	17.9628	109.721	23.9825	124.851	113.46	14.6366	93.0038	-2.6337	0.000305134	0.0389791
novel.1483	6.08669	13.174	5.18257	20.7991	36.5738	11.9912	168.691	184.373	11.3106	100.407	-3.15524	0.00030585	0.0389791
novel.2014	94.7785	97.8638	33.1685	163.556	356.781	133.748	703.357	806.737	97.3418	500.156	-2.36076	0.000307242	0.0389791
ENSGALG00000002714	79.9965	65.8698	75.6656	239.189	359.767	224.144	646.174	787.549	115.18	504.408	-2.12695	0.000310159	0.0390903
ENSGALG00000054327	14.782	9.40998	1.03651	38.7619	117.932	59.0338	161.067	126.809	15.9976	116.21	-2.84503	0.000321796	0.0402918
novel.406	11.3039	18.82	19.6938	43.489	77.6261	32.2841	199.189	229.424	23.3266	134.631	-2.52423	0.00033106	0.0406876
ENSGALG00000048727	3.47811	1.882	1.03651	6.61788	23.885	15.6808	10.4836	82.5925	3.25363	33.1605	-3.30576	0.000332104	0.0406876
novel.1273	30.4335	16.938	6.21909	52.9431	132.86	51.6546	237.312	189.379	26.6334	152.801	-2.50896	0.000332627	0.0406876
ENSGALG00000048173	7.82575	39.5219	17.6208	11.3449	73.8941	15.6808	247.795	301.171	19.0783	159.635	-3.09111	0.000333918	0.0406876
ENSGALG00000048595	6.95622	15.056	2.07303	12.2904	25.3778	21.2153	73.3855	153.505	9.09389	68.371	-2.94029	0.000335577	0.0406876
novel.427	63.4755	52.6959	22.8033	250.534	323.193	351.435	639.502	1282.27	97.3772	649.1	-2.73373	0.000350086	0.0416255
ENSGALG00000011270	20.8687	90.3358	95.3594	236.353	26.8706	17.5257	6.67141	20.8567	110.729	17.9811	2.61877	0.000350206	0.0416255
ENSGALG00000049627	12.1734	5.64599	0	7.5633	51.5019	65.4906	20.0142	45.0505	6.34567	45.5143	-2.82105	0.000351429	0.0416255
ENSGALG00000048679	18.2601	15.056	17.6208	56.7247	81.3581	47.0425	203.954	289.491	26.9154	155.462	-2.51914	0.000352106	0.0416255
ENSGALG00000049648	2.60858	3.76399	0	2.83624	20.1529	8.30162	19.0612	20.0224	2.3022	16.8845	-2.94371	0.000354341	0.0416255
novel.1753	45.2154	75.2798	29.0224	75.633	146.295	90.3955	274.481	442.162	56.2877	238.333	-2.08742	0.000361136	0.0416255
ENSGALG00000051988	11.3039	1.882	5.18257	12.2904	25.3778	18.4481	60.9957	108.455	7.6647	53.3191	-2.74797	0.000361535	0.0416255
novel.1848	19.1296	3.76399	9.32863	41.5981	151.52	55.3442	30.4979	563.131	18.4551	200.123	-3.42283	0.000362855	0.0416255
ENSGALG00000049106	4.34764	0	2.07303	13.2358	32.8418	22.1377	38.1223	50.8904	4.91411	35.998	-2.78815	0.000362867	0.0416255
ENSGALG00000016017	766.923	703.866	507.892	2080.85	3520.04	1973.94	4553.71	5673.02	1014.88	3930.18	-1.9529	0.000377778	0.0430779
ENSGALG00000005631	82.6051	231.485	38.3511	30.2532	20.1529	18.4481	15.2489	16.6854	95.6737	17.6338	2.42747	0.000387296	0.0439019
ENSGALG00000004631	110.43	135.504	132.674	153.157	264.974	241.67	203.954	323.696	132.941	258.573	-0.961596	0.000390573	0.0439024
ENSGALG00000052916	23.4772	37.6399	4.14606	15.1266	38.0666	140.205	64.808	340.381	20.0974	145.865	-2.87903	0.000391883	0.0439024
novel.2005	0	0	3.10954	0	61.9516	0	32.404	111.792	0.777386	51.5369	-5.97897	0.000399636	0.0442493
ENSGALG00000047871	4.34764	9.40998	2.07303	15.1266	41.0523	19.3705	41.9346	73.4156	7.73931	43.9432	-2.51885	0.000400124	0.0442493
ENSGALG00000053710	0.869527	0	0	1.89082	11.1961	3.68961	17.1551	31.7022	0.690088	15.9357	-4.34539	0.000401909	0.0442493
ENSGALG00000050872	13.0429	22.5839	25.9129	31.1986	66.43	36.8961	104.836	161.014	23.1846	92.2941	-1.99438	0.000404368	0.0442656
ENSGALG00000016176	7.82575	1.882	12.4382	13.2358	33.5882	18.4481	71.4794	66.7415	8.84542	47.5643	-2.37755	0.000411488	0.0445189
ENSGALG00000052214	136.516	84.6898	31.0954	210.827	187.348	600.484	662.376	798.395	115.782	562.15	-2.27687	0.0004129	0.0445189
ENSGALG00000043209	64.345	88.4538	45.6067	83.1963	162.716	108.844	268.762	238.601	70.4004	194.731	-1.47368	0.000413654	0.0445189
ENSGALG00000053934	23.4772	37.6399	21.7668	72.7967	108.975	78.4042	185.846	264.463	38.9202	159.422	-2.03314	0.000427544	0.0457567
novel.920	6.95622	33.8759	4.14606	24.5807	50.7555	49.8097	126.757	229.424	17.3897	114.186	-2.74372	0.000431736	0.0459488
novel.1825	1.73905	0	0	0.945412	3.73202	23.9825	10.4836	21.691	0.671117	14.9723	-4.26366	0.0004362	0.0461673
ENSGALG00000014958	13.9124	41.4039	25.9129	11.3449	1.49281	5.53442	3.81223	0	23.1435	2.70986	3.10244	0.000449739	0.0473387
ENSGALG00000054301	1.73905	0	0	0	5.97124	3.68961	28.5918	32.5365	0.434764	17.6973	-5.03809	0.000454815	0.0474228
novel.204	9.5648	58.3419	9.32863	13.2358	2.23921	1.84481	3.81223	2.5028	22.6178	2.59976	3.08869	0.000455488	0.0474228
ENSGALG00000047608	2.60858	7.52798	4.14606	13.2358	17.1673	28.5945	40.9815	63.4044	6.8796	37.5369	-2.45596	0.000458164	0.0474435
ENSGALG00000052507	0	1.882	0	0.945412	34.3346	3.68961	13.3428	8.34268	0.706852	14.9274	-4.72283	0.000464615	0.0478528
ENSGALG00000032672	17.3905	47.0499	115.053	4.72706	1.49281	5.53442	5.71835	0	46.0552	3.18639	3.87009	0.000467829	0.0479227
ENSGALG00000008263	115.647	92.2178	147.185	205.154	417.987	156.808	893.969	729.985	140.051	549.687	-1.9701	0.000470297	0.0479227
novel.128	228.686	252.187	190.719	64.288	72.4013	62.7234	49.559	40.0449	183.97	56.1821	1.70761	0.000473024	0.0479456
ENSGALG00000050607	14.782	20.7019	8.29212	16.072	42.5451	41.5081	32.404	70.9128	14.962	46.8425	-1.67504	0.000480041	0.0481691
ENSGALG00000052590	5.21716	5.64599	9.32863	7.5633	23.885	11.9912	40.0285	84.2611	6.93877	40.0414	-2.52029	0.000480258	0.0481691
ENSGALG00000047519	11.3039	45.1679	13.4747	28.3624	53.7411	56.2666	145.818	247.778	24.5772	125.901	-2.38096	0.000486708	0.0484349
ENSGALG00000045876	46.9545	30.1119	13.4747	33.0894	0	8.30162	3.81223	5.00561	30.9076	4.27987	2.87349	0.000498798	0.0484349
ENSGALG00000004320	35.6506	7.52798	16.5842	6.61788	79.1189	46.1201	74.3386	94.2723	16.5952	73.4625	-2.1155	0.000500376	0.0484349
ENSGALG00000054039	26.9553	37.6399	20.7303	103.995	188.84	95.0075	248.748	321.193	47.3302	213.447	-2.16907	0.000503851	0.0484349
novel.1214	0	13.174	93.2863	2.83624	0	0	0	0.834268	27.3241	0.208567	6.71168	0.000504006	0.0484349
ENSGALG00000054628	20.8687	47.0499	14.5112	91.705	194.812	79.3266	252.56	401.283	43.5337	231.995	-2.41493	0.000504755	0.0484349
ENSGALG00000015624	1005.17	5333.57	2112.42	374.383	214.965	482.417	509.886	115.963	2206.39	330.808	2.73749	0.000505075	0.0484349
ENSGALG00000005419	24.3468	43.2859	15.5477	94.5412	182.869	76.5594	304.979	349.558	44.4304	228.491	-2.36166	0.000505496	0.0484349
novel.934	0	0	3.10954	0	0	11.0688	65.761	184.373	0.777386	65.3008	-6.32087	0.000505662	0.0484349
ENSGALG00000028327	23.4772	50.8139	12.4382	63.3426	120.918	71.025	207.767	312.851	37.518	178.14	-2.25407	0.000517168	0.0488832
ENSGALG00000047643	3.47811	5.64599	2.07303	1.89082	13.4353	5.53442	40.9815	43.3819	3.27199	25.8333	-3.0496	0.000517313	0.0488832
ENSGALG00000050743	4.34764	1.882	4.14606	21.7445	36.5738	20.2929	70.5263	135.151	8.03004	65.6361	-2.99365	0.000519902	0.0488832
novel.1286	0.869527	0	0	0.945412	0	25.8273	59.0896	20.0224	0.453735	26.2348	-5.59256	0.000521437	0.0488832
novel.2028	6.95622	7.52798	5.18257	21.7445	60.4588	26.7497	60.9957	36.7078	10.3528	46.228	-2.13861	0.000523794	0.0488832
novel.2066	0.869527	0	1.03651	4.72706	11.1961	8.30162	32.404	22.5252	1.65828	18.6067	-3.36555	0.000526394	0.0488832
ENSGALG00000043026	74.7794	114.802	69.4465	25.5261	29.1098	13.836	16.202	9.17695	71.1384	17.0812	2.04409	0.000528205	0.0488832
ENSGALG00000047544	0.869527	28.2299	2.07303	7.5633	65.6836	39.6633	68.6202	153.505	9.68395	81.8681	-3.15959	0.000532294	0.0490247
ENSGALG00000047523	7.82575	11.292	8.29212	18.9082	28.3634	31.3617	43.8407	99.2779	11.5795	50.7109	-2.12931	0.000547619	0.0501949
ENSGALG00000050076	9.5648	1.882	0	5.67247	17.9137	16.6032	40.9815	121.803	4.27982	49.3254	-3.47737	0.000552791	0.0504277
ENSGALG00000000241	373.027	594.711	493.381	315.768	223.921	244.437	182.987	139.323	444.222	197.667	1.16569	0.000560253	0.0506569
ENSGALG00000052393	50.4326	65.8698	31.0954	191.919	269.452	115.3	907.312	840.108	84.8291	533.043	-2.64981	0.000560592	0.0506569
ENSGALG00000053390	8.69527	109.156	11.4017	382.892	827.016	1293.21	892.063	2662.15	128.036	1418.61	-3.46943	0.000567315	0.0510238
ENSGALG00000052315	26.9553	54.5779	5.18257	50.1068	97.779	119.912	203.001	235.264	34.2057	163.989	-2.27286	0.000570124	0.0510368
ENSGALG00000052925	4.34764	7.52798	5.18257	19.8537	40.3059	23.9825	39.0754	97.6094	9.22796	50.2433	-2.43453	0.000575659	0.0512331
ENSGALG00000047206	307.813	208.901	267.421	121.013	100.018	108.844	81.963	75.9184	226.287	91.6858	1.30423	0.00057884	0.0512331
ENSGALG00000030853	57.3888	173.144	735.926	86.9779	43.2915	37.8185	56.2304	30.0337	263.359	41.8435	2.65462	0.000580341	0.0512331
ENSGALG00000047648	15.6515	526.959	73.5926	1.89082	5.22483	15.6808	6.67141	8.34268	154.523	8.97994	4.103	0.000584594	0.0513719
ENSGALG00000048473	0	0	0	5.67247	12.6889	10.1464	29.5448	83.4268	1.41812	33.9517	-4.48793	0.000596145	0.0517247
novel.1257	91.3004	191.964	7.2556	138.03	623.248	463.046	483.201	986.105	107.137	638.9	-2.58027	0.00059619	0.0517247
ENSGALG00000053922	5.21716	30.1119	8.29212	16.072	56.7268	12.9136	200.142	178.533	14.9233	112.079	-2.9397	0.000597444	0.0517247
ENSGALG00000046928	1.73905	0	1.03651	1.89082	6.71764	12.9136	12.3898	15.8511	1.1666	11.968	-3.19277	0.000599409	0.0517247
novel.2001	39.1287	3.76399	7.2556	47.2706	154.506	56.2666	143.912	325.365	24.3547	170.012	-2.78403	0.000603986	0.051886
ENSGALG00000051728	3.47811	3.76399	4.14606	3.78165	20.8993	6.45682	20.0142	55.896	3.79245	25.8166	-2.77058	0.000610763	0.0522338
ENSGALG00000047690	53.0412	77.1618	20.7303	94.5412	152.267	159.576	205.861	400.449	61.3686	229.538	-1.90677	0.000615245	0.0523833
ENSGALG00000050945	29.5639	7.52798	0	28.3624	225.414	12.9136	190.612	518.915	16.3636	236.964	-3.84493	0.0006386	0.0541208
ENSGALG00000012586	368.68	351.933	300.589	447.18	626.234	559.898	643.314	744.167	367.095	643.403	-0.808681	0.000641302	0.0541208
ENSGALG00000046869	11.3039	20.7019	3.10954	34.9802	54.4875	46.1201	147.724	147.665	17.5239	98.9993	-2.50197	0.000644173	0.0541247
novel.1127	38.2592	35.7579	4.14606	55.7793	152.267	114.378	75.2916	674.923	33.4856	254.215	-2.92419	0.000648053	0.0542129
ENSGALG00000035569	6.08669	11.292	7.2556	8.50871	29.1098	11.9912	46.6999	55.896	8.28574	35.9242	-2.14798	0.000654761	0.0545359
novel.942	0	0	0	0	44.0379	14.7584	12.3898	0	0	17.7965	-6.42735	0.000666213	0.0550638
ENSGALG00000028721	769.532	5898.17	2279.3	256.207	244.821	283.178	550.868	284.485	2300.8	340.838	2.75474	0.000666848	0.0550638
ENSGALG00000051344	14.782	7.52798	1.03651	13.2358	33.5882	28.5945	51.4652	98.4436	9.14556	53.0229	-2.51645	0.000690997	0.0566457
ENSGALG00000014938	19.1296	50.8139	62.1909	20.7991	11.1961	2.76721	8.57753	10.0112	38.2334	8.13801	2.21349	0.000691919	0.0566457
ENSGALG00000016685	6.95622	9.40998	2.07303	1.89082	15.6745	15.6808	66.7141	30.0337	5.08251	32.0258	-2.71655	0.000700687	0.0571194
ENSGALG00000026011	51.3021	18.82	155.477	77.5238	23.885	4.61201	16.202	7.50841	75.7808	13.0518	2.53786	0.000705669	0.0571408
ENSGALG00000051269	0	1.882	0	3.78165	2.23921	19.3705	20.9673	79.2555	1.41591	30.4581	-4.45885	0.000706915	0.0571408
ENSGALG00000007796	106.082	193.846	167.915	238.244	391.862	274.876	516.558	711.631	176.522	473.732	-1.42566	0.000710603	0.0571976
novel.338	3.47811	9.40998	2.07303	5.67247	32.8418	6.45682	27.6387	75.9184	5.1584	35.7139	-2.85488	0.000716798	0.0573396
novel.1715	14.782	31.9939	15.5477	64.288	94.7934	46.1201	210.626	379.592	31.6529	182.783	-2.52983	0.000718353	0.0573396
ENSGALG00000011124	611.278	410.275	650.931	447.18	1051.68	793.266	1054.08	1217.2	529.916	1029.06	-0.955828	0.000731116	0.0580664
ENSGALG00000016843	4345.9	9221.78	5782.72	2155.54	1536.1	2097.54	2128.18	1107.07	5376.48	1717.22	1.64643	0.000733521	0.0580664
ENSGALG00000049992	228.686	1499.95	501.673	51.9977	64.1908	90.3955	122.945	49.2218	570.577	81.6882	2.80331	0.000745656	0.0583755
novel.1229	2.60858	13.174	8.29212	15.1266	28.3634	35.0513	36.2162	49.2218	9.80032	37.2132	-1.95834	0.000751449	0.0583755
ENSGALG00000007127	1401.68	967.346	928.717	1399.21	1874.97	2098.47	2191.08	2523.66	1174.24	2172.04	-0.886394	0.000751835	0.0583755
ENSGALG00000047592	45.2154	92.2178	41.4606	13.2358	15.6745	2.76721	9.53058	5.00561	48.0324	8.24447	2.5206	0.000751979	0.0583755
ENSGALG00000017099	674.753	16887.1	1772.44	187.192	552.339	394.788	498.45	178.533	4880.38	406.028	3.58717	0.000755477	0.0583755
ENSGALG00000048389	6.08669	41.4039	6.21909	35.9257	111.961	60.8786	107.696	192.716	22.4088	118.313	-2.4246	0.000759004	0.0583755
ENSGALG00000038513	53.0412	143.032	213.522	67.1243	24.6314	19.3705	51.4652	28.3651	119.18	30.958	1.94407	0.000760227	0.0583755
ENSGALG00000050135	13.0429	15.056	19.6938	0.945412	27.617	45.1977	99.1181	141.826	12.1845	78.4396	-2.69798	0.000761804	0.0583755
ENSGALG00000027255	44.3459	95.9818	27.9859	194.755	350.81	157.731	584.225	753.344	90.7671	461.528	-2.34643	0.000766094	0.0584704
ENSGALG00000049753	99.9956	82.8078	10.3651	27.417	199.29	44.2753	623.3	1001.96	55.1464	467.205	-3.08534	0.000772596	0.0587326
ENSGALG00000005872	509.543	536.369	368.999	572.92	1018.84	650.294	1343.81	1409.08	496.958	1105.51	-1.15383	0.000788188	0.0596693
ENSGALG00000011742	13.9124	15.056	18.6573	12.2904	30.6026	35.0513	40.9815	46.719	14.979	38.3386	-1.35914	0.000791147	0.0596693
ENSGALG00000054378	23.4772	47.0499	350.342	2.83624	7.46405	15.6808	3.81223	3.33707	105.926	7.57355	3.80801	0.000795294	0.0597469
novel.1755	0.869527	0	1.03651	2.83624	8.95686	11.0688	16.202	10.0112	1.18557	11.5597	-3.13439	0.000803953	0.0601615
ENSGALG00000045499	187.818	84.6898	86.0307	395.182	646.386	423.383	762.447	1146.28	188.43	744.625	-1.97935	0.000808565	0.0602711
ENSGALG00000050876	1.73905	5.64599	1.03651	0.945412	20.8993	5.53442	15.2489	25.028	2.34174	16.6777	-3.02207	0.00081357	0.0604091
ENSGALG00000007349	318.247	455.443	169.988	122.904	83.5973	89.4731	102.93	85.0954	266.645	90.274	1.55894	0.00082	0.0606515
ENSGALG00000033094	30.4335	18.82	38.3511	1.89082	1.49281	3.68961	0	2.5028	22.3738	1.92131	3.54141	0.00082856	0.0610489
ENSGALG00000032887	44.3459	231.485	89.1403	4.72706	2.98562	15.6808	6.67141	0	92.4247	6.33447	3.87015	0.000834653	0.0612622
ENSGALG00000054359	6.95622	11.292	2.07303	38.7619	65.6836	59.9562	69.5733	213.573	14.7708	102.196	-2.78215	0.000837953	0.0612697
novel.58	6.95622	11.292	2.07303	34.0348	56.7268	13.836	213.485	220.247	13.589	126.074	-3.20807	0.000845789	0.0616076
ENSGALG00000049491	3.47811	0	5.18257	18.9082	44.0379	23.9825	45.7468	81.7583	6.89223	48.8814	-2.77046	0.000861052	0.0624817
ENSGALG00000047210	14.782	31.9939	32.132	50.1068	93.3006	51.6546	116.273	305.342	32.2537	141.643	-2.13599	0.000866856	0.0626571
novel.1558	3.47811	1.882	0	6.61788	6.71764	11.9912	61.9488	54.2274	2.9945	33.7213	-3.45165	0.00087001	0.0626571
ENSGALG00000007222	6.95622	63.9878	87.0673	11.3449	2.98562	1.84481	8.57753	6.67415	42.3391	5.02052	3.07402	0.000878654	0.0630426
novel.121	116.517	52.6959	603.252	25.5261	23.1385	35.9737	29.5448	8.34268	199.498	24.2499	3.0427	0.000888263	0.0634943
novel.979	13.0429	69.6338	6.21909	55.7793	153.013	67.3354	231.593	533.097	36.1688	246.26	-2.77955	0.000892183	0.0635373
novel.1141	4.34764	39.5219	9.32863	23.6353	31.349	16.6032	272.575	463.019	19.2084	195.886	-3.36856	0.000898851	0.0637531
ENSGALG00000050402	0.869527	0	3.10954	3.78165	15.6745	4.61201	31.4509	23.3595	1.94018	18.7742	-3.17627	0.000901953	0.0637531
novel.1160	34.7811	62.1058	10.3651	63.3426	132.86	99.6195	174.41	253.618	42.6487	165.127	-1.96187	0.000905197	0.0637531
novel.2019	53.0412	180.672	20.7303	182.465	550.1	166.032	492.731	1637.67	109.227	711.633	-2.70682	0.000909197	0.0638003
ENSGALG00000008283	59.9974	1701.32	4.14606	457.579	39.5594	67.3354	10.4836	27.5308	555.762	36.2273	3.93826	0.000918924	0.0641773
novel.1581	5.21716	9.40998	3.10954	22.6899	30.6026	6.45682	188.706	171.025	10.1066	99.1975	-3.29151	0.00092127	0.0641773
ENSGALG00000031164	11.3039	95.9818	702.757	3.78165	5.97124	18.4481	20.0142	4.17134	203.456	12.1512	4.06914	0.000924844	0.0641929
ENSGALG00000004345	136.516	562.717	267.421	56.7247	43.2915	93.1627	31.4509	30.0337	255.844	49.4847	2.3675	0.000932817	0.0643236
ENSGALG00000050088	5.21716	1.882	1.03651	4.72706	49.2627	34.1289	2.85918	28.3651	3.21568	28.654	-3.10956	0.000938194	0.0643236
ENSGALG00000053812	6.08669	1.882	0	5.67247	15.6745	17.5257	39.0754	20.8567	3.41029	23.2831	-2.7021	0.000938364	0.0643236
novel.2015	8.69527	24.4659	6.21909	44.4344	49.2627	48.8873	202.048	194.384	20.9537	123.646	-2.56432	0.000940158	0.0643236
ENSGALG00000028821	878.223	1560.17	1840.85	498.232	223.175	571.89	400.285	219.413	1194.37	353.69	1.75568	0.000945087	0.0644307
ENSGALG00000030002	342.594	6176.71	1790.06	624.917	386.638	352.358	433.642	298.668	2233.57	367.826	2.60181	0.000950803	0.0645839
ENSGALG00000029227	21.7382	31.9939	6.21909	51.9977	97.779	87.6283	60.9957	478.87	27.9872	181.318	-2.69744	0.000954076	0.0645839
ENSGALG00000044510	20.8687	9.40998	2.07303	58.6155	164.209	48.8873	203.954	231.927	22.7418	162.244	-2.82165	0.000962653	0.064935
ENSGALG00000013376	273.901	169.38	2031.57	97.3774	91.8078	93.1627	101.024	75.9184	643.057	90.4783	2.82974	0.000968554	0.0651038
ENSGALG00000051340	3.47811	15.056	3.10954	13.2358	26.8706	17.5257	87.6814	62.5701	8.71985	48.6619	-2.52171	0.000979989	0.0656421
ENSGALG00000048368	6.08669	5.64599	1.03651	16.072	41.7987	25.8273	27.6387	55.0617	7.2103	37.5816	-2.36145	0.000990878	0.0657233
ENSGALG00000052483	42.6068	50.8139	5.18257	119.122	389.623	85.7835	320.228	663.243	54.4313	364.719	-2.74316	0.000991388	0.0657233
novel.2208	139.124	47.0499	83.9577	61.4518	27.617	30.4393	37.1693	18.3539	82.8959	28.3949	1.55754	0.000991493	0.0657233
novel.1038	18.2601	15.056	3.10954	27.417	33.5882	50.7321	70.5263	236.932	15.9606	97.9447	-2.61269	0.00099841	0.0659536
ENSGALG00000035217	30.4335	16.938	9.32863	86.0325	136.592	98.6971	215.391	236.098	35.6831	171.695	-2.25498	0.00100187	0.0659546
ENSGALG00000046946	4.34764	5.64599	1.03651	10.3995	17.9137	17.5257	27.6387	65.9072	5.35742	32.2463	-2.58804	0.0010091	0.0660704
ENSGALG00000049866	6.95622	9.40998	3.10954	7.5633	14.9281	15.6808	48.606	45.8847	6.75976	31.2749	-2.23589	0.00101053	0.0660704
ENSGALG00000049864	27.8249	31.9939	8.29212	63.3426	130.621	71.025	133.428	196.887	32.8634	132.99	-2.01469	0.00101792	0.0662206
ENSGALG00000028567	2825.09	46746.9	8790.68	3932.91	2195.92	2134.44	2994.51	2532	15573.9	2464.22	2.65986	0.00102121	0.0662206
ENSGALG00000049176	519.108	581.537	496.491	417.872	298.562	294.246	347.866	295.331	503.752	309.001	0.703202	0.00102319	0.0662206
ENSGALG00000052903	2.60858	0	1.03651	0.945412	12.6889	10.1464	3.81223	37.5421	1.14763	16.0474	-3.66195	0.00103025	0.0664526
ENSGALG00000050171	7.82575	43.2859	4.14606	12.2904	61.9516	33.2065	144.865	153.505	16.887	98.3821	-2.59113	0.00103494	0.0665314
ENSGALG00000051949	1.73905	0	1.03651	0	6.71764	2.76721	21.9203	26.6966	0.693892	14.5254	-4.21407	0.00106457	0.0682069
ENSGALG00000046899	0.869527	13.174	1.03651	4.72706	24.6314	11.9912	33.357	89.2667	4.95177	39.8116	-3.1232	0.00107743	0.0688008
ENSGALG00000050685	7.82575	11.292	0	21.7445	85.8365	47.0425	29.5448	150.168	10.2155	78.148	-2.93692	0.00110768	0.0701083
ENSGALG00000050312	19.9991	22.5839	2.07303	18.9082	61.2052	24.9049	127.71	130.98	15.8911	86.2	-2.45016	0.00110876	0.0701083
ENSGALG00000047047	16.521	20.7019	3.10954	24.5807	76.1333	30.4393	67.6671	104.284	16.2283	69.6308	-2.1105	0.00111028	0.0701083
ENSGALG00000044327	54.7802	18.82	19.6938	27.417	0.746405	6.45682	7.62447	0	30.1777	3.70692	3.05986	0.00111254	0.0701083
novel.1680	8.69527	63.9878	61.1544	11.3449	2.23921	9.22403	5.71835	4.17134	36.2956	5.33823	2.76341	0.0011201	0.0703534
novel.415	10.4343	9.40998	1.03651	18.9082	47.7699	23.0601	51.4652	95.9408	9.94727	54.559	-2.44776	0.0011358	0.0706188
ENSGALG00000028666	139.994	385.809	25.9129	296.859	842.691	536.838	1140.81	1935.5	212.144	1113.96	-2.39491	0.00113602	0.0706188
ENSGALG00000050341	5.21716	9.40998	1.03651	9.45412	22.3921	9.22403	40.9815	121.803	6.27944	48.6002	-2.97666	0.00114231	0.0706188
novel.1186	1.73905	0	1.03651	0.945412	5.97124	6.45682	13.3428	20.0224	0.930245	11.4483	-3.45865	0.00114254	0.0706188
ENSGALG00000002771	4950.22	26180.4	13564.9	935.013	865.829	3250.55	1657.37	1067.86	11407.6	1710.4	2.73756	0.00114276	0.0706188
ENSGALG00000048626	2.60858	15.056	3.10954	46.3252	40.3059	61.801	101.977	472.196	16.7748	169.07	-3.33121	0.00116334	0.0716594
ENSGALG00000054514	2.60858	1.882	10.3651	14.1812	17.1673	6.45682	111.508	159.345	7.25923	73.6193	-3.31674	0.00118639	0.0728451
novel.2141	53.9107	176.908	21.7668	85.0871	527.708	78.4042	289.73	1378.21	84.418	568.513	-2.75767	0.0011939	0.0730721
ENSGALG00000043903	332.159	434.741	423.935	172.065	189.587	134.671	121.038	120.969	340.725	141.566	1.26419	0.00119978	0.0731619
ENSGALG00000049967	32.1725	26.3479	11.4017	65.2334	66.43	52.577	397.425	244.441	33.7889	190.218	-2.48788	0.00120301	0.0731619
ENSGALG00000053015	6.08669	11.292	1.03651	10.3995	30.6026	6.45682	74.3386	110.123	7.20368	55.3803	-2.96723	0.0012076	0.0732091
ENSGALG00000000318	3517.24	55432.3	14186.8	2254.81	2317.59	2344.75	3696.91	2498.63	18847.8	2714.47	2.7956	0.00121885	0.0736579
novel.1335	78.2575	639.878	149.258	27.417	22.3921	57.189	28.5918	22.5252	223.703	32.6745	2.77247	0.00122358	0.0737113
ENSGALG00000050160	6.08669	22.5839	2.07303	2.83624	27.617	12.9136	56.2304	198.556	8.39498	73.8292	-3.20265	0.00122804	0.073748
ENSGALG00000053777	1.73905	0	2.07303	6.61788	11.1961	5.53442	50.5121	39.2106	2.60749	26.6133	-3.26332	0.00123514	0.0738554
ENSGALG00000050557	9.5648	26.3479	6.21909	50.1068	68.6692	51.6546	185.846	177.699	23.0597	120.967	-2.39391	0.00124077	0.0738554
ENSGALG00000000400	71.3012	92.2178	20.7303	88.8687	303.04	110.688	214.438	307.011	68.2795	233.794	-1.78065	0.00124155	0.0738554
ENSGALG00000019716	26.9553	56.4599	188.646	15.1266	9.70326	11.9912	13.3428	15.0168	71.7969	12.5135	2.52157	0.00124525	0.0738554
ENSGALG00000033698	84.3442	48.9319	131.637	201.373	293.337	261.962	356.444	445.499	116.572	339.311	-1.53445	0.00125867	0.0742368
ENSGALG00000013200	51.3021	28.2299	24.8764	45.3798	55.2339	76.5594	174.41	206.899	37.447	128.275	-1.76678	0.0012657	0.0742368
ENSGALG00000006882	141.733	90.3358	98.4689	85.0871	184.362	179.869	198.236	239.435	103.906	200.475	-0.942153	0.00126625	0.0742368
ENSGALG00000041775	48.6935	43.2859	50.7892	61.4518	141.07	65.4906	214.438	120.135	51.0551	135.283	-1.40063	0.00126791	0.0742368
ENSGALG00000031546	21756.4	29287.6	17455.9	8157.02	2418.35	8023.98	8219.18	4561.78	19164.3	5805.82	1.72284	0.00127106	0.0742368
ENSGALG00000051388	5.21716	3.76399	6.21909	11.3449	35.081	3.68961	57.1835	95.9408	6.6363	47.9737	-2.83082	0.00127745	0.074383
ENSGALG00000020647	34.7811	246.541	668.552	26.4715	18.6601	47.0425	37.1693	22.5252	244.087	31.3493	2.96187	0.00128565	0.0745041
ENSGALG00000015331	1481.67	1236.47	1265.58	1039.01	727.745	872.593	699.545	546.446	1255.68	711.582	0.819627	0.0012873	0.0745041
ENSGALG00000048482	13.0429	9.40998	3.10954	41.5981	53.7411	48.8873	101.977	185.208	16.7901	97.4533	-2.52167	0.00129966	0.0749431
ENSGALG00000043027	42.6068	16.938	78.7751	33.0894	2.23921	12.9136	5.71835	14.1826	42.8523	8.76344	2.30379	0.00130556	0.0749431
novel.1481	10.4343	3.76399	2.07303	27.417	82.1045	39.6633	38.1223	87.5982	10.9221	61.8721	-2.4695	0.00130662	0.0749431
ENSGALG00000012362	74.7794	15.056	61.1544	201.373	510.541	127.292	513.698	760.018	88.0906	477.887	-2.43397	0.00132957	0.0753078
ENSGALG00000016797	3398.11	15592.3	8973.11	2517.63	1174.09	755.448	3427.2	1066.19	7620.3	1605.73	2.24656	0.0013312	0.0753078
ENSGALG00000019543	107.821	165.616	128.528	67.1243	52.2483	55.3442	54.3243	40.0449	117.272	50.4904	1.20737	0.00133188	0.0753078
ENSGALG00000050646	7.82575	11.292	6.21909	16.072	26.8706	12.9136	68.6202	104.284	10.3522	53.172	-2.36426	0.00134193	0.0753078
novel.322	33.9116	15.056	5.18257	80.36	121.664	67.3354	204.908	517.246	33.6275	227.788	-2.75143	0.00134299	0.0753078
novel.1787	257.38	139.268	1711.29	32.144	52.2483	76.5594	69.5733	65.9072	535.019	66.072	3.01808	0.00134543	0.0753078
ENSGALG00000007645	230.425	1868.82	1178.52	139.921	144.056	203.851	156.302	144.328	854.421	162.134	2.39692	0.00134769	0.0753078
novel.2016	5.21716	0	0	3.78165	35.8274	3.68961	14.2959	82.5925	2.2497	34.1014	-3.82866	0.0013481	0.0753078
ENSGALG00000025772	14.782	31.9939	5.18257	26.4715	64.9372	43.3529	69.5733	109.289	19.6075	71.7881	-1.8991	0.001359	0.0753078
novel.1250	4.34764	5.64599	7.2556	12.2904	37.3202	7.37922	25.7326	142.66	7.3849	53.273	-2.84177	0.00135952	0.0753078
ENSGALG00000013548	329.551	515.667	553.499	75.633	52.9947	163.265	63.8549	69.2443	368.587	87.3398	2.07706	0.00136011	0.0753078
ENSGALG00000021092	13.9124	39.5219	73.5926	8.50871	2.23921	3.68961	10.4836	4.17134	33.8839	5.14595	2.72765	0.00136016	0.0753078
ENSGALG00000018503	21.7382	71.5158	21.7668	170.174	256.763	126.369	429.829	873.479	71.2987	421.61	-2.56393	0.00137759	0.0760532
ENSGALG00000015623	45.2154	75.2798	26.9494	62.3972	177.644	35.0513	461.28	336.21	52.4605	252.546	-2.27221	0.00138614	0.0763056
ENSGALG00000041730	99.1261	493.083	431.19	50.1068	24.6314	88.5507	50.5121	15.0168	268.376	44.6777	2.58651	0.00139088	0.0763468
ENSGALG00000010490	113.908	274.771	58.0448	450.016	1540.58	428.917	507.98	2179.94	224.185	1164.35	-2.3774	0.0013963	0.0764255
ENSGALG00000000573	360.854	353.815	358.634	348.857	230.639	254.583	163.926	182.705	355.54	207.963	0.773313	0.00143177	0.0779557
ENSGALG00000016431	26.0858	701.984	75.6656	2.83624	4.47843	31.3617	9.53058	10.0112	201.643	13.8455	3.86372	0.00143275	0.0779557
novel.971	51.3021	195.728	29.0224	325.222	816.567	380.952	383.129	2266.71	150.318	961.839	-2.67874	0.00143647	0.0779557
ENSGALG00000011492	1074.74	760.326	1003.35	730.804	1477.13	1331.03	1581.12	1807.02	892.303	1549.08	-0.794878	0.00145193	0.0782883
ENSGALG00000047320	338.246	971.11	5426.16	154.102	91.8078	204.773	396.472	129.312	1722.4	205.591	3.06691	0.00145784	0.0782883
ENSGALG00000049233	6.95622	3.76399	2.07303	8.50871	14.9281	17.5257	22.8734	47.5533	5.32549	25.7201	-2.23441	0.0014606	0.0782883
ENSGALG00000042613	11.3039	18.82	9.32863	30.2532	52.2483	67.3354	47.6529	40.8791	17.4264	52.0289	-1.58164	0.00146251	0.0782883
ENSGALG00000050470	59.1279	107.274	97.4324	22.6899	20.8993	30.4393	11.4367	11.6798	71.631	18.6138	1.93668	0.0014632	0.0782883
ENSGALG00000035883	66.0841	239.013	644.712	14.1812	24.6314	46.1201	27.6387	33.3707	240.998	32.9402	2.87123	0.00147319	0.0782883
ENSGALG00000011865	1097.34	6539.93	4589.69	1011.59	910.614	738.845	949.246	704.122	3309.64	825.707	2.00268	0.00147468	0.0782883
novel.1557	0	0	0	0.945412	4.47843	7.37922	6.67141	8.34268	0.236353	6.71794	-4.29653	0.00147508	1
ENSGALG00000023773	150.428	120.448	111.944	180.574	285.127	193.705	325.946	431.317	140.848	309.023	-1.13055	0.00147954	0.0782883
novel.1534	19.9991	16.938	10.3651	5.67247	16.4209	40.5857	120.085	74.2499	13.2437	62.8355	-2.25403	0.00148255	0.0782883
novel.282	29.5639	92.2178	9.32863	43.489	138.085	74.7146	238.265	439.659	43.6498	222.681	-2.366	0.00148346	0.0782883
ENSGALG00000047804	2.60858	11.292	1.03651	8.50871	22.3921	31.3617	37.1693	17.5196	5.86144	27.1107	-2.28916	0.0014938	0.0783311
novel.658	159.993	173.144	73.5926	60.5064	32.0954	54.4218	41.9346	36.7078	116.809	41.2899	1.4966	0.00150118	0.0783311
novel.555	6.08669	16.938	9.32863	4.72706	21.6457	27.6721	27.6387	59.233	9.27009	34.0474	-1.9491	0.00150197	0.0783311
ENSGALG00000051496	125.212	184.436	342.05	64.288	56.7268	71.025	47.6529	40.8791	178.996	54.071	1.72624	0.00150371	0.0783311
ENSGALG00000028023	111.299	148.678	120.236	209.881	421.719	219.532	276.387	464.687	147.524	345.581	-1.22879	0.00150472	0.0783311
ENSGALG00000053573	5.21716	20.7019	2.07303	18.9082	43.2915	32.2841	56.2304	90.101	11.7251	55.4767	-2.27994	0.00151346	0.07838
ENSGALG00000047734	52.1716	62.1058	60.1179	43.489	32.8418	21.2153	19.0612	24.1938	54.4711	24.328	1.14767	0.00151633	0.07838
ENSGALG00000052102	56.5193	26.3479	18.6573	68.0697	140.324	140.205	81.01	155.174	42.3985	129.178	-1.59393	0.00152085	0.07838
ENSGALG00000046775	28.6944	99.7457	4.14606	132.358	452.321	130.059	499.403	684.1	66.236	441.471	-2.7399	0.00152202	0.07838
novel.163	0	0	0	0.945412	4.47843	1.84481	14.2959	15.8511	0.236353	9.11755	-4.73825	0.00152922	1
ENSGALG00000053312	8.69527	3.76399	0	16.072	29.1098	34.1289	39.0754	100.946	7.13282	50.8151	-2.80173	0.00153367	0.0786471
ENSGALG00000047745	3.47811	13.174	5.18257	14.1812	35.081	21.2153	37.1693	33.3707	9.00396	31.7091	-1.85949	0.00153542	0.0786471
ENSGALG00000049077	66.0841	63.9878	9.32863	42.5435	111.961	92.2403	239.218	342.884	45.486	196.576	-2.11628	0.00154667	0.0790122
ENSGALG00000032986	122.603	129.858	966.032	64.288	67.1764	37.8185	73.3855	25.028	320.695	50.8521	2.65738	0.00156744	0.0798602
ENSGALG00000054844	81.7356	111.038	127.491	21.7445	19.4065	34.1289	23.8265	16.6854	85.5023	23.5118	1.86085	0.00157314	0.0799381
novel.341	19.9991	3.76399	5.18257	59.561	55.9804	211.23	182.034	107.621	22.1267	139.216	-2.634	0.00158021	0.0800847
ENSGALG00000052482	0.869527	7.52798	4.14606	8.50871	5.22483	19.3705	42.8876	110.123	5.26307	44.4016	-3.10501	0.00159318	0.0802463
ENSGALG00000007268	62.606	54.5779	37.3145	138.976	216.457	149.429	207.767	262.794	73.3685	209.112	-1.50546	0.00159843	0.0802463
ENSGALG00000048825	12.1734	9.40998	4.14606	32.144	55.9804	44.2753	52.4182	77.5869	14.4684	57.5652	-1.97134	0.00160022	0.0802463
novel.1723	0.869527	5.64599	2.07303	0.945412	4.47843	18.4481	7.62447	64.2386	2.38349	23.6974	-3.45722	0.00160161	0.0802463
ENSGALG00000049803	21.7382	54.5779	7.2556	62.3972	142.563	103.309	117.226	232.761	36.4922	148.965	-2.03941	0.00160695	0.0802463
ENSGALG00000003096	319.117	299.237	267.421	415.981	575.478	443.676	730.996	766.692	325.439	629.21	-0.950033	0.00160893	0.0802463
novel.776	6.08669	13.174	2.07303	21.7445	20.8993	55.3442	54.3243	81.7583	10.7695	53.0815	-2.30951	0.00161496	0.0802463
ENSGALG00000049555	2.60858	11.292	3.10954	12.2904	25.3778	11.9912	49.559	72.5813	7.32511	39.8773	-2.47983	0.00162064	0.0802463
ENSGALG00000040194	13.9124	33.8759	14.5112	4.72706	1.49281	2.76721	3.81223	0	16.7567	2.01806	3.05233	0.00162385	0.0802463
ENSGALG00000049556	0.869527	9.40998	0	6.61788	17.9137	17.5257	47.6529	35.0393	4.22435	29.5329	-2.90253	0.00163086	0.0802463
ENSGALG00000001533	13.0429	37.6399	235.289	21.7445	8.21045	12.9136	8.57753	14.1826	76.929	10.971	2.81174	0.00164142	0.0802463
ENSGALG00000049518	17.3905	9.40998	4.14606	9.45412	75.3869	12.9136	77.1977	31.7022	10.1002	49.3001	-2.27666	0.00164389	0.0802463
ENSGALG00000049666	4.34764	1.882	0	2.83624	20.8993	6.45682	14.2959	24.1938	2.26647	16.4615	-2.81539	0.00164408	0.0802463
ENSGALG00000010958	57.3888	71.5158	49.7527	66.1788	25.3778	13.836	38.1223	15.0168	61.209	23.0882	1.4046	0.00164501	0.0802463
ENSGALG00000001081	3.47811	16.938	71.5195	1.89082	2.98562	0	0	0.834268	23.4566	0.954972	4.55963	0.00164623	0.0802463
ENSGALG00000002848	7.82575	0	0	10.3995	39.5594	18.4481	31.4509	75.9184	4.55632	41.3442	-3.11173	0.00165447	0.0802668
ENSGALG00000052018	14.782	9.40998	7.2556	34.0348	51.5019	29.5169	70.5263	154.34	16.3706	76.4712	-2.20602	0.00165503	0.0802668
ENSGALG00000042374	28.6944	28.2299	9.32863	44.4344	83.5973	39.6633	101.977	288.657	27.6718	128.474	-2.21409	0.00166235	0.0804184
novel.544	143.472	389.573	415.643	56.7247	64.1908	95.9299	30.4979	41.7134	251.353	58.083	2.11138	0.00166783	0.0804666
ENSGALG00000050974	17.3905	41.4039	3.10954	23.6353	78.3725	58.1114	73.3855	175.196	21.3848	96.2664	-2.19801	0.00167175	0.0804666
novel.1453	358528	2.27317e+06	470928	111263	86070.2	201772	180642	78832.5	803472	136829	2.55386	0.00169186	0.0810889
ENSGALG00000054870	193.035	191.964	450.884	126.685	80.6117	97.7747	102.93	72.5813	240.642	88.4745	1.44496	0.00169314	0.0810889
ENSGALG00000002358	31.303	203.255	361.744	34.9802	29.8562	12.9136	44.7937	16.6854	157.821	26.0622	2.59723	0.00170472	0.0814399
ENSGALG00000050950	320.856	4225.08	740.072	182.465	229.146	190.015	264.95	158.511	1367.12	210.656	2.69747	0.00173105	0.0824921
ENSGALG00000017316	11.3039	43.2859	92.2498	11.3449	4.47843	6.45682	11.4367	3.33707	39.5461	6.42726	2.62663	0.00174624	0.0830093
ENSGALG00000052339	6.08669	0	1.03651	11.3449	20.8993	9.22403	75.2916	60.9016	4.61704	41.5791	-3.10403	0.00176893	0.0837891
ENSGALG00000046890	2.60858	3.76399	4.14606	12.2904	18.6601	9.22403	49.559	59.233	5.70225	34.1691	-2.56009	0.00177139	0.0837891
ENSGALG00000047796	6.08669	1.882	4.14606	14.1812	27.617	11.9912	44.7937	50.0561	6.57398	33.6145	-2.2995	0.0017781	0.0838993
ENSGALG00000052943	3.47811	0	0	7.5633	75.3869	23.9825	9.53058	16.6854	2.76035	31.3963	-3.42527	0.00179308	0.084398
novel.1816	13.9124	7.52798	5.18257	7.5633	22.3921	27.6721	25.7326	28.3651	8.54657	26.0405	-1.5797	0.00181871	0.085373
ENSGALG00000007714	19.9991	37.6399	58.0448	15.1266	4.47843	12.9136	4.76529	9.17695	32.7026	7.83358	2.05978	0.00182271	0.085373
ENSGALG00000052885	33.042	50.8139	39.3876	6.61788	8.95686	7.37922	4.76529	0.834268	32.4653	5.48391	2.55134	0.00182858	0.0854391
ENSGALG00000052463	6.95622	1.882	7.2556	6.61788	14.1817	13.836	33.357	37.5421	5.67793	24.7292	-2.05832	0.00187553	0.0868868
ENSGALG00000009955	63.4755	131.74	101.578	32.144	22.3921	26.7497	37.1693	19.1882	82.2344	26.3748	1.6335	0.00188486	0.0868868
ENSGALG00000048622	1.73905	0	0	3.78165	13.4353	5.53442	4.76529	74.2499	1.38018	24.4962	-4.04281	0.00188629	0.0868868
ENSGALG00000050765	47.824	45.1679	11.4017	65.2334	100.018	161.42	81.963	352.061	42.4067	173.866	-2.0354	0.0018863	0.0868868
novel.1268	3.47811	3.76399	0	15.1266	29.1098	17.5257	24.7795	150.168	5.59217	55.3958	-3.28994	0.00188657	0.0868868
ENSGALG00000048886	10.4343	11.292	1.03651	29.3078	38.0666	43.3529	74.3386	149.334	13.0176	76.273	-2.54306	0.00188677	0.0868868
ENSGALG00000039696	839.963	606.002	641.603	136.139	89.5686	252.738	169.644	81.7583	555.927	148.427	1.90579	0.00190608	0.0870336
ENSGALG00000055130	1.73905	13.174	4.14606	10.3995	31.349	8.30162	47.6529	93.438	7.36465	45.1854	-2.66384	0.00190616	0.0870336
ENSGALG00000053802	54.7802	94.0998	3.10954	86.0325	179.137	178.946	404.097	607.347	59.5055	342.382	-2.52878	0.00190712	0.0870336
ENSGALG00000051202	13.9124	97.8638	535.878	28.3624	12.6889	25.8273	30.4979	12.514	169.004	20.382	3.05414	0.00190813	0.0870336
ENSGALG00000003529	374.766	1134.84	751.473	192.864	109.721	239.825	222.063	112.626	613.487	171.059	1.8417	0.00191868	0.0873069
ENSGALG00000047808	0.869527	1.882	1.03651	8.50871	9.70326	7.37922	28.5918	76.7527	3.07419	30.6067	-3.28604	0.00193106	0.0874837
ENSGALG00000053840	0	3.76399	3.10954	10.3995	19.4065	9.22403	54.3243	60.9016	4.31827	35.9641	-3.05355	0.0019317	0.0874837
ENSGALG00000054507	9.5648	52.6959	10.3651	57.6701	88.0758	100.542	184.893	177.699	32.574	137.803	-2.09419	0.00193755	0.0875418
ENSGALG00000052457	3.47811	5.64599	7.2556	7.5633	10.4497	15.6808	24.7795	86.7639	5.98575	34.4185	-2.52467	0.00198428	0.0892743
ENSGALG00000048681	34.7811	120.448	13.4747	162.611	461.278	131.904	354.538	885.159	82.8286	458.219	-2.4707	0.00198999	0.0892743
ENSGALG00000051671	72.1708	135.504	17.6208	207.991	466.503	247.204	549.915	537.269	108.321	450.223	-2.05676	0.00199292	0.0892743
novel.970	23.4772	41.4039	10.3651	44.4344	102.257	27.6721	160.114	266.132	29.9202	139.044	-2.22371	0.00199454	0.0892743
ENSGALG00000050231	28.6944	99.7457	23.8398	115.34	196.304	115.3	342.148	432.985	66.9051	271.684	-2.02736	0.00200316	0.0894509
novel.1563	11.3039	16.938	3.10954	43.489	37.3202	79.3266	113.414	149.334	18.7101	94.8487	-2.33697	0.00201012	0.0895533
ENSGALG00000027375	773.01	1100.97	543.134	1344.38	1737.63	1445.41	2883.95	4899.66	940.372	2741.66	-1.54396	0.00201683	0.0896325
ENSGALG00000053669	19.9991	31.9939	4.14606	50.1068	75.3869	75.637	147.724	140.991	26.5615	109.935	-2.05274	0.00202126	0.0896325
ENSGALG00000046937	1.73905	15.056	36.278	0	0	0	0	0	13.2683	0	6.38686	0.00203008	0.0896365
ENSGALG00000049910	6.08669	15.056	2.07303	21.7445	47.0235	15.6808	134.381	65.0729	11.24	65.5396	-2.55493	0.00203071	0.0896365
ENSGALG00000032749	22.6077	22.5839	60.1179	1.89082	5.97124	1.84481	0.953058	0	26.8001	2.19228	3.58606	0.00205956	0.0905745
ENSGALG00000006976	580.844	777.264	474.724	1166.64	1674.93	1104.12	2260.65	2070.65	749.868	1777.59	-1.24526	0.00206506	0.0905745
ENSGALG00000009877	126.951	150.56	46.6432	561.575	837.466	410.469	1218.01	2085.67	221.432	1137.9	-2.36048	0.00206614	0.0905745
ENSGALG00000008945	244.337	715.158	376.255	159.775	147.788	83.0162	161.067	71.7471	373.881	115.905	1.68664	0.00207102	0.0905811
novel.480	5.21716	15.056	1.03651	17.0174	65.6836	38.7409	34.3101	34.205	9.58176	43.2349	-2.20664	0.00210053	0.0915926
ENSGALG00000054758	19.9991	50.8139	5.18257	48.216	140.324	63.6458	210.626	116.798	31.0529	132.848	-2.11012	0.00210887	0.0915926
ENSGALG00000003378	140.863	227.721	201.084	87.9233	63.4444	94.0851	52.4182	62.5701	164.398	68.1294	1.26592	0.00211592	0.0915926
ENSGALG00000050385	30.4335	33.8759	5.18257	29.3078	108.229	23.9825	120.085	236.098	24.6999	122.099	-2.31219	0.00211756	0.0915926
ENSGALG00000042228	2.60858	0	6.21909	4.72706	17.9137	8.30162	27.6387	20.8567	3.38868	18.6777	-2.36973	0.00212445	0.0915926
novel.1722	54.7802	60.2238	26.9494	63.3426	105.989	94.0851	146.771	111.792	51.324	114.659	-1.164	0.00212452	0.0915926
ENSGALG00000047128	0.869527	5.64599	1.03651	10.3995	23.1385	8.30162	53.3713	41.7134	4.48789	31.6312	-2.83491	0.00212761	0.0915926
ENSGALG00000048966	43.4764	30.1119	6.21909	63.3426	104.497	87.6283	129.616	317.022	35.7875	159.691	-2.15299	0.00213485	0.0916979
ENSGALG00000053354	5.21716	26.3479	3.10954	18.9082	46.2771	35.9737	69.5733	67.5757	13.3957	54.8499	-2.08172	0.00214634	0.0919855
ENSGALG00000017866	33.9116	47.0499	26.9494	18.9082	8.21045	16.6032	8.57753	7.50841	31.7048	10.2249	1.61985	0.00215987	0.0923475
novel.771	4.34764	24.4659	4.14606	17.9628	23.885	43.3529	52.4182	149.334	12.7306	67.2475	-2.43769	0.0021717	0.0923475
ENSGALG00000016316	67.8231	118.566	48.7162	159.775	221.682	168.8	297.354	589.828	98.7199	319.416	-1.69611	0.00217583	0.0923475
novel.1518	9.5648	9.40998	4.14606	5.67247	23.1385	24.9049	28.5918	15.0168	7.19833	22.913	-1.692	0.00217809	0.0923475
ENSGALG00000016680	32.1725	37.6399	15.5477	54.8339	114.2	54.4218	90.5405	185.208	35.0485	111.092	-1.66587	0.00217897	0.0923475
ENSGALG00000007647	33.042	13.174	29.0224	66.1788	89.5686	81.1714	108.649	147.665	35.3543	106.764	-1.57306	0.00218371	0.0923475
ENSGALG00000048031	1699.93	2233.93	578.375	1670.54	471.728	599.562	642.361	709.962	1545.69	605.903	1.35074	0.00220876	0.0927503
ENSGALG00000041238	164.341	208.901	178.281	280.787	409.03	332.987	339.289	465.522	208.078	386.707	-0.894628	0.0022098	0.0927503
ENSGALG00000053534	16.521	9.40998	11.4017	28.3624	32.8418	27.6721	81.963	122.637	16.4238	66.2786	-1.99247	0.00221118	0.0927503
ENSGALG00000004155	33.042	35.7579	21.7668	5.67247	4.47843	3.68961	8.57753	3.33707	24.0598	5.02066	2.25614	0.00221334	0.0927503
ENSGALG00000047919	1.73905	3.76399	1.03651	8.50871	7.46405	14.7584	34.3101	42.5477	3.76207	24.7701	-2.71465	0.00222111	0.0927503
ENSGALG00000044224	53.9107	129.858	915.243	45.3798	38.813	47.9649	51.4652	34.205	286.098	43.112	2.7312	0.00222607	0.0927503
ENSGALG00000054414	5.21716	5.64599	4.14606	12.2904	23.1385	5.53442	83.8691	53.3932	6.82489	41.4838	-2.5911	0.00222713	0.0927503
ENSGALG00000054603	12.1734	31.9939	3.10954	36.8711	82.1045	45.1977	93.3997	170.191	21.037	97.7232	-2.22976	0.00223551	0.0928975
ENSGALG00000047759	5.21716	3.76399	3.10954	3.78165	20.1529	2.76721	31.4509	46.719	3.96809	25.2725	-2.66221	0.00224143	0.0929419
novel.1880	19.9991	30.1119	0	51.0523	116.439	125.447	165.832	241.103	25.2908	162.205	-2.68295	0.00224822	0.0930219
ENSGALG00000052998	13.9124	11.292	3.10954	21.7445	73.1477	39.6633	35.2632	35.8735	12.5146	45.9869	-1.86793	0.0022835	0.0941701
ENSGALG00000049522	0.869527	3.76399	1.03651	6.61788	9.70326	7.37922	24.7795	52.5589	3.07198	23.6052	-2.96191	0.00228773	0.0941701
ENSGALG00000053844	73.0403	137.386	6.21909	259.988	483.67	313.617	831.067	1293.12	119.158	730.367	-2.61611	0.0022921	0.0941701
ENSGALG00000046819	133.038	756.562	196.938	157.884	72.4013	107.921	80.0569	81.7583	311.105	85.5344	1.85874	0.00229563	0.0941701
ENSGALG00000051991	0.869527	3.76399	1.03651	1.89082	14.1817	1.84481	32.404	15.8511	1.89021	16.0704	-3.20771	0.00232213	0.0946771
ENSGALG00000047457	12.1734	13.174	1.03651	20.7991	65.6836	15.6808	67.6671	111.792	11.7957	65.2059	-2.46795	0.00232217	0.0946771
ENSGALG00000051240	2.60858	13.174	4.14606	27.417	46.2771	30.4393	65.761	93.438	11.8364	58.9789	-2.32222	0.00232282	0.0946771
ENSGALG00000005412	822.573	927.824	418.752	1615.71	2245.93	1795.92	2374.07	4073.73	946.214	2622.41	-1.47057	0.00233484	0.094965
ENSGALG00000053324	11.3039	20.7019	5.18257	17.9628	34.3346	27.6721	45.7468	79.2555	13.7878	46.7522	-1.79011	0.00234317	0.095102
ENSGALG00000006112	15.6515	9.40998	2.07303	19.8537	35.8274	20.2929	68.6202	111.792	11.747	59.1331	-2.31758	0.00236965	0.0959734
novel.674	6.95622	16.938	2.07303	33.0894	47.7699	45.1977	66.7141	151.003	14.7642	77.6711	-2.39901	0.00237698	0.0960673
ENSGALG00000026316	103.474	152.442	42.4971	323.331	488.149	359.737	506.074	946.06	155.436	575.005	-1.88695	0.00239183	0.0962481
novel.969	3.47811	5.64599	1.03651	15.1266	24.6314	18.4481	32.404	60.9016	6.3218	34.0962	-2.42067	0.00239236	0.0962481
ENSGALG00000049455	4.34764	11.292	2.07303	21.7445	71.6549	17.5257	40.0285	76.7527	9.86428	51.4904	-2.39101	0.00239653	0.0962481
novel.162	0	7.52798	4.14606	8.50871	3.73202	40.5857	77.1977	51.7246	5.04569	43.31	-3.13205	0.00240527	0.0963165
novel.1992	8.69527	7.52798	2.07303	11.3449	27.617	9.22403	54.3243	52.5589	7.41031	35.9311	-2.27154	0.00240948	0.0963165
novel.498	19.1296	13.174	25.9129	51.0523	67.9228	74.7146	57.1835	200.224	27.3172	100.011	-1.85743	0.00241332	0.0963165
ENSGALG00000048601	26.0858	41.4039	38.3511	12.2904	5.22483	14.7584	2.85918	4.17134	29.5328	6.75345	2.12298	0.00242936	0.0964547
ENSGALG00000009602	90.4308	63.9878	51.8257	121.958	168.687	133.748	204.908	262.794	82.0506	192.534	-1.2241	0.00243037	0.0964547
novel.462	97.3871	92.2178	92.2498	392.346	654.597	262.885	572.788	1201.35	168.55	672.904	-1.99512	0.00243189	0.0964547
ENSGALG00000053815	7.82575	9.40998	7.2556	16.072	27.617	11.9912	89.5875	50.8904	10.1408	45.0215	-2.14411	0.00243812	0.0965021
ENSGALG00000052127	30.4335	37.6399	5.18257	159.775	391.116	119.912	581.366	337.879	58.2576	357.568	-2.6145	0.00245741	0.0969735
ENSGALG00000053373	0	0	0	0.945412	3.73202	3.68961	7.62447	12.514	0.236353	6.89003	-4.33486	0.00245772	1
ENSGALG00000047168	70.4317	58.3419	58.0448	103.995	148.535	99.6195	196.33	325.365	72.7034	192.462	-1.40009	0.00247041	0.0969735
ENSGALG00000008606	3941.57	3619.08	2749.87	5503.24	8049.97	5772.4	7480.56	10344.1	3953.44	7911.75	-1.00081	0.00247584	0.0969735
ENSGALG00000030526	216.512	79.0438	183.463	63.3426	64.9372	38.7409	31.4509	47.5533	135.59	45.6706	1.57146	0.00248082	0.0969735
ENSGALG00000051720	9.5648	22.5839	17.6208	14.1812	27.617	26.7497	67.6671	106.786	15.9877	57.205	-1.86238	0.00248106	0.0969735
ENSGALG00000009037	59.1279	80.9258	38.3511	174.901	240.342	153.119	324.993	429.648	88.3265	287.026	-1.69893	0.00248382	0.0969735
novel.451	22.6077	9.40998	7.2556	42.5435	66.43	39.6633	86.7283	150.168	20.4542	85.7475	-2.04742	0.00248546	0.0969735
ENSGALG00000046832	48.6935	73.3978	9.32863	121.013	194.065	139.283	282.105	520.583	63.1082	284.009	-2.1711	0.00249113	0.096974
ENSGALG00000003521	5636.28	26492.8	12609.2	4062.44	3553.63	3546.64	4272.56	2744.74	12200.2	3529.39	1.78932	0.0024956	0.096974
ENSGALG00000014948	1038.22	1872.59	1292.53	983.229	758.347	739.767	648.08	499.727	1296.64	661.48	0.96977	0.002504	0.0971037
ENSGALG00000002931	10.4343	39.5219	5.18257	0.945412	0	1.84481	0	0	14.0211	0.461201	4.96604	0.00251951	0.0975076
ENSGALG00000005521	1789.49	1349.39	2360.14	1044.68	944.202	851.378	760.541	709.962	1635.93	816.521	1.00274	0.00254056	0.0980101
ENSGALG00000051799	27.8249	88.4538	15.5477	65.2334	135.846	83.9386	168.691	466.356	49.265	213.708	-2.12781	0.0025533	0.0980101
ENSGALG00000032534	323.464	660.58	1000.24	198.537	206.008	61.801	163.926	191.047	545.704	155.696	1.8083	0.00255716	0.0980101
ENSGALG00000047692	42.6068	75.2798	8.29212	246.753	435.154	252.738	608.051	834.268	93.2328	532.553	-2.51276	0.00257137	0.0980101
ENSGALG00000002638	105.213	267.243	275.713	92.6504	64.1908	48.8873	72.4324	83.4268	185.205	67.2344	1.45728	0.00257254	0.0980101
novel.2271	619.103	1876.35	1410.7	204.209	241.089	376.34	289.73	144.328	1027.59	262.872	1.9663	0.00258	0.0980101
ENSGALG00000052870	36.5201	67.7518	4.14606	58.6155	141.817	79.3266	290.683	279.48	41.7584	197.827	-2.2519	0.00258092	0.0980101
ENSGALG00000053611	7.82575	9.40998	4.14606	19.8537	26.8706	21.2153	32.404	138.489	10.3089	54.7446	-2.4035	0.00258094	0.0980101
novel.318	81.7356	75.2798	57.0083	174.901	282.141	202.006	174.41	440.494	97.2312	274.763	-1.49551	0.00258371	0.0980101
ENSGALG00000010078	139.994	207.019	129.564	366.82	494.12	285.945	782.461	898.507	210.849	615.258	-1.5448	0.00258634	0.0980101
ENSGALG00000039224	19.1296	1.882	0	51.0523	0.746405	0.922403	0.953058	0.834268	18.016	0.864033	4.39866	0.00259299	0.0980101
novel.1167	96.5175	103.51	381.438	110.613	57.4732	47.9649	71.4794	37.5421	173.019	53.6149	1.69234	0.00259389	0.0980101
ENSGALG00000054970	69.5622	69.6338	39.3876	115.34	167.941	90.3955	288.777	366.244	73.481	228.339	-1.63426	0.00260306	0.098148
novel.949	44.3459	244.659	18.6573	484.051	945.695	462.124	1069.33	2924.94	197.928	1350.52	-2.77093	0.00260779	0.098148
novel.1888	271.293	551.425	225.96	75.633	95.5398	113.456	58.1366	42.5477	281.078	77.4199	1.85694	0.00261694	0.0982994
ENSGALG00000055116	67.8231	242.777	19.6938	304.423	466.503	320.074	893.016	1946.35	158.679	906.485	-2.51572	0.00263547	0.0987435
ENSGALG00000000136	4.34764	11.292	16.5842	2.83624	0	0.922403	0.953058	0.834268	8.76502	0.677432	3.723	0.00263739	1
ENSGALG00000006819	108.691	101.628	36.278	347.912	437.393	250.894	968.307	1008.63	148.627	666.306	-2.1628	0.00264027	0.0987435
ENSGALG00000051245	7.82575	1.882	0	10.3995	23.1385	16.6032	34.3101	55.0617	5.02682	32.2784	-2.62829	0.00264984	0.0987435
ENSGALG00000048950	37.3897	86.5718	40.4241	2.83624	9.70326	9.22403	2.85918	3.33707	41.8054	6.28088	2.71789	0.00265467	0.0987435
ENSGALG00000054080	7.82575	31.9939	15.5477	29.3078	2.23921	9.22403	2.85918	1.66854	21.1688	3.99774	2.40498	0.0026647	0.0987435
ENSGALG00000050909	6.08669	3.76399	1.03651	24.5807	32.8418	21.2153	60.0427	130.146	8.86698	61.0614	-2.75804	0.0026705	0.0987435
novel.1269	0.869527	20.7019	2.07303	0.945412	61.2052	15.6808	30.4979	82.5925	6.14748	47.4941	-3.07584	0.00267106	0.0987435
novel.1510	33.9116	50.8139	13.4747	155.048	227.653	127.292	367.881	435.488	63.3119	289.578	-2.19101	0.00267515	0.0987435
ENSGALG00000038336	659.971	1434.08	1029.26	456.634	294.83	464.891	410.768	243.606	894.986	353.524	1.33912	0.00268046	0.0987435
ENSGALG00000055015	10.4343	24.4659	5.18257	88.8687	131.367	109.766	184.893	254.452	32.2379	170.12	-2.39536	0.00268642	0.0987435
ENSGALG00000031410	5.21716	35.7579	59.0814	22.6899	7.46405	6.45682	6.67141	1.66854	30.6866	5.5652	2.45758	0.00269956	0.0987435
ENSGALG00000011366	48.6935	31.9939	251.873	9.45412	21.6457	6.45682	9.53058	13.3483	85.5037	12.7454	2.74343	0.00270803	0.0987435
ENSGALG00000032723	199.991	383.927	158.587	100.214	85.0901	84.861	87.6814	60.9016	210.68	79.6335	1.39764	0.00271014	0.0987435
novel.829	1.73905	11.292	1.03651	8.50871	31.349	21.2153	41.9346	15.0168	5.64406	27.3789	-2.3589	0.00271075	0.0987435
ENSGALG00000045949	43.4764	99.7457	644.712	34.0348	38.0666	38.7409	26.6856	29.1994	205.492	33.1731	2.63122	0.00271368	0.0987435
ENSGALG00000051638	15.6515	525.077	74.6291	18.9082	8.95686	26.7497	23.8265	17.5196	158.566	19.2632	3.03806	0.00271502	0.0987435
ENSGALG00000035246	19.1296	88.4538	60.1179	4.72706	7.46405	6.45682	10.4836	5.83988	43.1071	7.5611	2.49928	0.00271965	0.0987435
novel.241	9.5648	60.2238	3.10954	19.8537	2.23921	0	4.76529	2.5028	23.188	2.37683	3.26725	0.00272154	0.0987435
novel.522	28.6944	73.3978	7.2556	56.7247	83.5973	107.921	231.593	281.983	41.5181	176.274	-2.09762	0.002736	0.0989424
ENSGALG00000037322	4.34764	48.9319	31.0954	7.5633	3.73202	3.68961	2.85918	4.17134	22.9846	3.61304	2.6386	0.00273735	0.0989424
ENSGALG00000035879	501.717	1185.66	858.234	115.34	144.056	198.317	236.358	137.654	665.237	179.096	1.89237	0.00275265	0.0992145
ENSGALG00000050112	193.905	146.796	172.061	247.698	392.609	238.902	419.346	483.041	190.115	383.475	-1.00874	0.00275524	0.0992145
novel.1154	7.82575	16.938	2.07303	20.7991	35.8274	23.9825	81.01	68.41	11.9089	52.3075	-2.15242	0.00276402	0.099344
novel.2125	481.718	607.884	393.876	368.711	247.806	281.333	203.001	111.792	463.047	210.983	1.13259	0.0027725	0.0994622
ENSGALG00000016440	685.188	579.655	546.243	649.498	918.078	904.877	869.189	1177.15	615.146	967.324	-0.652263	0.00277842	0.0994882
novel.1126	0.869527	0	0	0.945412	3.73202	4.61201	9.53058	16.6854	0.453735	8.64	-3.97918	0.00279965	1
ENSGALG00000038432	5.21716	13.174	3.10954	41.5981	76.1333	29.5169	101.024	148.5	15.7747	88.7935	-2.48749	0.00280635	0.100301
ENSGALG00000021884	22.6077	348.169	72.556	8.50871	10.4497	28.5945	8.57753	9.17695	112.96	14.1997	2.98682	0.00283247	0.100946
novel.2045	8.69527	11.292	0	22.6899	26.1242	17.5257	110.555	225.252	10.6693	94.8642	-3.15155	0.00284141	0.100946
ENSGALG00000019802	6.95622	22.5839	156.514	0.945412	0.746405	0	0	6.67415	46.7498	1.85514	4.64471	0.00284169	0.100946
ENSGALG00000050384	0.869527	0	2.07303	0.945412	2.23921	4.61201	43.8407	10.0112	0.971992	15.1758	-3.8599	0.00284549	0.100946
ENSGALG00000051094	0	1.882	0	0.945412	11.1961	5.53442	2.85918	16.6854	0.706852	9.06876	-4.00556	0.00285577	1
ENSGALG00000050461	73.0403	84.6898	6.21909	211.772	370.217	273.031	507.98	832.6	93.9304	495.957	-2.39959	0.00287399	0.101657
ENSGALG00000050042	6.95622	1.882	0	9.45412	19.4065	7.37922	63.8549	60.9016	4.57308	37.8856	-3.00524	0.00287613	0.101657
novel.547	7.82575	3.76399	3.10954	4.72706	17.1673	11.0688	15.2489	49.2218	4.85659	23.1767	-2.22601	0.00288779	0.101757
ENSGALG00000049108	18.2601	33.8759	3.10954	12.2904	37.3202	22.1377	136.287	175.196	16.884	92.7354	-2.48306	0.00289039	0.101757
ENSGALG00000044485	13.9124	3.76399	16.5842	23.6353	33.5882	50.7321	45.7468	40.8791	14.474	42.7366	-1.50866	0.00290022	0.101757
ENSGALG00000035086	12687.3	121656	23818.1	5949.48	4609.05	11804	7454.82	5288.43	41027.7	7289.07	2.49277	0.00290523	0.101757
ENSGALG00000039105	135.646	265.361	16.5842	256.207	791.189	408.624	706.216	1022.81	168.45	732.211	-2.12204	0.00290553	0.101757
ENSGALG00000035743	186.948	303.001	330.648	557.793	894.193	591.26	1357.16	662.409	344.598	876.254	-1.34594	0.00292188	0.102138
ENSGALG00000050494	64.345	35.7579	21.7668	35.9257	2.23921	13.836	5.71835	16.6854	39.4489	9.61974	2.04441	0.00292706	0.102138
novel.349	0	0	2.07303	0	8.21045	2.76721	18.1081	10.8455	0.518257	9.98281	-4.13258	0.00293357	1
ENSGALG00000049709	5.21716	1.882	0	13.2358	25.3778	20.2929	37.1693	40.8791	5.08373	30.9298	-2.55227	0.00294804	0.102609
ENSGALG00000052123	3.47811	13.174	4.14606	5.67247	14.9281	12.9136	44.7937	35.8735	6.61765	27.1273	-2.1193	0.00295127	0.102609
ENSGALG00000009429	216.512	301.119	502.71	255.261	137.338	174.334	167.738	105.952	318.901	146.341	1.12426	0.0029579	0.102653
ENSGALG00000047595	6.95622	3.76399	4.14606	2.83624	0	0	0	0	4.42563	0	4.81485	0.00298817	1
ENSGALG00000010338	45.2154	619.176	178.281	1.89082	2.98562	43.3529	13.3428	12.514	211.141	18.0488	3.54826	0.00299318	0.10369
ENSGALG00000034412	3.47811	9.40998	60.1179	1.89082	0.746405	1.84481	0.953058	2.5028	18.7242	1.51177	3.63693	0.00300364	0.103864
ENSGALG00000048430	96.5175	427.213	63.2274	363.984	85.8365	72.8698	45.7468	34.205	237.735	59.6645	1.9912	0.00300999	0.103896
novel.1157	2.60858	9.40998	0	0.945412	13.4353	6.45682	28.5918	59.233	3.24099	26.9292	-3.20391	0.00302223	0.104131
ENSGALG00000032955	388.679	1132.96	704.83	173.956	181.376	224.144	210.626	140.157	600.106	189.076	1.66472	0.00304232	0.104365
ENSGALG00000044146	14.782	3.76399	1.03651	27.417	31.349	23.9825	166.785	109.289	11.7499	82.8515	-2.79339	0.00304263	0.104365
ENSGALG00000054084	74.7794	73.3978	30.0589	61.4518	128.382	105.154	125.804	226.087	59.922	146.356	-1.29307	0.00305446	0.104365
ENSGALG00000006568	1079.95	528.841	1044.81	1421.9	1880.94	1849.42	2508.45	2313.43	1018.88	2138.06	-1.06803	0.00306374	0.104365
novel.1836	3.47811	20.7019	4.14606	14.1812	12.6889	11.9912	101.024	185.208	10.6268	77.728	-2.90094	0.00306384	0.104365
ENSGALG00000050676	28.6944	41.4039	48.7162	64.288	108.229	44.2753	218.25	227.755	45.7756	149.627	-1.70736	0.00306507	0.104365
ENSGALG00000055079	2.60858	9.40998	0	3.78165	21.6457	10.1464	19.0612	30.8679	3.95005	20.4303	-2.50405	0.00306905	0.104365
ENSGALG00000023920	255.641	257.833	195.901	87.9233	82.8509	73.7922	108.649	52.5589	199.325	79.4627	1.32518	0.0030726	0.104365
ENSGALG00000047736	27.8249	9.40998	6.21909	70.9059	64.9372	71.9474	184.893	298.668	28.59	155.111	-2.4268	0.00308783	0.104448
ENSGALG00000010768	321.725	203.255	224.924	590.883	621.755	705.638	890.157	1026.98	335.197	811.133	-1.27252	0.00308832	0.104448
ENSGALG00000045260	0.869527	11.292	81.8847	6.61788	0.746405	2.76721	2.85918	0	25.166	1.5932	4.00732	0.00309849	0.104448
ENSGALG00000010303	204.339	255.951	320.283	218.39	512.034	332.065	462.233	474.699	249.741	445.258	-0.835711	0.00310617	0.104448
ENSGALG00000001608	109.56	156.206	30.0589	304.423	501.584	349.591	679.531	644.889	150.062	543.899	-1.85768	0.00310799	0.104448
novel.407	6.08669	80.9258	16.5842	201.373	448.589	344.056	275.434	847.616	76.2424	478.924	-2.65154	0.00311554	0.104448
ENSGALG00000008465	91.3004	109.156	152.368	127.631	233.625	165.11	270.669	608.181	120.114	319.396	-1.41059	0.0031178	0.104448
ENSGALG00000006725	3.47811	7.52798	11.4017	15.1266	24.6314	20.2929	60.0427	34.205	9.38359	34.793	-1.88042	0.00312114	0.104448
ENSGALG00000036725	57.3888	152.442	71.5195	17.0174	11.9425	33.2065	13.3428	11.6798	74.5918	17.5429	2.08102	0.00312411	0.104448
ENSGALG00000009684	1.73905	0	0	3.78165	7.46405	4.61201	18.1081	31.7022	1.38018	15.4716	-3.35764	0.00315082	0.105125
ENSGALG00000050875	119.125	724.568	436.373	37.8165	28.3634	128.214	34.3101	17.5196	329.471	52.1018	2.66017	0.00315535	0.105125
ENSGALG00000012808	547.802	526.959	361.744	608.845	1344.27	533.149	1377.17	1318.14	511.337	1143.18	-1.16077	0.00316976	0.105422
ENSGALG00000051045	0.869527	3.76399	5.18257	6.61788	16.4209	7.37922	33.357	26.6966	4.10849	20.9634	-2.35361	0.00318302	0.10568
novel.1835	1.73905	9.40998	6.21909	6.61788	15.6745	9.22403	40.0285	46.719	5.9965	27.9115	-2.2698	0.00324387	0.107384
ENSGALG00000049994	5.21716	1.882	2.07303	3.78165	12.6889	9.22403	14.2959	22.5252	3.23846	14.6835	-2.11511	0.00324558	0.107384
ENSGALG00000042227	5644.97	34020.8	5124.53	446.235	385.145	3507.9	838.691	568.137	11309.1	1324.97	3.09344	0.00325909	0.10755
novel.483	18.2601	7.52798	3.10954	10.3995	29.8562	19.3705	37.1693	78.4212	9.82428	41.2043	-2.04542	0.00326735	0.10755
novel.500	2.60858	9.40998	0	15.1266	35.8274	9.22403	53.3713	125.974	6.78629	56.0993	-3.0618	0.00327074	0.10755
ENSGALG00000037889	163.471	148.678	36.278	357.366	541.89	317.307	817.724	1052.01	176.448	682.233	-1.95	0.00327305	0.10755
ENSGALG00000006508	39.1287	77.1618	27.9859	72.7967	139.578	52.577	284.964	271.971	54.2683	187.273	-1.79347	0.00329161	0.107773
ENSGALG00000054827	8.69527	15.056	2.07303	22.6899	27.617	32.2841	42.8876	150.168	12.1285	63.2392	-2.38969	0.00329259	0.107773
novel.361	203.469	2196.29	580.448	136.139	138.831	219.532	123.898	129.312	779.086	152.893	2.34803	0.00329669	0.107773
ENSGALG00000009476	3866.79	2900.15	5078.92	1134.49	1159.17	1373.46	1483.91	882.656	3245.09	1224.8	1.4058	0.00332468	0.108502
ENSGALG00000037997	31.303	13.174	463.322	74.6876	19.4065	13.836	35.2632	14.1826	145.622	20.6721	2.8193	0.00334749	0.109061
ENSGALG00000047985	0	0	0	0.945412	2.98562	2.76721	9.53058	12.514	0.236353	6.94936	-4.34602	0.00335424	1
ENSGALG00000029474	38.2592	92.2178	32.132	30.2532	14.9281	15.6808	21.9203	7.50841	48.2155	15.0094	1.66682	0.00335938	0.109263
ENSGALG00000052809	22.6077	43.2859	13.4747	36.8711	82.8509	23.0601	136.287	249.446	29.0598	122.911	-2.09091	0.00337188	0.109483
ENSGALG00000046842	5.21716	13.174	5.18257	0.945412	24.6314	13.836	19.0612	65.9072	6.12978	30.8589	-2.4169	0.00337993	0.109541
ENSGALG00000024266	4.34764	20.7019	63.2274	5.67247	1.49281	0	2.85918	5.00561	23.4874	2.3394	3.32299	0.00338511	0.109541
ENSGALG00000054794	83.4746	112.92	37.3145	292.132	544.129	303.47	412.674	546.446	131.46	451.68	-1.77952	0.00342051	0.11038
ENSGALG00000008704	353.898	532.605	204.193	1305.61	1791.37	1291.36	2207.28	2531.17	599.077	1955.3	-1.70633	0.00342253	0.11038
ENSGALG00000008912	45.2154	103.51	18.6573	157.884	249.299	159.576	333.57	513.909	81.3166	314.089	-1.95181	0.00343937	0.110557
ENSGALG00000051227	8.69527	54.5779	5.18257	41.5981	106.736	40.5857	144.865	289.491	27.5135	145.419	-2.41947	0.00343959	0.110557
ENSGALG00000007976	129.56	201.373	44.5701	495.396	746.405	483.339	860.612	1412.42	217.725	875.693	-2.00754	0.00344824	0.11065
ENSGALG00000053622	64.345	37.6399	7.2556	138.03	590.406	59.9562	112.461	979.431	61.8177	435.564	-2.81408	0.00345822	0.110784
ENSGALG00000012791	1169.51	1089.68	1095.6	1723.49	1861.53	2793.96	1896.59	2852.36	1269.57	2351.11	-0.888542	0.00347293	0.110788
ENSGALG00000042275	212.165	1953.51	385.584	171.12	189.587	177.101	115.32	76.7527	680.595	139.69	2.28283	0.00347446	0.110788
novel.1143	11.3039	1.882	1.03651	19.8537	52.2483	15.6808	55.2774	81.7583	8.519	51.2412	-2.54831	0.00347882	0.110788
ENSGALG00000047984	99.1261	97.8638	9.32863	283.624	404.551	345.901	667.141	1094.56	122.486	628.038	-2.35704	0.00348147	0.110788
novel.1528	2.60858	11.292	4.14606	13.2358	20.1529	9.22403	68.6202	67.5757	7.8206	41.3932	-2.42873	0.0034906	0.110894
ENSGALG00000015253	227.816	2755.24	520.331	74.6876	66.43	211.23	171.551	99.2779	894.519	137.122	2.70507	0.00350587	0.111195
ENSGALG00000050718	10.4343	18.82	5.18257	23.6353	23.1385	30.4393	80.0569	96.7751	14.518	57.6025	-1.99891	0.00351631	0.111342
ENSGALG00000006637	191.296	683.164	205.23	31.1986	35.081	98.6971	55.2774	32.5365	277.722	55.398	2.32386	0.00354222	0.111718
ENSGALG00000040044	52.1716	261.597	47.6797	36.8711	29.1098	25.8273	19.0612	23.3595	99.5799	24.3394	2.01915	0.00355141	0.111718
novel.210	3.47811	11.292	2.07303	35.9257	11.9425	74.7146	125.804	161.014	13.1922	93.3686	-2.81843	0.00355301	0.111718
novel.1745	46.9545	158.088	16.5842	133.303	261.242	141.128	553.727	593.165	88.7324	387.315	-2.13133	0.00355863	0.111718
novel.1774	184.34	387.691	8.29212	253.37	1120.35	504.554	966.401	2045.63	208.423	1159.23	-2.47741	0.00356293	0.111718
novel.715	11.3039	39.5219	2.07303	33.0894	58.966	76.5594	179.175	85.0954	21.4971	99.9489	-2.23695	0.00356465	0.111718
novel.343	3.47811	16.938	11.4017	18.9082	34.3346	26.7497	44.7937	58.3988	12.6815	41.0692	-1.7219	0.00357483	0.111718
ENSGALG00000042365	136.516	41.4039	118.163	305.368	316.476	370.806	639.502	678.26	150.363	501.261	-1.73226	0.00358924	0.111718
ENSGALG00000050759	3.47811	11.292	2.07303	11.3449	27.617	10.1464	32.404	63.4044	7.04701	33.3929	-2.28431	0.00359613	0.111718
ENSGALG00000015418	12.1734	7.52798	7.2556	34.0348	41.7987	20.2929	87.6814	135.151	15.248	71.2311	-2.20464	0.00360564	0.111718
ENSGALG00000053609	4.34764	16.938	7.2556	4.72706	17.9137	7.37922	111.508	55.0617	8.31706	47.9656	-2.57848	0.00361074	0.111718
novel.1911	18.2601	15.056	3.10954	32.144	38.0666	33.2065	64.808	229.424	17.1424	91.3762	-2.40867	0.00361389	0.111718
ENSGALG00000051063	100.865	286.063	62.1909	307.259	503.823	451.055	730.043	610.684	189.095	573.901	-1.60457	0.00361618	0.111718
novel.1036	32.1725	94.0998	82.9212	27.417	14.9281	22.1377	21.9203	20.0224	59.1526	19.7521	1.57121	0.00362024	0.111718
ENSGALG00000047412	140.863	1616.63	321.32	23.6353	30.6026	148.507	41.9346	52.5589	525.613	68.4007	2.9411	0.0036211	0.111718
ENSGALG00000001696	73.9098	43.2859	25.9129	77.5238	159.731	85.7835	133.428	201.059	55.1581	145	-1.38728	0.00362149	0.111718
ENSGALG00000037810	14.782	16.938	14.5112	0.945412	2.23921	0	0	0	11.7941	0.559804	4.28564	0.00363171	0.111853
ENSGALG00000041435	35.6506	77.1618	457.103	7.5633	14.1817	17.5257	32.404	14.1826	144.37	19.5735	2.88505	0.00364238	0.111916
ENSGALG00000051996	19.1296	13.174	2.07303	32.144	67.9228	33.2065	80.0569	98.4436	16.6302	69.9075	-2.06024	0.00365779	0.111916
ENSGALG00000033522	440.85	2386.37	958.776	183.41	200.783	245.359	301.166	230.258	992.352	244.392	2.02073	0.00366221	0.111916
ENSGALG00000002525	959.958	818.668	660.26	810.218	529.947	457.512	460.327	248.612	812.276	424.1	0.93763	0.00366585	0.111916
novel.727	86.9527	167.498	14.5112	88.8687	261.988	180.791	249.701	956.071	89.4576	412.138	-2.20926	0.0036677	0.111916
ENSGALG00000048250	10.4343	13.174	1.03651	4.72706	62.698	13.836	41.9346	21.691	7.34297	35.0399	-2.299	0.00366882	0.111916
ENSGALG00000030007	335.638	462.971	138.893	22.6899	29.8562	99.6195	22.8734	20.8567	240.048	43.3014	2.4701	0.00369095	0.112246
novel.1777	86.0832	75.2798	7.2556	18.9082	177.644	106.999	201.095	347.89	46.8817	208.407	-2.15834	0.00369295	0.112246
ENSGALG00000043734	240.859	111.038	169.988	877.342	839.705	995.273	1433.4	2216.65	349.807	1371.26	-1.96933	0.00370786	0.112246
ENSGALG00000051794	0	3.76399	2.07303	2.83624	6.71764	8.30162	13.3428	29.1994	2.16831	14.3904	-2.83404	0.00370844	0.112246
ENSGALG00000053476	31.303	16.938	11.4017	36.8711	96.2862	30.4393	66.7141	128.477	24.1284	80.4792	-1.72524	0.00370892	0.112246
ENSGALG00000043130	4.34764	5.64599	36.278	0.945412	0	0.922403	0.953058	0.834268	11.8043	0.677432	4.16533	0.00371991	0.112301
ENSGALG00000002678	506.934	2348.73	658.187	263.77	276.916	320.996	234.452	183.539	944.405	253.976	1.89342	0.00372247	0.112301
novel.1788	3.47811	0	0	7.5633	15.6745	35.0513	12.3898	19.1882	2.76035	20.5759	-2.79446	0.00373245	0.112366
ENSGALG00000008757	443.459	511.903	534.842	296.859	701.62	803.413	763.4	813.411	446.766	770.461	-0.787863	0.00373633	0.112366
ENSGALG00000008237	494.761	685.046	496.491	453.798	311.251	323.763	375.505	282.817	532.524	323.334	0.71719	0.0037428	0.112384
ENSGALG00000051326	13.0429	13.174	1.03651	12.2904	39.5594	27.6721	20.9673	103.449	9.88594	47.912	-2.2882	0.00377362	0.113132
ENSGALG00000015608	60.8669	52.6959	43.5336	190.973	264.974	177.101	237.312	415.466	87.0174	273.713	-1.64846	0.00380541	0.113907
ENSGALG00000052533	9.5648	18.82	5.18257	0.945412	0.746405	0	0	0.834268	8.62819	0.395168	4.31061	0.00381039	1
ENSGALG00000047589	3.47811	15.056	2.07303	9.45412	29.8562	23.9825	17.1551	42.5477	7.51531	28.3853	-1.99917	0.00383456	0.11455
ENSGALG00000030493	24.3468	62.1058	123.345	23.6353	14.9281	13.836	21.9203	13.3483	58.3583	16.0082	1.86481	0.00384045	0.11455
ENSGALG00000008859	79.9965	242.777	186.573	53.8885	41.7987	45.1977	41.9346	61.7358	140.809	47.6667	1.55556	0.00384626	0.11455
ENSGALG00000006520	8052.69	19399.6	38625.7	4970.98	1852.58	1245.24	9151.27	1827.88	17762.3	3519.24	2.33549	0.00385082	0.11455
ENSGALG00000052709	8.69527	7.52798	3.10954	4.72706	45.5307	4.61201	17.1551	64.2386	6.01496	32.8841	-2.46366	0.00386066	0.114665
ENSGALG00000052335	80.866	308.647	9.32863	123.849	434.408	275.798	688.108	1589.28	130.673	746.899	-2.51955	0.00387399	0.114883
ENSGALG00000054572	78.2575	363.225	164.806	47.2706	35.8274	70.1026	37.1693	19.1882	163.39	40.5719	2.00525	0.00388622	0.115067
ENSGALG00000012228	24.3468	48.9319	58.0448	32.144	99.2718	52.577	147.724	119.3	40.8669	104.718	-1.36714	0.0038999	0.115118
ENSGALG00000020292	10.4343	20.7019	2.07303	34.9802	77.6261	29.5169	114.367	88.4324	17.0474	77.4856	-2.18947	0.00390189	0.115118
ENSGALG00000020510	116.517	346.287	226.997	147.484	85.8365	103.309	77.1977	95.1066	209.321	90.3625	1.20514	0.00390596	0.115118
ENSGALG00000047891	0.869527	0	0	8.50871	13.4353	15.6808	45.7468	17.5196	2.34456	23.0956	-3.21166	0.00392083	0.115207
ENSGALG00000053605	1.73905	7.52798	3.10954	10.3995	14.9281	7.37922	44.7937	60.9016	5.69403	32.0007	-2.51282	0.00392839	0.115207
novel.1196	1.73905	3.76399	5.18257	6.61788	35.081	4.61201	8.57753	68.41	4.32588	29.1701	-2.75304	0.00393281	0.115207
ENSGALG00000050467	57.3888	156.206	74.6291	14.1812	11.9425	34.1289	6.67141	5.00561	75.6012	14.4371	2.38365	0.00393304	0.115207
novel.1789	28.6944	15.056	4.14606	79.4146	111.214	105.154	141.053	226.921	31.8278	146.085	-2.18758	0.00395573	0.115648
ENSGALG00000034616	21.7382	284.181	70.483	20.7991	21.6457	23.9825	16.202	5.83988	99.3004	16.9175	2.54461	0.00397172	0.115648
ENSGALG00000049902	19.1296	150.56	92.2498	8.50871	11.1961	18.4481	12.3898	7.50841	67.6119	12.3856	2.44077	0.00397689	0.115648
ENSGALG00000010284	1219.08	769.736	987.799	1571.27	2027.24	1684.31	2308.31	2610.43	1136.97	2157.57	-0.923201	0.00398223	0.115648
novel.1235	13.0429	109.156	486.126	2.83624	8.95686	29.5169	11.4367	11.6798	152.79	15.3975	3.31235	0.00398732	0.115648
ENSGALG00000049306	0	1.882	0	2.83624	5.97124	6.45682	10.4836	24.1938	1.17956	11.7764	-3.39957	0.00398859	0.115648
ENSGALG00000054544	5.21716	7.52798	6.21909	13.2358	15.6745	20.2929	24.7795	64.2386	8.05	31.2464	-1.95282	0.00399037	0.115648
ENSGALG00000012710	77.3879	329.349	617.763	34.0348	31.349	89.4731	46.6999	39.2106	264.634	51.6831	2.35631	0.00402682	0.116419
ENSGALG00000007720	175.645	158.088	95.3594	564.411	1026.31	484.261	643.314	1187.16	248.376	835.261	-1.74829	0.00402912	0.116419
ENSGALG00000006258	53.9107	116.684	61.1544	119.122	142.563	110.688	340.242	578.982	87.7177	293.119	-1.74404	0.00404235	0.116625
ENSGALG00000015290	34.7811	45.1679	186.573	100.214	17.9137	28.5945	24.7795	37.5421	91.6838	27.2074	1.75719	0.00405219	0.116733
ENSGALG00000034325	40.8678	65.8698	20.7303	87.9233	136.592	64.5682	223.969	309.513	53.8478	183.661	-1.77311	0.00406761	0.116774
ENSGALG00000032173	1013.87	2139.83	651.968	2758.71	3881.3	2734.92	5182.73	7993.96	1641.09	4948.23	-1.59245	0.00407277	0.116774
ENSGALG00000015810	23.4772	75.2798	490.272	41.5981	41.7987	19.3705	3.81223	24.1938	157.657	22.2938	2.81944	0.00407282	0.116774
ENSGALG00000049919	55.6497	58.3419	5.18257	81.3054	198.544	144.817	217.297	181.036	50.1199	185.424	-1.88839	0.00407798	0.116774
ENSGALG00000044763	30.4335	43.2859	43.5336	3.78165	3.73202	10.1464	5.71835	5.83988	30.2587	6.35917	2.24778	0.0040858	0.116823
novel.257	476.501	553.307	744.218	96.432	166.448	163.265	160.114	71.7471	467.614	140.394	1.73545	0.00409372	0.116875
ENSGALG00000038684	646.059	850.662	597.033	1010.65	1416.68	929.782	2039.54	2164.09	776.1	1637.52	-1.07748	0.00410104	0.11691
ENSGALG00000040959	31.303	191.964	49.7527	277.951	2082.47	300.703	440.313	260.292	137.743	770.944	-2.48615	0.00410958	0.11698
ENSGALG00000031301	8.69527	54.5779	10.3651	13.2358	3.73202	2.76721	6.67141	3.33707	21.7185	4.12693	2.3609	0.00412459	0.117233
novel.2266	142.602	52.6959	54.9353	87.9233	172.419	141.128	245.889	271.971	84.5392	207.852	-1.28865	0.00413109	0.117244
ENSGALG00000036086	5405.85	22469.1	14629.4	1057.92	1344.27	4090.86	2269.23	1145.45	10890.6	2212.45	2.29933	0.00415908	0.117791
ENSGALG00000049311	0.869527	9.40998	1.03651	3.78165	20.8993	10.1464	28.5918	13.3483	3.77442	18.2465	-2.43178	0.00416268	0.117791
ENSGALG00000044307	3.47811	0	0	9.45412	24.6314	16.6032	37.1693	15.8511	3.23306	23.5637	-2.77497	0.00417975	0.117803
ENSGALG00000008497	7515.32	9682.87	7134.33	2441.05	2625.11	3092.82	3199.42	1873.77	6693.39	2697.78	1.31088	0.00418029	0.117803
ENSGALG00000008907	251.293	359.461	1224.12	69.0151	87.3294	110.688	157.255	70.0785	475.973	106.338	2.16276	0.00418155	0.117803
ENSGALG00000048710	33.9116	3.76399	6.21909	0	0	0.922403	0	0	10.9737	0.230601	5.40518	0.00422167	1
novel.1161	10.4343	13.174	3.10954	30.2532	40.3059	7.37922	99.1181	242.772	14.2428	97.3938	-2.77049	0.00423192	0.119047
ENSGALG00000050437	1.73905	1.882	0	5.67247	9.70326	11.0688	12.3898	25.028	2.32338	14.5475	-2.61334	0.00424229	0.119116
ENSGALG00000050061	12.1734	15.056	34.205	33.0894	167.941	16.6032	80.0569	123.472	23.6309	97.0182	-2.03145	0.00425033	0.119116
ENSGALG00000045953	150.428	45.1679	133.71	117.231	42.5451	60.8786	34.3101	45.8847	111.634	45.9046	1.29152	0.00426039	0.119116
novel.20	1690.36	2774.06	1603.49	1175.15	962.116	1003.57	943.528	579.816	1810.76	872.258	1.05306	0.00426129	0.119116
ENSGALG00000043128	2286.86	1654.27	1462.52	1901.22	3011.74	2793.96	2918.26	5305.11	1826.22	3507.27	-0.941277	0.00427081	0.119116
novel.16	0.869527	3.76399	3.10954	6.61788	13.4353	6.45682	16.202	50.0561	3.59024	21.5375	-2.59623	0.00427169	0.119116
ENSGALG00000036925	101.735	284.181	947.375	61.4518	46.2771	113.456	80.0569	33.3707	348.686	68.2901	2.35298	0.00429129	0.119489
novel.1667	113.908	193.846	39.3876	189.082	360.513	233.368	370.74	676.591	134.056	410.303	-1.61708	0.00429761	0.119491
ENSGALG00000045984	1.73905	3.76399	21.7668	1.89082	0	0	0.953058	0	7.29017	0.238265	4.80981	0.00430645	1
ENSGALG00000010859	22.6077	88.4538	19.6938	22.6899	11.1961	14.7584	6.67141	4.17134	38.3613	9.19932	2.03529	0.00431741	0.119868
ENSGALG00000045878	20.8687	15.056	1.03651	19.8537	60.4588	26.7497	41.9346	170.191	14.2037	74.8334	-2.39557	0.00432567	0.119923
ENSGALG00000037520	1.73905	13.174	249.8	21.7445	1.49281	1.84481	1.90612	16.6854	71.6144	5.48227	3.70616	0.00436829	0.12093
novel.305	22.6077	16.938	8.29212	42.5435	52.2483	31.3617	143.912	115.129	22.5953	85.6627	-1.91215	0.00438495	0.121097
ENSGALG00000047829	5.21716	9.40998	8.29212	15.1266	23.885	8.30162	55.2774	89.2667	9.51146	44.1827	-2.2167	0.00438697	0.121097
ENSGALG00000046755	7.82575	15.056	7.2556	29.3078	42.5451	21.2153	53.3713	130.146	14.8613	61.8194	-2.05713	0.00439406	0.121118
ENSGALG00000047069	16.521	1.882	2.07303	22.6899	73.8941	41.5081	26.6856	72.5813	10.7915	53.6673	-2.27427	0.00440863	0.121292
ENSGALG00000049349	11.3039	3.76399	5.18257	36.8711	32.0954	49.8097	75.2916	100.946	14.2804	64.5358	-2.14617	0.00443421	0.121292
ENSGALG00000048166	20.8687	41.4039	5.18257	43.489	79.1189	47.0425	109.602	191.882	27.736	106.911	-1.95759	0.0044456	0.121292
ENSGALG00000009491	371.288	470.499	375.218	561.575	703.113	609.708	820.583	912.689	444.645	761.524	-0.776828	0.00444746	0.121292
ENSGALG00000047015	10.4343	22.5839	3.10954	43.489	43.2915	28.5945	168.691	194.384	19.9042	108.74	-2.45147	0.00444997	0.121292
ENSGALG00000032957	512.152	542.015	303.699	990.792	1480.87	1065.38	1145.58	1689.39	587.164	1345.3	-1.19578	0.00445618	0.121292
ENSGALG00000049969	0.869527	0	1.03651	10.3995	16.4209	11.0688	61.9488	18.3539	3.07639	26.9481	-3.05716	0.00446113	0.121292
ENSGALG00000015119	2777.27	2546.34	2693.9	2239.68	1591.33	1784.85	1865.14	1911.31	2564.3	1788.16	0.520218	0.00446308	0.121292
ENSGALG00000010090	291.292	429.095	231.143	565.356	693.41	638.303	1015.01	834.268	379.221	795.247	-1.069	0.00446337	0.121292
ENSGALG00000026955	40.8678	82.8078	55.9718	113.449	151.52	133.748	159.161	211.904	73.2742	164.083	-1.16708	0.00446367	0.121292
ENSGALG00000030636	42.6068	1.882	60.1179	0	0	0	0	2.5028	26.1517	0.625701	5.37393	0.00447392	0.121398
ENSGALG00000007079	289.553	201.373	126.455	561.575	706.845	481.494	997.852	1193	294.739	844.799	-1.51764	0.00450808	0.122152
ENSGALG00000049494	4.34764	9.40998	1.03651	14.1812	25.3778	11.0688	49.559	57.5645	7.24383	35.8925	-2.32328	0.00453465	0.122541
ENSGALG00000052111	2.60858	1.882	5.18257	17.0174	34.3346	17.5257	22.8734	50.8904	6.67264	31.406	-2.19038	0.00453525	0.122541
ENSGALG00000051272	3.47811	1.882	1.03651	20.7991	38.0666	29.5169	29.5448	55.0617	6.79892	38.0475	-2.44212	0.00454175	0.122544
ENSGALG00000048773	92.1699	112.92	92.2498	98.3229	67.1764	62.7234	47.6529	42.5477	98.9156	55.0251	0.838766	0.00455168	0.122613
ENSGALG00000016301	59.9974	73.3978	69.4465	319.549	426.197	225.066	435.548	894.335	130.598	495.287	-1.92068	0.00455909	0.122613
ENSGALG00000029617	185.209	254.069	119.199	556.848	799.399	434.452	881.579	1188	278.831	825.857	-1.56607	0.0045635	0.122613
ENSGALG00000048311	2.60858	7.52798	2.07303	0.945412	5.22483	9.22403	30.4979	29.1994	3.28875	18.5365	-2.62046	0.00457532	0.122758
ENSGALG00000053038	11.3039	13.174	0	17.0174	85.0901	39.6633	36.2162	36.7078	10.3738	49.4194	-2.26065	0.00458267	0.122783
ENSGALG00000008732	6.08669	20.7019	2.07303	18.9082	33.5882	32.2841	47.6529	66.7415	11.9425	45.0667	-1.95346	0.00459476	0.122936
ENSGALG00000050891	14.782	30.1119	138.893	19.8537	10.4497	12.9136	13.3428	5.83988	50.9101	10.6365	2.26355	0.00462214	0.123446
novel.1613	0	7.52798	0	0	18.6601	14.7584	1.90612	110.958	1.882	36.5706	-4.49935	0.00462672	0.123446
ENSGALG00000050812	19.9991	58.3419	16.5842	81.3054	83.5973	58.1114	243.983	374.586	44.0577	190.07	-2.11323	0.00465246	0.123824
ENSGALG00000033369	56.5193	137.386	18.6573	80.36	261.242	154.964	128.663	578.982	73.2306	280.963	-1.94829	0.00465382	0.123824
novel.2009	5.21716	0	3.10954	5.67247	23.1385	9.22403	11.4367	24.1938	3.4998	16.9983	-2.17417	0.00469359	0.124616
ENSGALG00000047134	0	0	0	0	7.46405	0.922403	4.76529	9.17695	0	5.58217	-4.75749	0.00469967	1
ENSGALG00000039216	14290.7	30877.9	21166.7	8619.32	4976.28	8118.07	10802.9	4795.37	18738.6	7173.16	1.3853	0.00470503	0.124616
novel.1206	11.3039	58.3419	14.5112	34.9802	66.43	78.4042	99.1181	110.958	29.7843	88.7275	-1.6074	0.00470537	0.124616
ENSGALG00000050370	1.73905	9.40998	2.07303	6.61788	14.9281	9.22403	27.6387	34.205	4.95999	21.499	-2.19954	0.00471618	0.124616
ENSGALG00000000476	64.345	63.9878	34.205	50.1068	79.8653	77.4818	185.846	185.208	53.1612	132.1	-1.31674	0.00472081	0.124616
ENSGALG00000043143	111.299	1323.04	217.668	103.05	96.2862	98.6971	93.3997	76.7527	438.765	91.2839	2.2625	0.00472261	0.124616
ENSGALG00000051639	25.2163	3.76399	18.6573	4.72706	1.49281	0.922403	3.81223	0	13.0912	1.55686	3.11434	0.00474702	0.125088
novel.1377	191.296	207.019	149.258	275.115	67.1764	133.748	71.4794	120.135	205.672	98.1347	1.06842	0.00475915	0.125107
ENSGALG00000055112	58.2583	54.5779	52.8623	80.36	115.693	75.637	153.442	210.236	61.5146	138.752	-1.16997	0.00476784	0.125107
ENSGALG00000047949	0	0	0	0	2.98562	0.922403	8.57753	11.6798	0	6.04133	-4.86659	0.00477325	1
ENSGALG00000015838	2.60858	7.52798	0	14.1812	33.5882	19.3705	30.4979	45.0505	6.07944	32.1268	-2.41425	0.00477429	0.125107
ENSGALG00000047533	0	0	0	1.89082	5.97124	1.84481	7.62447	28.3651	0.472706	10.9514	-4.31072	0.0047804	0.125107
ENSGALG00000051750	16.521	0	7.2556	29.3078	50.7555	41.5081	91.4936	62.5701	13.2711	61.5818	-2.17295	0.00478043	0.125107
ENSGALG00000047464	38.2592	67.7518	181.39	31.1986	14.9281	11.0688	40.0285	11.6798	79.6499	19.4263	2.03938	0.00478977	0.125179
ENSGALG00000008756	1386.9	2051.37	1721.65	1947.55	2506.43	2725.7	2688.58	3312.04	1776.87	2808.19	-0.660904	0.00480277	0.125179
ENSGALG00000049301	28.6944	33.8759	0	23.6353	89.5686	141.128	58.1366	172.694	21.5514	115.382	-2.42984	0.00480346	0.125179
novel.1767	3.47811	15.056	1.03651	17.9628	17.9137	20.2929	83.8691	95.1066	9.38335	54.2956	-2.55533	0.00481553	0.125179
ENSGALG00000048439	12.1734	1.882	1.03651	19.8537	47.0235	9.22403	49.559	142.66	8.73639	62.1166	-2.79809	0.0048184	0.125179
novel.741	1651.23	1626.04	1059.32	590.883	534.426	703.793	553.727	339.547	1231.87	532.873	1.20868	0.00482755	0.125179
ENSGALG00000052389	0.869527	3.76399	3.10954	0	5.22483	2.76721	32.404	30.8679	1.93577	17.816	-3.31194	0.0048289	0.125179
ENSGALG00000011040	6.08669	0	2.07303	6.61788	11.1961	9.22403	30.4979	31.7022	3.6944	20.655	-2.38271	0.00485214	0.12545
ENSGALG00000052787	4.34764	0	0	2.83624	13.4353	15.6808	16.202	6.67415	1.79597	12.9981	-2.70277	0.00485246	0.12545
ENSGALG00000004562	1492.11	1234.59	1226.2	1603.42	2119.04	1701.83	3040.26	3148.53	1389.08	2502.42	-0.84882	0.00489034	0.126119
ENSGALG00000050643	1.73905	0	4.14606	5.67247	17.1673	8.30162	12.3898	20.8567	2.8894	14.6788	-2.24782	0.00489148	0.126119
ENSGALG00000053409	8.69527	35.7579	8.29212	61.4518	85.0901	48.8873	123.898	265.297	28.5493	130.793	-2.20049	0.00490019	0.126172
ENSGALG00000006522	403.461	370.753	161.696	26.4715	23.1385	93.1627	54.3243	45.8847	240.595	54.1276	2.15237	0.00490674	0.126172
novel.1857	39.1287	71.5158	5.18257	59.561	117.186	68.2578	187.753	447.168	43.847	205.091	-2.23262	0.00492339	0.126399
ENSGALG00000037695	24.3468	77.1618	379.364	79.4146	38.0666	32.2841	20.0142	35.0393	140.072	31.3511	2.15932	0.00495103	0.126399
ENSGALG00000005687	1086.04	999.339	745.254	2144.19	2790.81	1960.11	2722.89	3958.6	1243.71	2858.1	-1.20009	0.00496334	0.126399
novel.228	11.3039	15.056	6.21909	5.67247	5.22483	11.9912	123.898	99.2779	9.56284	60.0979	-2.67007	0.00496747	0.126399
ENSGALG00000007539	11.3039	86.5718	18.6573	0	2.23921	4.61201	1.90612	1.66854	29.1332	2.60647	3.46914	0.00497511	0.126399
novel.1513	5.21716	7.52798	1.03651	16.072	22.3921	24.9049	25.7326	55.896	7.46342	32.2314	-2.10685	0.00497588	0.126399
ENSGALG00000039990	1677.32	8220.56	2538.43	469.87	255.27	593.105	1380.98	258.623	3226.54	621.995	2.37493	0.00498006	0.126399
ENSGALG00000009842	3165.08	3508.04	5894.66	2688.75	1975.73	2079.1	2284.48	1504.19	3814.13	1960.87	0.959908	0.00498326	0.126399
novel.740	49.5631	137.386	16.5842	229.735	294.083	276.721	646.174	576.479	108.317	448.364	-2.05071	0.00498371	0.126399
ENSGALG00000040655	157.384	1530.06	414.606	64.288	121.664	114.378	108.649	94.2723	541.585	109.741	2.30124	0.00498898	0.126399
ENSGALG00000015397	741.707	833.724	815.737	649.498	456.053	575.579	507.98	387.1	760.167	481.678	0.657761	0.0049925	0.126399
ENSGALG00000009463	1101.69	956.054	747.327	1146.78	1701.06	1334.72	1552.53	1875.43	987.964	1615.93	-0.709567	0.00499471	0.126399
novel.1761	2.60858	11.292	0	6.61788	18.6601	11.9912	29.5448	50.8904	5.12961	27.7716	-2.51997	0.0050179	0.126707
ENSGALG00000051793	7.82575	11.292	2.07303	4.72706	12.6889	19.3705	20.9673	46.719	6.47945	24.9364	-1.99892	0.00502303	0.126707
ENSGALG00000010346	1791.23	5113.38	3004.86	1455.93	1005.41	1472.15	1244.69	897.673	2841.35	1154.98	1.29829	0.00502673	0.126707
novel.1300	4.34764	0	0	14.1812	27.617	16.6032	39.0754	64.2386	4.6322	36.8836	-2.9333	0.00505291	0.126895
ENSGALG00000011320	373.027	255.951	206.266	812.109	1268.89	655.828	1239.93	1273.93	411.839	1109.64	-1.42863	0.00505426	0.126895
novel.777	33.042	41.4039	3.10954	144.648	206.008	149.429	330.711	513.909	55.5509	300.014	-2.43058	0.00506739	0.126895
novel.2021	0.869527	3.76399	4.14606	3.78165	6.71764	8.30162	27.6387	20.8567	3.14031	15.8787	-2.36972	0.00506848	0.126895
ENSGALG00000005543	59.1279	58.3419	40.4241	0.945412	2.23921	11.0688	6.67141	1.66854	39.7098	5.412	2.88214	0.00507526	0.126895
ENSGALG00000006572	70.4317	297.355	83.9577	8.50871	5.97124	45.1977	7.62447	10.0112	115.063	17.2012	2.73968	0.00508305	0.126895
ENSGALG00000044151	120.864	444.151	1620.07	44.4344	80.6117	105.154	142.959	47.5533	557.381	94.0694	2.56722	0.0050945	0.126895
ENSGALG00000050516	1.73905	1.882	7.2556	8.50871	11.1961	9.22403	29.5448	57.5645	4.84634	26.8824	-2.43623	0.00509664	0.126895
ENSGALG00000044755	56.5193	79.0438	10.3651	6.61788	2.98562	11.9912	2.85918	0	38.1365	4.45901	3.09743	0.00509964	0.126895
ENSGALG00000051709	3.47811	16.938	4.14606	7.5633	24.6314	11.9912	34.3101	50.0561	8.03136	30.2472	-1.99636	0.00510044	0.126895
ENSGALG00000042030	113.908	1981.74	415.643	166.393	124.65	205.696	74.3386	118.466	669.421	130.788	2.35421	0.00512488	0.127338
ENSGALG00000040724	2550.32	2713.84	2901.21	799.819	884.49	1130.87	1007.38	511.406	2241.3	883.536	1.34289	0.00514445	0.127652
ENSGALG00000053292	7.82575	7.52798	2.07303	34.0348	29.1098	31.3617	92.4467	115.963	12.8654	67.2204	-2.36918	0.00516124	0.127652
ENSGALG00000031274	102.604	86.5718	96.3959	11.3449	26.8706	19.3705	18.1081	20.0224	74.2292	21.0929	1.81136	0.00516176	0.127652
ENSGALG00000051211	9.5648	16.938	6.21909	34.0348	63.4444	23.0601	60.0427	101.781	16.6892	62.082	-1.89557	0.00516419	0.127652
ENSGALG00000050328	12.1734	18.82	6.21909	18.9082	33.5882	23.0601	40.9815	64.2386	14.0302	40.4671	-1.54865	0.00518599	0.127863
ENSGALG00000000505	13.0429	5.64599	6.21909	21.7445	36.5738	20.2929	37.1693	66.7415	11.6631	40.1944	-1.75064	0.0052101	0.127863
ENSGALG00000017090	2032.09	2777.82	2427.52	1855.84	1408.47	1436.18	1649.74	1274.76	2273.32	1442.29	0.655865	0.00521797	0.127863
ENSGALG00000001513	1366.03	1417.14	1918.59	744.985	703.86	784.965	712.888	532.263	1361.69	683.494	0.994297	0.00522489	0.127863
ENSGALG00000054381	54.7802	282.299	110.907	23.6353	17.9137	46.1201	24.7795	23.3595	117.905	28.0432	2.06574	0.00522741	0.127863
novel.1614	3.47811	3.76399	2.07303	9.45412	13.4353	13.836	36.2162	15.8511	4.69231	19.8347	-2.05206	0.00522895	0.127863
ENSGALG00000041044	55.6497	143.032	101.578	90.7596	36.5738	63.6458	33.357	35.8735	97.7549	42.3625	1.19794	0.00523372	0.127863
novel.1700	0.869527	11.292	10.3651	15.1266	24.6314	12.9136	84.8222	72.5813	9.41331	48.7371	-2.38481	0.00523794	0.127863
ENSGALG00000008749	702.578	956.054	701.721	988.901	524.723	598.639	478.435	501.395	837.313	525.798	0.670273	0.00523819	0.127863
ENSGALG00000049081	45.2154	77.1618	7.2556	154.102	182.123	262.885	171.551	791.72	70.9337	352.07	-2.31159	0.00524504	0.127863
novel.704	0	3.76399	0	0.945412	31.349	29.5169	1.90612	2.5028	1.17735	16.3187	-4.05964	0.00525068	0.127863
ENSGALG00000038920	8.69527	152.442	23.8398	6.61788	5.97124	7.37922	10.4836	1.66854	47.8987	6.37566	2.89837	0.00525283	0.127863
novel.1363	35.6506	65.8698	36.278	23.6353	13.4353	16.6032	9.53058	20.8567	40.3584	15.1065	1.39264	0.00528802	0.128557
ENSGALG00000044662	14.782	63.9878	0	0	0.746405	0	0	0	19.6925	0.186601	6.22842	0.00529938	0.12867
ENSGALG00000011998	1340.81	957.936	1602.45	768.62	600.109	696.414	678.578	427.145	1167.45	600.562	0.95953	0.00532951	0.129155
ENSGALG00000054385	3.47811	3.76399	1.03651	0.945412	3.73202	7.37922	18.1081	30.8679	2.30601	15.0218	-2.75765	0.00533486	0.129155
ENSGALG00000050957	36.5201	47.0499	43.5336	11.3449	8.21045	18.4481	7.62447	6.67415	34.6122	10.2393	1.75205	0.00534508	0.129155
novel.1843	2.60858	3.76399	2.07303	15.1266	44.7843	2.76721	33.357	84.2611	5.89305	41.2924	-2.79104	0.00534635	0.129155
novel.393	13.0429	3.76399	0	7.5633	61.2052	11.0688	21.9203	57.5645	6.09255	37.9397	-2.6084	0.00536928	0.129407
novel.280	59.1279	31.9939	25.9129	69.9605	90.315	42.4305	192.518	411.294	46.7488	184.139	-1.9724	0.00537621	0.129407
ENSGALG00000047593	25.2163	47.0499	9.32863	92.6504	111.961	99.6195	150.583	312.016	43.5613	168.545	-1.95267	0.0053775	0.129407
ENSGALG00000009470	936.481	1052.04	1140.17	2061.94	2424.32	1866.94	2811.52	4467.51	1297.66	2892.57	-1.15618	0.00538381	0.129407
ENSGALG00000053794	4.34764	15.056	5.18257	2.83624	0	0	0.953058	0.834268	6.8556	0.446832	3.92755	0.00538471	1
novel.302	7.82575	11.292	15.5477	5.67247	19.4065	24.9049	26.6856	46.719	10.0845	29.429	-1.56287	0.00541019	0.129638
ENSGALG00000053252	22.6077	33.8759	23.8398	8.50871	8.95686	7.37922	5.71835	3.33707	22.208	6.34788	1.78004	0.00541705	0.129638
ENSGALG00000000893	117.386	169.38	64.2639	400.855	611.305	365.271	633.784	652.398	187.971	565.69	-1.5888	0.00542183	0.129638
ENSGALG00000033941	304.335	1144.25	83.9577	6.61788	19.4065	115.3	16.202	10.0112	384.791	40.23	3.25738	0.00542194	0.129638
ENSGALG00000049978	142.602	135.504	36.278	1.89082	4.47843	26.7497	4.76529	5.00561	79.0687	10.2498	2.94916	0.00542735	0.129638
ENSGALG00000035198	2.60858	15.056	2.07303	13.2358	33.5882	19.3705	41.9346	30.8679	8.24334	31.4403	-1.98867	0.00543408	0.129638
ENSGALG00000011721	26.0858	9.40998	19.6938	69.9605	88.8222	57.189	124.851	169.356	31.2875	110.055	-1.79686	0.00544078	0.129638
ENSGALG00000051048	33.042	22.5839	6.21909	157.884	138.831	108.844	339.289	734.156	54.9322	330.28	-2.58333	0.00545701	0.129832
novel.1507	4.34764	52.6959	6.21909	12.2904	32.8418	57.189	86.7283	221.915	18.8882	99.6686	-2.4416	0.00546247	0.129832
ENSGALG00000013893	188.687	265.361	799.153	119.122	103.75	123.602	123.898	71.7471	343.081	105.749	1.69841	0.00549167	0.130227
ENSGALG00000041744	73.0403	165.616	35.2415	198.537	354.542	250.894	302.12	482.207	118.108	347.441	-1.56016	0.0054927	0.130227
ENSGALG00000037457	5.21716	0	1.03651	7.5633	17.9137	7.37922	17.1551	49.2218	3.45424	22.9175	-2.64284	0.00551169	0.130396
ENSGALG00000050106	31.303	47.0499	9.32863	60.5064	107.482	63.6458	153.442	128.477	37.047	113.262	-1.61753	0.00551538	0.130396
ENSGALG00000053550	2.60858	58.3419	7.2556	1.89082	0.746405	0.922403	2.85918	1.66854	17.5242	1.54913	3.47844	0.00552496	0.130396
ENSGALG00000052570	12.1734	5.64599	2.07303	35.9257	39.5594	37.8185	93.3997	94.2723	13.9545	66.2625	-2.22378	0.00552988	0.130396
ENSGALG00000008546	1336.46	645.524	928.717	1222.42	1995.14	1315.35	2332.13	2928.28	1033.28	2142.73	-1.05127	0.00554002	0.130396
ENSGALG00000009265	0	7.52798	1.03651	2.83624	8.95686	3.68961	36.2162	42.5477	2.85018	22.8526	-3.14294	0.00554064	0.130396
novel.1696	8.69527	52.6959	4.14606	2.83624	0.746405	0	3.81223	0	17.0934	1.13966	3.91189	0.00554744	0.130396
ENSGALG00000038813	67.8231	80.9258	118.163	33.0894	17.9137	30.4393	40.0285	25.8623	75.0003	28.5609	1.39451	0.00555466	0.130405
ENSGALG00000023451	1298.2	1161.19	1283.21	849.925	778.5	742.534	748.151	630.707	1148.13	724.973	0.663218	0.00557924	0.130822
ENSGALG00000052340	46.9545	111.038	11.4017	367.765	422.465	291.479	624.253	1895.46	134.29	808.414	-2.58914	0.0055865	0.130832
ENSGALG00000052764	15.6515	58.3419	11.4017	91.705	146.295	54.4218	252.56	323.696	44.275	194.243	-2.13716	0.00561413	0.131156
novel.1087	168.688	391.455	152.368	7.5633	18.6601	59.9562	34.3101	10.0112	180.019	30.7344	2.54938	0.00561571	0.131156
novel.1751	66.0841	58.3419	38.3511	49.1614	99.2718	71.025	117.226	282.817	52.9846	142.585	-1.42976	0.0056348	0.131156
ENSGALG00000009458	54.7802	63.9878	35.2415	111.559	119.425	83.0162	255.42	359.57	66.392	204.358	-1.62092	0.00563753	0.131156
novel.1648	11.3039	50.8139	6.21909	41.5981	73.8941	49.8097	121.991	196.887	27.4837	110.646	-2.028	0.00563941	0.131156
novel.1670	16.521	45.1679	17.6208	42.5435	74.6405	34.1289	103.883	196.887	30.4633	102.385	-1.76198	0.0056414	0.131156
ENSGALG00000051967	15.6515	16.938	13.4747	53.8885	45.5307	27.6721	157.255	204.396	24.9882	108.713	-2.11342	0.00565639	0.131343
ENSGALG00000043690	233.033	771.618	1231.38	254.316	123.157	90.3955	248.748	261.126	622.587	180.857	1.78304	0.00566709	0.131343
ENSGALG00000029197	59.9974	71.5158	74.6291	68.0697	96.2862	97.7747	155.349	191.047	68.553	135.114	-0.980828	0.00567002	0.131343
ENSGALG00000036847	146.081	1121.67	812.628	136.139	77.6261	118.99	233.499	105.952	554.129	134.017	2.04708	0.00570338	0.131908
ENSGALG00000047742	0	3.76399	1.03651	2.83624	8.95686	3.68961	9.53058	40.8791	1.90919	15.764	-3.15837	0.00570862	0.131908
ENSGALG00000003016	19.9991	20.7019	17.6208	51.0523	61.9516	38.7409	81.963	174.362	27.3435	89.2544	-1.69919	0.00571507	0.131908
ENSGALG00000008231	878.223	897.712	540.024	1977.8	2596	2048.66	2186.32	3495.58	1073.44	2581.64	-1.26576	0.00572731	0.132031
ENSGALG00000049806	426.068	423.449	406.314	1801.01	2024.25	1383.6	2862.03	3502.26	764.21	2443.04	-1.67607	0.00574162	0.132197
novel.188	0.869527	52.6959	44.5701	4.72706	2.23921	1.84481	2.85918	5.00561	25.7156	2.9872	3.08975	0.00574831	0.132197
ENSGALG00000051682	2.60858	11.292	3.10954	4.72706	10.4497	7.37922	36.2162	51.7246	5.43429	26.4424	-2.36351	0.00576261	0.132231
ENSGALG00000031572	41.7373	461.089	71.5195	24.5807	20.1529	47.9649	25.7326	12.514	149.732	26.5911	2.48873	0.00576356	0.132231
ENSGALG00000051452	63.4755	111.038	3.10954	120.067	282.887	161.42	248.748	926.872	74.4225	404.982	-2.44656	0.00579879	0.132638
novel.301	39.9983	16.938	5.18257	128.576	183.616	173.412	235.405	292.828	47.6737	221.315	-2.20686	0.00580581	0.132638
ENSGALG00000050400	879.962	2792.88	1294.61	495.396	389.623	594.95	569.929	363.741	1365.71	479.561	1.5091	0.00580637	0.132638
novel.1820	34.7811	35.7579	21.7668	36.8711	57.4732	127.292	54.3243	62.5701	32.2942	75.4148	-1.22536	0.00580901	0.132638
ENSGALG00000052036	13.9124	58.3419	54.9353	15.1266	5.22483	9.22403	16.202	5.00561	35.579	8.91412	1.99239	0.0058302	0.132963
novel.926	463.458	344.405	614.653	191.919	219.443	182.636	183.94	110.958	403.609	174.244	1.2122	0.00586148	0.133518
ENSGALG00000001573	225.208	961.7	219.741	51.9977	73.8941	100.542	100.071	75.9184	364.661	87.6064	2.05494	0.00588574	0.133911
ENSGALG00000050540	0	3.76399	1.03651	5.67247	17.1673	11.0688	12.3898	14.1826	2.61824	13.7021	-2.44643	0.0059072	0.13424
ENSGALG00000038688	117.386	88.4538	48.7162	329.003	426.943	280.41	591.849	556.457	145.89	463.915	-1.66611	0.00591584	0.134277
ENSGALG00000048720	19.9991	7.52798	3.10954	64.288	123.157	61.801	69.5733	241.938	23.7312	124.117	-2.37317	0.00592455	0.134316
ENSGALG00000023419	3.47811	11.292	109.871	0	2.23921	0	2.85918	1.66854	31.1602	1.69173	4.2017	0.00593653	0.134428
ENSGALG00000053866	2.60858	22.5839	8.29212	1.89082	0	0.922403	0.953058	0.834268	8.84387	0.677432	3.69424	0.0059401	1
novel.1530	6.95622	9.40998	4.14606	2.83624	16.4209	19.3705	20.9673	13.3483	5.83712	17.5267	-1.64956	0.00595092	0.134595
ENSGALG00000040938	77.3879	9.40998	25.9129	52.9431	106.736	71.9474	198.236	199.39	41.4135	144.077	-1.78185	0.00596267	0.134685
ENSGALG00000001084	86.9527	90.3358	169.988	10.3995	16.4209	35.0513	21.9203	14.1826	89.4191	21.8938	2.03162	0.00596898	0.134685
ENSGALG00000040120	364.332	2896.39	258.092	34.9802	122.41	221.377	117.226	45.0505	888.449	126.516	2.81128	0.00598726	0.134834
ENSGALG00000016292	103.474	84.6898	81.8847	220.281	261.988	221.377	270.669	347.056	122.582	275.272	-1.16217	0.00598965	0.134834
ENSGALG00000012559	456.502	380.163	240.471	415.036	668.032	483.339	775.79	970.254	373.043	724.354	-0.957149	0.00600921	0.135116
ENSGALG00000035901	36.5201	79.0438	45.6067	5.67247	5.22483	10.1464	13.3428	10.8455	41.7108	9.88989	2.06758	0.00602252	0.135256
ENSGALG00000010145	104.343	143.032	50.7892	226.899	292.591	192.782	473.67	503.064	131.266	365.527	-1.47786	0.00604888	0.135566
ENSGALG00000047564	1.73905	7.52798	2.07303	0.945412	19.4065	0.922403	29.5448	37.5421	3.07137	21.854	-2.95511	0.0060514	0.135566
novel.1800	13.9124	56.4599	9.32863	52.9431	93.3006	46.1201	102.93	350.393	33.161	148.186	-2.17122	0.00605756	0.135566
ENSGALG00000043909	38.2592	3560.74	653.004	5.67247	8.95686	223.221	41.9346	8.34268	1064.42	70.6139	3.91413	0.00609243	0.136187
novel.1595	1.73905	7.52798	2.07303	23.6353	19.4065	23.9825	61.9488	93.438	8.74384	49.694	-2.50014	0.00610707	0.136201
ENSGALG00000030821	179.123	291.709	32.132	603.173	927.035	547.907	1242.79	1935.5	276.534	1163.31	-2.07271	0.00610726	0.136201
ENSGALG00000008733	172.166	60.2238	191.755	46.3252	44.7843	39.6633	39.0754	45.8847	117.618	42.3519	1.47778	0.00613226	0.13644
ENSGALG00000010961	460.849	668.108	428.081	774.292	1106.17	728.698	1231.35	1551.74	582.833	1154.49	-0.986787	0.00613951	0.13644
novel.445	159.993	56.4599	17.6208	218.39	145.549	342.211	794.851	722.476	113.116	501.272	-2.14458	0.00614049	0.13644
ENSGALG00000003824	1820.79	1735.2	1507.09	2296.41	3035.63	2413.01	2888.72	3237.79	1839.87	2893.79	-0.653151	0.00614644	0.13644
ENSGALG00000041959	6.95622	41.4039	5.18257	2.83624	0	2.76721	1.90612	0.834268	14.0947	1.3769	3.35134	0.00615671	0.136491
ENSGALG00000048489	41.7373	31.9939	4.14606	45.3798	75.3869	47.9649	191.565	176.031	30.8143	122.737	-1.99198	0.00616902	0.136491
ENSGALG00000026928	219.121	466.735	435.336	96.432	84.3437	138.36	130.569	89.2667	304.406	110.635	1.45851	0.00617835	0.136491
ENSGALG00000009845	0	35.7579	22.8033	0.945412	0.746405	0.922403	0.953058	0	14.8767	0.655466	4.49951	0.00618242	0.136491
novel.1975	2.60858	13.174	5.18257	57.6701	75.3869	51.6546	137.24	154.34	19.6588	104.655	-2.40519	0.00618437	0.136491
ENSGALG00000032721	0	0	1.03651	0	4.47843	1.84481	6.67141	10.0112	0.259129	5.75147	-4.07602	0.00619026	1
ENSGALG00000047522	4.34764	0	0	7.5633	17.9137	11.0688	16.202	36.7078	2.97773	20.4731	-2.68593	0.00619492	0.136566
ENSGALG00000000616	478.24	1212	1975.6	36.8711	87.3294	309.005	173.457	37.5421	925.678	151.833	2.60822	0.00621749	0.136676
ENSGALG00000004322	23.4772	39.5219	8.29212	63.3426	81.3581	46.1201	144.865	251.115	33.6585	130.864	-1.96147	0.00621853	0.136676
ENSGALG00000049689	31.303	16.938	109.871	16.072	10.4497	16.6032	5.71835	8.34268	43.5459	10.2785	2.08909	0.00622131	0.136676
ENSGALG00000048335	114.778	210.783	119.199	110.613	80.6117	72.8698	77.1977	55.0617	138.843	71.4352	0.947841	0.0062458	0.137057
ENSGALG00000035362	375.636	741.506	2036.75	193.809	224.668	297.936	231.593	177.699	836.926	232.974	1.84496	0.00626969	0.137175
ENSGALG00000004476	512.152	1712.62	485.089	239.189	129.874	387.409	156.302	176.031	737.261	212.404	1.79421	0.00627868	0.137175
ENSGALG00000009260	566.062	235.249	391.803	1860.57	2069.03	1819.9	2700.97	3810.1	763.421	2600	-1.76718	0.00627899	0.137175
ENSGALG00000027571	42.6068	299.237	77.7386	27.417	27.617	37.8185	24.7795	13.3483	111.75	25.8908	2.10123	0.00627982	0.137175
novel.266	148.689	205.137	27.9859	22.6899	11.1961	42.4305	20.9673	14.1826	101.126	22.1941	2.18586	0.00630129	0.137451
ENSGALG00000016580	673.884	235.249	2482.45	101.159	132.114	249.971	190.612	140.157	873.186	178.213	2.29318	0.00630682	0.137451
ENSGALG00000000639	19.9991	9.40998	17.6208	28.3624	120.171	26.7497	42.8876	50.8904	18.8481	60.1747	-1.65546	0.00633683	0.137522
ENSGALG00000047397	0	0	0	0.945412	3.73202	6.45682	5.71835	4.17134	0.236353	5.01963	-3.87402	0.00634121	1
ENSGALG00000047323	479.11	980.52	1710.25	346.021	267.959	446.443	222.063	302.005	878.975	309.617	1.50508	0.00634854	0.137522
ENSGALG00000049497	22.6077	1.882	70.483	1.89082	2.23921	1.84481	3.81223	3.33707	24.2159	2.80833	3.11973	0.00636017	0.137522
ENSGALG00000050354	5.21716	26.3479	3.10954	33.0894	70.9084	27.6721	185.846	52.5589	16.941	84.2465	-2.32766	0.00636653	0.137522
ENSGALG00000044406	119.125	607.884	288.151	126.685	114.2	74.7146	90.5405	104.284	285.462	95.9347	1.56824	0.00637004	0.137522
ENSGALG00000047870	250.424	310.529	23.8398	957.702	1254.71	1035.86	2003.33	3394.64	385.624	1922.13	-2.31712	0.00637172	0.137522
ENSGALG00000016364	31.303	129.858	69.4465	7.5633	14.9281	16.6032	11.4367	12.514	59.5426	13.8705	2.08851	0.00637778	0.137522
ENSGALG00000049600	6.95622	22.5839	2.07303	31.1986	33.5882	42.4305	82.9161	116.798	15.7029	68.9331	-2.14698	0.00638286	0.137522
novel.1195	1.73905	5.64599	2.07303	13.2358	19.4065	10.1464	43.8407	35.0393	5.67346	27.1082	-2.2548	0.00638426	0.137522
novel.615	11.3039	18.82	6.21909	37.8165	47.0235	6.45682	158.208	225.252	18.5398	109.235	-2.55826	0.00638469	0.137522
ENSGALG00000026015	5.21716	7.52798	16.5842	11.3449	2.98562	0.922403	1.90612	2.5028	10.1686	2.07924	2.27753	0.00639004	0.137522
ENSGALG00000050633	6.08669	13.174	2.07303	26.4715	23.1385	33.2065	72.4324	77.5869	11.9513	51.5911	-2.1116	0.00640027	0.137522
ENSGALG00000047107	0.869527	54.5779	0	1.89082	0	0	0	0.834268	14.3346	0.208567	5.76014	0.0064034	0.137522
novel.1797	2.60858	5.64599	4.14606	12.2904	15.6745	14.7584	18.1081	60.0673	6.17275	27.1521	-2.13343	0.00641094	0.13753
ENSGALG00000027040	19.1296	16.938	11.4017	2.83624	1.49281	0.922403	4.76529	1.66854	12.5764	2.21226	2.5154	0.00641953	0.137543
ENSGALG00000011369	226.947	427.213	40.4241	817.781	1268.14	832.007	1764.11	2436.9	378.091	1575.29	-2.05894	0.00642611	0.137543
ENSGALG00000027316	9.5648	3.76399	0	14.1812	63.4444	15.6808	24.7795	47.5533	6.87749	37.8645	-2.43138	0.00643308	0.137543
novel.79	0.869527	1.882	12.4382	6.61788	29.1098	9.22403	15.2489	84.2611	5.4519	34.461	-2.63764	0.00646145	0.137874
ENSGALG00000049419	2.60858	3.76399	1.03651	5.67247	10.4497	3.68961	30.4979	28.3651	3.27039	18.2506	-2.48724	0.00646297	0.137874
ENSGALG00000015528	174.775	193.846	78.7751	363.984	410.523	383.72	547.056	779.206	202.845	530.126	-1.38535	0.00647575	0.137993
ENSGALG00000004960	4225.03	3577.67	6202.51	2934.56	2334.75	1896.46	2864.89	1518.37	4234.94	2153.62	0.975678	0.00648447	0.138026
ENSGALG00000037332	14582	23295.3	11984.2	9269.77	7140.85	9090.28	7413.84	6447.22	14782.8	7523.05	0.974435	0.00650424	0.138293
ENSGALG00000052316	75.6489	20.7019	0	117.231	412.015	354.203	143.912	633.21	53.3955	385.835	-2.8489	0.00652128	0.138452
ENSGALG00000019847	125.212	95.9818	445.701	10.3995	14.9281	63.6458	24.7795	9.17695	169.324	28.1326	2.59206	0.00653175	0.138452
ENSGALG00000037497	103.474	1157.43	187.609	74.6876	53.7411	139.283	52.4182	57.5645	380.799	75.7517	2.3275	0.00653781	0.138452
ENSGALG00000010891	93.0394	82.8078	212.486	39.7073	23.885	50.7321	42.8876	26.6966	107.01	36.0503	1.57351	0.00654064	0.138452
ENSGALG00000011484	37.3897	154.324	445.701	28.3624	23.885	50.7321	38.1223	27.5308	166.444	35.0676	2.24755	0.00655767	0.138659
ENSGALG00000052546	163.471	103.51	121.272	149.375	80.6117	83.9386	83.8691	77.5869	134.407	81.5016	0.731122	0.00656949	0.138671
ENSGALG00000052372	14.782	30.1119	6.21909	38.7619	55.9804	23.0601	146.771	135.151	22.4687	90.2407	-2.01337	0.0065727	0.138671
ENSGALG00000054274	0	0	0	0	0.746405	1.84481	5.71835	18.3539	0	6.66586	-5.00917	0.00659455	1
ENSGALG00000048011	418.243	498.729	605.325	245.807	225.414	249.971	249.701	156.842	442.026	220.482	1.0028	0.00659665	0.139023
novel.1756	31.303	50.8139	9.32863	54.8339	342.6	229.678	29.5448	65.9072	36.5698	166.933	-2.19572	0.00661315	0.139097
novel.1553	16.521	52.6959	5.18257	48.216	83.5973	65.4906	127.71	169.356	30.6539	111.539	-1.87874	0.00662008	0.139097
ENSGALG00000050593	13.0429	31.9939	8.29212	49.1614	94.047	33.2065	81.963	169.356	25.6226	94.6432	-1.89154	0.00662193	0.139097
ENSGALG00000039458	13.9124	28.2299	48.7162	103.995	139.578	87.6283	203.001	217.744	48.7135	161.988	-1.72741	0.00663054	0.139125
novel.734	15.6515	24.4659	9.32863	23.6353	32.0954	33.2065	49.559	77.5869	18.2703	48.112	-1.41471	0.00665529	0.139492
novel.1262	13.9124	48.9319	8.29212	62.3972	79.8653	64.5682	186.799	163.517	33.3834	123.687	-1.89816	0.00669219	0.140112
novel.1440	624.321	4829.2	1086.27	193.809	190.333	702.871	197.283	172.694	1683.4	315.795	2.41396	0.00670646	0.140234
ENSGALG00000014880	774.749	1275.99	515.148	847.089	460.532	533.149	405.05	319.525	853.245	429.564	0.988703	0.00671268	0.140234
ENSGALG00000049868	0	0	0	0	32.0954	0	14.2959	0.834268	0	11.8064	-5.8357	0.00672093	0.140254
ENSGALG00000040498	200.861	261.597	225.96	174.901	161.223	116.223	103.883	126.809	215.83	127.035	0.758133	0.00675643	0.140813
ENSGALG00000011181	1119.08	1212	1179.55	1638.4	797.16	949.152	758.634	829.263	1287.26	833.552	0.627287	0.00676245	0.140813
ENSGALG00000005778	346.072	359.461	286.078	744.985	803.131	571.89	1246.6	1666.03	434.149	1071.91	-1.30327	0.00677183	0.140856
novel.1656	205.208	173.144	346.196	164.502	99.2718	140.205	93.3997	119.3	222.262	113.044	0.977568	0.00679765	0.141151
novel.921	31.303	47.0499	6.21909	177.737	298.562	114.378	343.101	559.794	65.5774	328.959	-2.32437	0.00680076	0.141151
novel.1484	4.34764	5.64599	4.14606	9.45412	18.6601	1.84481	41.9346	78.4212	5.89845	35.2152	-2.57525	0.00681051	0.1412
ENSGALG00000014807	338.246	304.883	304.735	360.202	251.538	220.454	200.142	220.247	327.017	223.095	0.552653	0.00682303	0.141307
ENSGALG00000046727	406.069	1594.05	517.221	162.611	180.63	267.497	191.565	156.842	669.988	199.133	1.7488	0.00684478	0.141604
novel.123	1358.2	2681.84	954.63	726.076	597.87	490.718	806.287	418.803	1430.19	578.42	1.30521	0.00686741	0.141919
ENSGALG00000004936	63.4755	52.6959	20.7303	123.849	132.86	118.99	162.973	523.92	65.1877	234.686	-1.84533	0.00688763	0.142184
novel.438	39.1287	47.0499	2.07303	34.9802	100.018	91.3179	107.696	155.174	30.808	113.551	-1.89106	0.00690555	0.142334
ENSGALG00000003770	6872.74	22992.3	12708.7	1765.08	1383.09	5108.27	3029.77	1002.79	11084.7	2630.98	2.07487	0.0069098	0.142334
novel.1403	38.2592	48.9319	304.735	64.288	31.349	27.6721	32.404	31.7022	114.054	30.7818	1.89168	0.00693077	0.142465
ENSGALG00000005752	50.4326	65.8698	27.9859	110.613	144.803	122.68	131.522	256.955	63.7254	163.99	-1.36387	0.00693305	0.142465
ENSGALG00000019553	9851.74	20.7019	1558.92	79.4146	52.2483	127.292	624.253	15.8511	2877.69	204.911	3.81215	0.00694482	0.142465
ENSGALG00000010494	11.3039	30.1119	177.244	4.72706	4.47843	15.6808	1.90612	7.50841	55.8467	7.39345	2.92008	0.00694588	0.142465
ENSGALG00000052783	0	0	0	2.83624	10.4497	3.68961	12.3898	9.17695	0.709059	8.9265	-3.49956	0.0069666	1
ENSGALG00000051394	0	0	0	0.945412	2.23921	3.68961	3.81223	15.0168	0.236353	6.18947	-4.18182	0.00697924	1
ENSGALG00000002111	107.821	114.802	12.4382	192.864	521.737	216.765	397.425	403.786	106.981	384.928	-1.84727	0.0069818	0.142806
ENSGALG00000049940	1.73905	11.292	6.21909	8.50871	11.1961	8.30162	47.6529	72.5813	6.93971	34.933	-2.37039	0.00698318	0.142806
ENSGALG00000050509	0	1.882	1.03651	0	5.22483	4.61201	4.76529	12.514	0.729628	6.77904	-3.56456	0.00698485	1
ENSGALG00000054068	333.029	566.481	47.6797	686.369	1130.8	691.802	2009.05	2619.6	408.39	1612.81	-1.98206	0.00698487	0.142806
novel.1859	8.69527	9.40998	0	33.0894	70.9084	38.7409	60.0427	108.455	12.7987	69.5367	-2.43178	0.00700549	0.143075
ENSGALG00000001611	33.9116	7.52798	9.32863	36.8711	73.8941	50.7321	90.5405	55.896	21.9098	67.7657	-1.59852	0.00702041	0.143227
ENSGALG00000048231	0	0	0	2.83624	2.98562	10.1464	8.57753	17.5196	0.709059	9.8073	-3.63646	0.00703068	1
ENSGALG00000005572	169.558	295.473	50.7892	476.488	786.711	467.658	986.415	964.414	248.077	801.3	-1.69206	0.0070333	0.143331
ENSGALG00000053116	13.9124	359.461	126.455	21.7445	21.6457	24.9049	22.8734	28.3651	130.393	24.4473	2.40891	0.00704047	0.143331
ENSGALG00000015953	17.3905	9.40998	3.10954	38.7619	55.9804	32.2841	81.963	102.615	17.168	68.2106	-1.97206	0.00707813	0.143945
ENSGALG00000028407	544.324	946.644	134.747	1970.24	2693.77	1744.26	3569.2	6065.13	898.988	3518.09	-1.96843	0.00709706	0.144176
novel.899	13.0429	186.318	46.6432	3.78165	11.1961	8.30162	12.3898	7.50841	62.4463	9.84897	2.65251	0.00712412	0.144412
ENSGALG00000016969	74.7794	99.7457	372.109	7.5633	23.885	40.5857	24.7795	6.67415	138.549	23.9811	2.53179	0.00712589	0.144412
ENSGALG00000039005	0	3.76399	6.21909	2.83624	14.9281	4.61201	25.7326	30.0337	3.20483	18.8266	-2.59056	0.00713644	0.144412
ENSGALG00000006189	27.8249	220.193	80.8482	2.83624	7.46405	23.0601	11.4367	10.8455	82.9257	13.2016	2.64593	0.00714283	0.144412
novel.501	39.1287	79.0438	27.9859	6.61788	11.1961	7.37922	13.3428	5.00561	38.1941	9.23093	2.03216	0.00715208	0.144412
ENSGALG00000049350	33.9116	60.2238	4.14606	56.7247	88.0758	118.99	129.616	229.424	38.7515	141.526	-1.87716	0.00715391	0.144412
novel.1663	0.869527	0	0	6.61788	8.21045	7.37922	32.404	20.8567	1.87185	17.2126	-3.10182	0.00719512	0.145038
novel.65	3.47811	7.52798	2.07303	14.1812	14.9281	12.9136	39.0754	52.5589	6.81508	29.869	-2.13601	0.00720155	0.145038
ENSGALG00000047157	6.95622	9.40998	12.4382	0	0	0.922403	0	0	7.20109	0.230601	4.77855	0.00720283	1
ENSGALG00000015001	1537.32	3827.98	2673.17	1293.32	1046.46	1254.47	1100.78	936.049	2332.95	1084.44	1.10463	0.00720761	0.145038
ENSGALG00000054674	132.168	158.088	224.924	60.5064	51.5019	80.249	63.8549	43.3819	143.921	59.747	1.26798	0.00721847	0.145104
ENSGALG00000035136	2.60858	0	2.07303	9.45412	26.8706	23.0601	12.3898	10.8455	3.53393	18.2915	-2.28087	0.00723742	0.145332
ENSGALG00000053410	6.95622	58.3419	3.10954	69.9605	132.114	84.861	128.663	408.791	34.592	188.607	-2.45485	0.0072989	0.146225
ENSGALG00000023359	28.6944	56.4599	58.0448	10.3995	11.1961	14.7584	9.53058	12.514	38.3997	11.9998	1.6648	0.00730203	0.146225
ENSGALG00000019719	4204.16	16872.1	11980	4266.64	2930.38	3932.2	3688.34	3750.04	9330.73	3575.24	1.38384	0.00730474	0.146225
ENSGALG00000054353	23.4772	58.3419	17.6208	51.9977	109.721	44.2753	124.851	145.997	37.8594	106.211	-1.50301	0.00732231	0.146423
ENSGALG00000054635	26.9553	62.1058	51.8257	68.0697	133.606	90.3955	86.7283	125.974	52.2392	109.176	-1.07367	0.00734383	0.146644
ENSGALG00000003261	18746.1	36866.4	16852.7	5700.83	5831.66	7811.83	9411.45	5280.92	19541.5	7083.96	1.46387	0.00734864	0.146644
ENSGALG00000027490	36.5201	15.056	4.14606	0	0	1.84481	0	0	13.9305	0.461201	4.97258	0.00739067	0.147329
novel.836	0	3.76399	0	0	3.73202	6.45682	5.71835	23.3595	0.940998	9.81668	-4.02724	0.00740166	1
novel.1110	187.818	430.977	335.831	494.451	529.947	532.226	1065.52	1409.08	362.269	884.193	-1.28818	0.00741822	0.147457
novel.1679	0	0	1.03651	4.72706	3.73202	4.61201	22.8734	34.205	1.44089	16.3556	-3.41563	0.00742136	0.147457
ENSGALG00000036897	9.5648	11.292	6.21909	28.3624	29.8562	30.4393	63.8549	47.5533	13.8596	42.9259	-1.61686	0.00743782	0.147457
novel.1080	7.82575	7.52798	0	4.72706	21.6457	27.6721	9.53058	29.1994	5.0202	22.0119	-2.16059	0.0074411	0.147457
novel.1866	7.82575	13.174	1.03651	19.8537	94.7934	37.8185	16.202	40.8791	10.4725	47.4233	-2.18943	0.00745108	0.147457
ENSGALG00000043198	285.205	1272.23	765.985	100.214	172.419	184.481	124.851	195.219	605.908	169.242	1.83845	0.0074522	0.147457
ENSGALG00000027747	534.759	1100.97	401.131	69.0151	89.5686	264.73	81.963	78.4212	526.468	128.671	2.03181	0.00745351	0.147457
ENSGALG00000043252	2.60858	22.5839	8.29212	1.89082	0	1.84481	0	0	8.84387	0.461201	4.29047	0.00745579	1
ENSGALG00000011221	1236.47	984.284	809.518	933.122	1240.52	1491.53	1941.38	2262.54	990.848	1733.99	-0.807124	0.0074698	0.147457
ENSGALG00000053216	0	1.882	0	3.78165	25.3778	4.61201	12.3898	7.50841	1.41591	12.472	-3.18034	0.00747489	0.147457
ENSGALG00000046299	30.4335	109.156	862.38	27.417	30.6026	21.2153	38.1223	69.2443	257.347	39.7961	2.69314	0.00747652	0.147457
novel.424	10.4343	43.2859	0	34.0348	120.918	44.2753	107.696	265.297	21.9388	134.546	-2.63145	0.00748179	0.147457
novel.1593	108.691	385.809	26.9494	434.89	361.26	730.543	1485.82	1683.55	239.085	1065.29	-2.1569	0.00749109	0.147489
ENSGALG00000048206	86.0832	254.069	120.236	25.5261	20.8993	37.8185	45.7468	38.3763	121.479	35.7102	1.76053	0.0075156	0.14782
ENSGALG00000027517	511.282	967.346	470.578	199.482	184.362	297.936	203.001	153.505	537.172	209.701	1.35533	0.00752734	0.147868
ENSGALG00000053734	20.8687	103.51	9.32863	0	0.746405	3.68961	2.85918	5.00561	33.4268	3.0752	3.43333	0.00753349	0.147868
ENSGALG00000046444	63.4755	50.8139	45.6067	167.338	246.314	108.844	212.532	394.609	81.8085	240.574	-1.55151	0.00754728	0.147987
novel.1381	15.6515	48.9319	0	0	0	0	0	0	16.1458	0	6.66497	0.00755996	0.148084
ENSGALG00000028153	0.869527	5.64599	4.14606	14.1812	33.5882	8.30162	17.1551	84.2611	6.21069	35.8265	-2.52737	0.00757609	0.148248
ENSGALG00000019663	166.08	114.802	81.8847	107.777	188.84	230.601	179.175	302.839	117.636	225.364	-0.935954	0.00761701	0.148559
novel.1058	1.73905	3.76399	0	20.7991	30.6026	44.2753	40.9815	43.3819	6.57553	39.8103	-2.57506	0.00762099	0.148559
ENSGALG00000048850	46.0849	31.9939	14.5112	136.139	167.195	106.076	162.973	466.356	57.1824	225.65	-1.97522	0.00762803	0.148559
ENSGALG00000026034	13.9124	86.5718	23.8398	7.5633	9.70326	4.61201	8.57753	5.00561	32.9718	6.9746	2.21074	0.00763779	0.148559
ENSGALG00000054579	53.0412	16.938	35.2415	31.1986	61.2052	59.0338	85.7753	126.809	34.1048	83.2057	-1.2646	0.00764664	0.148559
ENSGALG00000015006	32.1725	203.255	44.5701	27.417	20.1529	23.9825	23.8265	10.8455	76.8538	19.7018	1.95067	0.00766045	0.148559
ENSGALG00000041688	64.345	126.094	6.21909	105.886	240.342	118.068	236.358	840.108	75.636	358.719	-2.2496	0.00766083	0.148559
ENSGALG00000008229	2066	2145.47	2103.09	2197.14	1701.06	1616.05	1636.4	1470.81	2127.92	1606.08	0.405811	0.00767498	0.148559
ENSGALG00000008155	195.644	152.442	149.258	178.683	270.945	225.066	252.56	298.668	169.007	261.81	-0.627681	0.00768331	0.148559
ENSGALG00000047521	2.60858	5.64599	0	13.2358	29.1098	11.0688	28.5918	49.2218	5.37258	29.498	-2.4571	0.00768948	0.148559
ENSGALG00000017201	589.54	368.871	211.449	1090.06	1772.71	1034.94	1274.24	2006.41	564.98	1522.08	-1.42894	0.00769196	0.148559
ENSGALG00000010287	934.742	602.238	462.286	1716.87	2418.35	1737.81	1797.47	3077.62	929.034	2257.81	-1.2805	0.00769242	0.148559
ENSGALG00000016967	245.207	508.139	662.333	165.447	161.223	198.317	158.208	94.2723	395.281	153.005	1.36824	0.00769276	0.148559
novel.449	10.4343	52.6959	8.29212	65.2334	85.0901	39.6633	214.438	285.32	34.1639	156.128	-2.19977	0.00771012	0.148718
ENSGALG00000006407	797.357	1740.85	830.248	1613.82	2341.47	1830.97	2611.38	4141.31	1245.57	2731.28	-1.13341	0.00771777	0.148718
ENSGALG00000047021	3.47811	1.882	1.03651	11.3449	17.9137	23.0601	14.2959	20.8567	4.43539	19.0316	-2.04165	0.00772432	0.148718
ENSGALG00000003683	704.317	907.122	611.544	851.816	1337.56	929.782	1297.11	1668.54	768.7	1308.25	-0.768148	0.00775428	0.149145
novel.1502	5.21716	7.52798	0	7.5633	7.46405	17.5257	38.1223	40.0449	5.07711	25.7892	-2.36863	0.00776522	0.149206
novel.1849	1.73905	0	2.07303	0.945412	14.1817	1.84481	8.57753	14.1826	1.18937	9.69664	-2.91062	0.00777463	1
ENSGALG00000049360	444.328	498.729	318.21	309.15	219.443	277.643	231.593	176.865	392.604	226.386	0.792351	0.00779869	0.149572
ENSGALG00000044245	5.21716	7.52798	55.9718	4.72706	2.23921	1.84481	2.85918	4.17134	18.361	2.77863	2.72964	0.00780705	0.149572
ENSGALG00000030941	162.602	282.299	599.106	185.301	67.1764	151.274	155.349	73.4156	307.327	111.804	1.45986	0.00781294	0.149572
ENSGALG00000006490	100.865	69.6338	68.41	144.648	147.042	128.214	298.307	368.747	95.8893	235.577	-1.29203	0.00781551	0.149572
ENSGALG00000004267	30.4335	3.76399	276.749	17.0174	5.97124	16.6032	13.3428	10.8455	81.9911	11.6907	2.81542	0.00784067	0.149775
ENSGALG00000050849	20.8687	11.292	13.4747	5.67247	1.49281	5.53442	0.953058	3.33707	12.8269	2.82934	2.1969	0.00784256	0.149775
novel.132	70.4317	235.249	105.725	52.9431	23.1385	71.025	14.2959	26.6966	116.087	33.789	1.77472	0.00786189	0.149775
ENSGALG00000026817	4.34764	26.3479	64.2639	2.83624	5.97124	2.76721	1.90612	0	24.4489	2.66114	3.18363	0.00787129	0.149775
ENSGALG00000054898	12.1734	3.76399	13.4747	61.4518	58.2196	105.154	89.5875	105.952	22.716	89.7283	-1.95993	0.00787547	0.149775
ENSGALG00000004930	20.8687	118.566	195.901	34.9802	21.6457	29.5169	31.4509	8.34268	92.579	22.7391	2.02459	0.00787966	0.149775
ENSGALG00000038613	0	5.64599	47.6797	6.61788	0	1.84481	0	0.834268	14.9859	0.669768	4.50836	0.00789132	0.149775
ENSGALG00000005956	1440.81	3487.34	4525.42	576.701	520.99	700.104	1282.82	592.33	2507.57	774.06	1.69571	0.00789146	0.149775
ENSGALG00000049137	525.195	366.989	359.671	1073.04	1585.36	821.861	1449.6	1627.66	581.224	1371.12	-1.23714	0.00789647	0.149775
novel.1897	9.5648	9.40998	3.10954	42.5435	42.5451	16.6032	61.9488	269.469	16.157	97.6414	-2.58572	0.00794414	0.15053
novel.1586	230.425	161.852	94.3229	358.311	341.107	598.639	502.262	531.429	211.228	493.359	-1.22139	0.00796581	0.150635
ENSGALG00000042458	6457.98	12440	7391.39	1558.98	1350.25	3338.18	2845.83	1162.97	6962.09	2174.31	1.67891	0.00796721	0.150635
ENSGALG00000026744	23.4772	45.1679	34.205	7.5633	4.47843	11.9912	6.67141	8.34268	27.6034	7.87094	1.79694	0.00797521	0.150635
ENSGALG00000002336	2392.94	1334.33	1693.67	2699.15	3977.59	2612.24	4391.69	4258.1	2030.02	3809.91	-0.907722	0.00798526	0.150635
ENSGALG00000036498	3336.38	21475.4	4503.66	1033.34	1408.47	2474.81	2075.76	921.866	7587.2	1720.22	2.14086	0.00799327	0.150635
ENSGALG00000051501	37.3897	18.82	0	115.34	96.2862	162.343	263.044	850.954	42.8875	343.157	-2.99617	0.00799684	0.150635
novel.2054	6.08669	222.075	50.7892	6.61788	2.98562	23.0601	4.76529	1.66854	71.3923	8.11988	3.13379	0.0080224	0.150732
ENSGALG00000007335	21.7382	20.7019	12.4382	4.72706	5.22483	2.76721	3.81223	3.33707	14.9013	3.78534	1.95198	0.00802358	0.150732
ENSGALG00000054925	4.34764	5.64599	2.07303	27.417	29.8562	7.37922	80.0569	129.312	9.8709	61.651	-2.62796	0.00803903	0.150732
ENSGALG00000053016	18.2601	13.174	9.32863	36.8711	53.7411	23.0601	69.5733	105.952	19.4084	63.0816	-1.68641	0.00804057	0.150732
ENSGALG00000052026	6616.23	2523.76	1891.64	1046.57	833.734	792.344	1266.61	1303.13	3019.55	1048.95	1.52551	0.00804132	0.150732
ENSGALG00000047973	1.73905	0	1.03651	0.945412	5.22483	0.922403	22.8734	13.3483	0.930245	10.5922	-3.37204	0.00805818	0.1509
ENSGALG00000048778	16.521	41.4039	3.10954	24.5807	58.2196	32.2841	61.9488	228.589	21.4038	95.2605	-2.17454	0.00808716	0.15125
ENSGALG00000028551	1519.93	3818.57	2504.22	2032.64	576.224	1299.67	1005.48	1533.38	2468.84	1103.69	1.16115	0.00809268	0.15125
ENSGALG00000013624	774.749	801.73	839.577	1193.11	1523.41	1373.46	1219.91	1953.02	902.291	1517.45	-0.749572	0.00811998	0.151538
ENSGALG00000049071	0	0	0	1.89082	16.4209	2.76721	1.90612	15.8511	0.472706	9.23633	-4.06957	0.00814678	1
ENSGALG00000047782	139.994	329.349	159.623	70.9059	44.0379	105.154	48.606	19.1882	174.968	54.2465	1.68651	0.00814701	0.151538
ENSGALG00000009129	1.73905	1.882	3.10954	12.2904	9.70326	14.7584	34.3101	33.3707	4.75524	23.0356	-2.22964	0.00814722	0.151538
novel.2129	0.869527	11.292	38.3511	0	0.746405	0	0.953058	0	12.6281	0.424866	4.89489	0.00814761	0.151538
ENSGALG00000047068	5.21716	0	0	12.2904	22.3921	12.9136	21.9203	84.2611	4.37688	35.3718	-2.95753	0.00814764	0.151538
ENSGALG00000006297	86.0832	223.957	52.8623	359.257	457.546	219.532	819.63	1125.43	180.54	655.534	-1.86119	0.00819367	0.152247
novel.814	1.73905	1.882	2.07303	6.61788	8.21045	7.37922	11.4367	42.5477	3.07799	17.3935	-2.46479	0.00821604	0.152371
ENSGALG00000003527	1410.37	1076.5	1514.35	1247	1567.45	2062.49	2292.11	2581.23	1312.06	2125.82	-0.69546	0.00821628	0.152371
novel.1661	7.82575	18.82	1.03651	17.9628	36.5738	21.2153	41.9346	88.4324	11.4113	47.039	-2.07005	0.00824976	0.152791
ENSGALG00000047972	4.34764	43.2859	9.32863	16.072	52.2483	16.6032	137.24	119.3	18.2585	81.3481	-2.19247	0.00825488	0.152791
ENSGALG00000042116	18.2601	31.9939	58.0448	9.45412	5.22483	14.7584	4.76529	5.83988	29.4382	7.64711	1.94525	0.00826339	0.152801
ENSGALG00000048559	0.869527	5.64599	49.7527	5.67247	2.98562	0	0	0.834268	15.4852	0.954972	3.96762	0.00827325	0.152836
ENSGALG00000051239	19.9991	22.5839	9.32863	30.2532	52.2483	11.0688	94.3528	184.373	20.5412	85.5108	-2.05899	0.00828306	0.15287
novel.2051	15.6515	82.8078	7.2556	40.6527	82.8509	92.2403	205.861	153.505	36.5919	133.614	-1.89049	0.00829222	0.152891
novel.2132	1128.65	692.574	719.341	372.492	403.805	163.265	420.299	241.938	728.264	307.327	1.24475	0.00830381	0.152958
ENSGALG00000002287	1.73905	0	1.03651	0.945412	5.22483	5.53442	16.202	5.00561	0.930245	7.99171	-2.93959	0.00832775	1
ENSGALG00000037439	22.6077	0	7.2556	3.78165	0.746405	0	0	0.834268	8.41124	0.395168	4.33819	0.00833054	1
ENSGALG00000012145	107.821	425.331	33.1685	500.123	726.252	445.52	1330.47	2183.28	266.611	1171.38	-2.13652	0.00833867	0.153452
ENSGALG00000053558	5.21716	7.52798	0	18.9082	41.7987	11.0688	42.8876	89.2667	7.91335	46.2555	-2.54266	0.00836083	0.153458
ENSGALG00000039452	645.189	2450.36	634.347	180.574	167.941	374.495	331.664	169.356	977.617	260.864	1.90521	0.00838202	0.153458
ENSGALG00000026661	893.005	2531.28	2048.15	477.433	353.796	503.632	826.302	395.443	1487.47	519.793	1.5165	0.00839039	0.153458
ENSGALG00000005421	23.4772	54.5779	20.7303	44.4344	76.1333	59.9562	75.2916	104.284	35.8049	78.9161	-1.16403	0.00839091	0.153458
ENSGALG00000050508	208.687	3189.98	473.687	110.613	103.75	329.298	136.287	154.34	995.742	180.919	2.45971	0.00839679	0.153458
ENSGALG00000046210	88.6918	37.6399	1127.73	149.375	82.1045	85.7835	55.2774	40.8791	350.859	66.0111	2.41075	0.00839691	0.153458
ENSGALG00000051489	12.1734	37.6399	3.10954	86.0325	97.0326	76.5594	157.255	374.586	34.7388	176.358	-2.34453	0.00839829	0.153458
ENSGALG00000051456	130.429	854.426	230.106	55.7793	41.7987	132.826	76.2447	40.8791	317.685	72.9371	2.12084	0.00840305	0.153458
ENSGALG00000008038	9500.46	10147.7	9474.78	4116.32	3867.12	5215.26	4517.5	3050.08	8309.82	4162.49	0.997327	0.00842037	0.153546
ENSGALG00000047574	325.203	2307.33	373.145	186.246	140.324	333.91	149.63	133.483	797.98	189.337	2.07426	0.00842391	0.153546
ENSGALG00000053486	9.5648	0	1.03651	2.83624	14.1817	9.22403	16.202	46.719	3.35939	21.5817	-2.58845	0.00843439	0.153591
ENSGALG00000050954	0	0	2.07303	0	2.23921	9.22403	7.62447	10.8455	0.518257	7.4833	-3.71387	0.00846015	1
ENSGALG00000044199	31.303	31.9939	70.483	17.0174	15.6745	11.9912	16.202	10.0112	37.6993	13.4697	1.48609	0.00846594	0.154019
ENSGALG00000028897	333.898	248.423	231.143	721.349	822.538	577.424	1008.34	1278.93	383.704	921.808	-1.263	0.00848635	0.154244
ENSGALG00000038462	0.869527	3.76399	0	0	8.95686	2.76721	9.53058	15.0168	1.15838	9.06787	-3.30866	0.00849769	1
ENSGALG00000010662	0.869527	0	3.10954	4.72706	5.22483	23.9825	18.1081	7.50841	2.17653	13.706	-2.55669	0.0085037	0.154413
ENSGALG00000050234	0	1.882	1.03651	0.945412	2.23921	6.45682	10.4836	11.6798	0.965981	7.71486	-3.17343	0.00851713	1
novel.1930	14.782	43.2859	10.3651	67.1243	73.8941	59.9562	140.1	200.224	33.8893	118.544	-1.81172	0.00851927	0.154549
ENSGALG00000009032	306.074	120.448	106.761	777.129	1400.26	832.93	919.701	1102.07	327.603	1063.74	-1.69741	0.00853537	0.154695
ENSGALG00000048988	23.4772	86.5718	1.03651	114.395	171.673	145.74	423.158	546.446	56.3701	321.754	-2.51618	0.00855977	0.15499
ENSGALG00000042705	18.2601	94.0998	112.98	18.9082	23.1385	19.3705	12.3898	9.17695	61.0621	16.0189	1.92088	0.00859106	0.155184
ENSGALG00000010573	571.279	549.543	420.825	1368.96	1607.76	1194.51	1685.96	2157.42	727.651	1661.41	-1.19049	0.00859214	0.155184
ENSGALG00000007070	166.08	255.951	196.938	72.7967	95.5398	64.5682	81.01	68.41	172.941	77.382	1.15422	0.0086	0.155184
ENSGALG00000054508	5.21716	1.882	1.03651	7.5633	13.4353	8.30162	14.2959	42.5477	3.92474	19.6451	-2.27044	0.00860479	0.155184
ENSGALG00000021766	8.69527	52.6959	9.32863	3.78165	1.49281	6.45682	1.90612	0.834268	18.6254	2.6725	2.78053	0.008611	0.155184
ENSGALG00000031720	84.3442	222.075	125.418	103.05	67.9228	67.3354	70.5263	49.2218	133.722	63.7516	1.05796	0.00863371	0.155362
ENSGALG00000049924	33.9116	220.193	27.9859	207.991	350.064	276.721	319.275	1079.54	122.52	506.401	-2.05097	0.00864018	0.155362
ENSGALG00000046736	55.6497	47.0499	14.5112	95.4866	200.783	61.801	148.677	279.48	53.1744	172.685	-1.69689	0.00864517	0.155362
ENSGALG00000052459	0	0	0	1.89082	2.23921	0	12.3898	57.5645	0.472706	18.0484	-5.03423	0.00866755	0.155618
ENSGALG00000004957	305.204	323.703	253.946	338.458	394.102	410.469	616.629	674.923	305.328	524.031	-0.779646	0.00869704	0.155974
ENSGALG00000030245	133.038	208.901	129.564	72.7967	92.5542	47.0425	52.4182	49.2218	136.075	60.3092	1.16439	0.00870677	0.155974
novel.794	6.95622	18.82	3.10954	17.0174	32.0954	17.5257	38.1223	73.4156	11.4758	40.2897	-1.84504	0.0087118	0.155974
ENSGALG00000051103	48.6935	150.56	10.3651	158.829	324.686	113.456	596.615	534.766	92.1119	392.381	-2.09423	0.00872969	0.156016
ENSGALG00000020768	5.21716	0	1.03651	1.89082	3.73202	13.836	10.4836	29.1994	2.03613	14.3128	-2.68891	0.00873047	0.156016
novel.1909	46.9545	71.5158	10.3651	50.1068	104.497	67.3354	177.269	186.876	44.7356	133.994	-1.59306	0.00874576	0.156144
novel.2075	0	0	0	1.89082	8.95686	0.922403	10.4836	14.1826	0.472706	8.63637	-3.96799	0.0087666	1
ENSGALG00000054956	220.86	594.711	275.713	99.2683	87.3294	163.265	97.212	67.5757	297.638	103.846	1.51614	0.00876876	0.156409
ENSGALG00000025423	2.60858	5.64599	3.10954	2.83624	0	0	0	0	3.55009	0	4.45963	0.00877572	1
ENSGALG00000003923	11808.2	17331.3	11860.8	4090.8	3893.25	5472.62	6269.22	3024.22	11272.8	4664.83	1.2729	0.00879623	0.156753
novel.402	6.08669	28.2299	2.07303	19.8537	30.6026	35.9737	45.7468	127.643	14.0608	59.9915	-2.1275	0.00882373	0.157097
ENSGALG00000047334	4.34764	5.64599	7.2556	6.61788	19.4065	6.45682	15.2489	60.0673	5.96678	25.2949	-2.08624	0.00884701	0.157365
ENSGALG00000004319	157.384	289.827	230.106	86.0325	99.2718	95.9299	77.1977	74.2499	190.838	86.6623	1.13304	0.00887147	0.1575
ENSGALG00000005684	664.319	94.0998	315.101	1730.1	2425.07	1859.56	2548.48	4123.79	700.906	2739.22	-1.96567	0.00887239	0.1575
ENSGALG00000052409	0.869527	0	0	1.89082	1.49281	10.1464	18.1081	5.83988	0.690088	8.89681	-3.50525	0.0088939	1
ENSGALG00000054901	205.208	171.262	44.5701	720.404	871.054	749.913	1039.79	1615.14	285.361	1068.97	-1.90432	0.00889631	0.1575
ENSGALG00000021357	13.0429	391.455	52.8623	14.1812	20.1529	15.6808	17.1551	25.028	117.885	19.5042	2.58757	0.00889798	0.1575
ENSGALG00000010643	1179.95	1040.74	683.063	2541.27	3196.85	2001.61	3334.75	4653.55	1361.26	3296.69	-1.2758	0.00890946	0.1575
ENSGALG00000049352	6.08669	3.76399	0	19.8537	21.6457	22.1377	59.0896	61.7358	7.42608	41.1522	-2.44294	0.00891667	0.1575
ENSGALG00000047257	4.34764	11.292	1.03651	8.50871	14.9281	17.5257	22.8734	28.3651	6.29621	20.9231	-1.79945	0.00891822	0.1575
ENSGALG00000048313	10.4343	3.76399	2.07303	16.072	17.1673	17.5257	51.4652	44.2162	8.08584	32.5936	-1.97022	0.00892935	0.1575
ENSGALG00000037493	47.824	75.2798	502.71	8.50871	26.8706	28.5945	35.2632	20.8567	158.581	27.8962	2.50822	0.00893979	0.1575
ENSGALG00000009230	1979.91	1891.41	2089.61	1490.91	1265.16	1275.68	1394.32	1216.36	1862.96	1287.88	0.532572	0.00894456	0.1575
ENSGALG00000054357	6.08669	7.52798	1.03651	9.45412	19.4065	10.1464	26.6856	30.8679	6.02633	21.7766	-1.86668	0.00894503	0.1575
novel.1147	9.5648	58.3419	17.6208	71.8513	77.6261	90.3955	200.142	167.688	39.3447	133.963	-1.77628	0.00897748	0.157676
ENSGALG00000025842	3838.09	36825	10138.2	5537.28	4192.56	3821.51	5218.95	2920.77	14084.6	4038.45	1.80216	0.00897906	0.157676
ENSGALG00000010572	5.21716	0	2.07303	4.72706	9.70326	6.45682	29.5448	17.5196	3.00431	15.8061	-2.28359	0.00897974	0.157676
novel.1711	966.914	2811.7	1420.03	376.274	403.805	683.5	454.609	399.614	1393.73	485.382	1.52108	0.00901761	0.158083
ENSGALG00000025418	35.6506	111.038	22.8033	19.8537	10.4497	19.3705	16.202	7.50841	47.3363	13.3826	1.806	0.00901941	0.158083
ENSGALG00000051033	29.5639	26.3479	15.5477	23.6353	30.6026	69.1802	62.9019	48.3876	23.7737	52.7681	-1.14961	0.00906349	0.15871
novel.2176	11.3039	333.113	35.2415	3.78165	5.22483	11.9912	24.7795	3.33707	95.86	11.3332	3.07815	0.00907715	0.158805
ENSGALG00000037274	114.778	94.0998	67.3735	249.589	345.585	239.825	270.669	377.089	131.46	308.292	-1.22616	0.00911917	0.159394
ENSGALG00000032684	136.516	133.622	184.5	42.5435	44.0379	67.3354	53.3713	33.3707	124.295	49.5288	1.32763	0.00913086	0.159453
ENSGALG00000048881	8.69527	3.76399	0	5.67247	17.9137	11.9912	18.1081	34.205	4.53293	20.5545	-2.14977	0.00914797	0.159606
novel.12	2186.86	6125.89	3480.62	507.686	671.018	1066.3	1356.2	518.915	3075.26	903.108	1.76757	0.00916662	0.159786
ENSGALG00000052698	29.5639	37.6399	3.10954	89.8141	185.855	71.025	227.781	179.368	40.0319	166.007	-2.05031	0.00917963	0.159788
novel.636	7.82575	15.056	6.21909	48.216	116.439	34.1289	49.559	100.946	19.3292	75.2684	-1.95549	0.00918428	0.159788
ENSGALG00000039701	22.6077	35.7579	2.07303	26.4715	2.23921	2.76721	1.90612	9.17695	21.7275	4.02237	2.41743	0.00919174	0.159788
novel.1565	71.3012	82.8078	10.3651	206.1	360.513	155.886	361.209	578.148	92.6435	363.939	-1.97289	0.00921756	0.160091
ENSGALG00000026159	1255.6	8373	2255.46	774.292	828.509	1131.79	929.232	672.42	3164.59	890.487	1.829	0.0092641	0.160726
ENSGALG00000028760	229.555	133.622	99.5054	384.783	543.383	332.065	469.858	800.063	211.866	536.342	-1.33749	0.0092709	0.160726
ENSGALG00000031534	452.154	929.706	2055.41	184.355	279.902	283.178	345.007	145.163	905.406	263.312	1.78174	0.00928418	0.160811
ENSGALG00000030886	453.024	9280.12	3623.66	176.792	65.6836	1310.73	103.883	152.671	3383.4	408.243	3.05094	0.00929648	0.160879
novel.670	0	0	0	0.945412	10.4497	7.37922	4.76529	0.834268	0.236353	5.85711	-4.10409	0.00930973	1
ENSGALG00000029566	50.4326	47.0499	5.18257	77.5238	158.238	116.223	140.1	166.854	45.0472	145.353	-1.68926	0.00933214	0.16135
ENSGALG00000052935	413.025	276.653	695.502	275.115	181.376	247.204	192.518	196.053	415.074	204.288	1.02446	0.00935096	0.161351
ENSGALG00000008442	52.1716	31.9939	22.8033	86.0325	121.664	79.3266	155.349	118.466	48.2503	118.701	-1.28779	0.009376	0.161351
novel.1130	53.9107	233.367	196.938	346.021	429.183	319.151	633.784	1163.8	207.559	636.48	-1.6174	0.00937945	0.161351
ENSGALG00000053295	8.69527	15.056	14.5112	17.0174	29.8562	20.2929	32.404	57.5645	13.82	35.0294	-1.35336	0.00938919	0.161351
ENSGALG00000046781	8.69527	9.40998	7.2556	47.2706	48.5163	68.2578	68.6202	62.5701	18.1579	61.9911	-1.75225	0.00939051	0.161351
ENSGALG00000051717	3.47811	13.174	3.10954	34.9802	8.95686	39.6633	76.2447	213.573	13.6855	84.6094	-2.62686	0.00940905	0.161351
novel.1504	41.7373	52.6959	39.3876	45.3798	26.8706	22.1377	26.6856	21.691	44.8001	24.3462	0.867615	0.00942062	0.161351
ENSGALG00000008302	3284.2	4473.5	3809.19	1613.82	1372.64	2343.83	1330.47	1106.24	3295.18	1538.29	1.09886	0.00942092	0.161351
ENSGALG00000054116	12.1734	3.76399	8.29212	5.67247	16.4209	24.9049	26.6856	17.5196	7.47549	21.3828	-1.45567	0.00942425	0.161351
ENSGALG00000031075	13.0429	39.5219	8.29212	1.89082	1.49281	3.68961	2.85918	2.5028	15.6869	2.6361	2.54397	0.0094245	0.161351
ENSGALG00000048131	0.869527	0	0	3.78165	5.22483	8.30162	6.67141	21.691	1.16279	10.4722	-3.0399	0.00942487	0.161351
ENSGALG00000042371	693.013	574.009	647.822	1389.76	1733.15	1015.57	1930.9	2602.08	826.15	1820.42	-1.13914	0.00944503	0.161552
novel.1569	6.08669	1.882	1.03651	12.2904	12.6889	18.4481	16.202	61.7358	5.32389	27.2687	-2.30887	0.00948818	0.16201
novel.1922	54.7802	137.386	12.4382	171.12	153.013	217.687	478.435	634.044	93.9309	370.795	-1.98345	0.00951098	0.16201
ENSGALG00000049328	16.521	5.64599	2.07303	18.9082	41.0523	18.4481	53.3713	44.2162	10.7871	39.2719	-1.83127	0.00951821	0.16201
ENSGALG00000055073	7.82575	45.1679	9.32863	69.0151	67.9228	46.1201	268.762	200.224	32.8343	145.757	-2.15545	0.00952665	0.16201
ENSGALG00000053628	70.4317	7.52798	25.9129	45.3798	11.1961	11.9912	11.4367	11.6798	37.3131	11.5759	1.70858	0.00954126	0.16201
ENSGALG00000014984	206.948	150.56	830.248	95.4866	87.3294	144.817	60.0427	72.5813	320.811	91.1926	1.81563	0.00954187	0.16201
ENSGALG00000052595	12.1734	99.7457	10.3651	94.5412	165.702	71.9474	207.767	598.17	54.2064	260.897	-2.27388	0.00955692	0.16201
ENSGALG00000025800	146.081	235.249	844.76	78.4692	81.3581	107.921	97.212	90.101	326.14	94.148	1.7929	0.00955824	0.16201
ENSGALG00000042148	4447.63	6310.33	2660.73	3658.74	2654.22	2132.6	2390.27	2250.86	4269.36	2356.98	0.856721	0.0095626	0.16201
novel.873	1.73905	0	34.205	0.945412	0	0	0	0	9.22237	0	5.87108	0.00956711	1
ENSGALG00000011284	49.5631	80.9258	52.8623	167.338	203.022	83.9386	320.228	477.201	87.6723	271.097	-1.62789	0.00956764	0.16201
ENSGALG00000034265	666.927	1283.52	138.893	2680.24	3356.58	2373.34	5321.88	7907.19	1192.4	4739.75	-1.99096	0.00957938	0.16201
novel.1493	21.7382	135.504	21.7668	42.5435	14.9281	15.6808	20.9673	11.6798	55.388	15.814	1.7906	0.00959	0.16201
ENSGALG00000051155	6.08669	75.2798	5.18257	59.561	124.65	52.577	264.95	281.148	36.5275	180.831	-2.31981	0.00959151	0.16201
novel.1559	25.2163	97.8638	73.5926	6.61788	11.1961	20.2929	9.53058	6.67415	50.8226	11.9234	2.08247	0.00960172	0.16201
novel.1128	21.7382	15.056	3.10954	30.2532	74.6405	35.0513	59.0896	50.8904	17.5392	54.9179	-1.63663	0.009609	0.16201
novel.1937	116.517	144.914	87.0673	63.3426	45.5307	59.0338	54.3243	20.8567	102.96	44.9364	1.19195	0.00960914	0.16201
ENSGALG00000039772	24.3468	33.8759	11.4017	40.6527	56.7268	31.3617	103.883	130.146	27.5693	80.5294	-1.55213	0.00962303	0.16201
ENSGALG00000043583	282.596	619.176	132.674	463.252	721.027	426.15	1497.25	1901.3	374.425	1136.43	-1.60324	0.009624	0.16201
ENSGALG00000016910	2541.63	3316.08	2276.19	2400.4	1830.93	1939.81	1667.85	1419.09	2633.57	1714.42	0.618728	0.00963298	0.162018
ENSGALG00000036568	16.521	246.541	54.9353	2.83624	5.22483	19.3705	16.202	2.5028	80.2085	10.825	2.88647	0.00969017	0.162755
ENSGALG00000048208	5.21716	1.882	3.10954	4.72706	9.70326	3.68961	21.9203	40.8791	3.73394	19.0481	-2.30388	0.00969846	0.162755
ENSGALG00000000684	320.856	393.337	150.295	554.957	761.333	469.503	1126.52	1007.8	354.861	841.287	-1.24558	0.00970225	0.162755
ENSGALG00000052396	103.474	90.3358	55.9718	52.9431	132.86	105.154	168.691	191.047	75.6811	149.438	-0.985536	0.00973741	0.163202
ENSGALG00000026902	95.648	107.274	307.845	57.6701	55.9804	35.9737	65.761	45.8847	142.109	50.9	1.48203	0.00974805	0.163237
ENSGALG00000049728	103.474	84.6898	34.205	121.013	258.256	164.188	187.753	156.842	85.8453	191.76	-1.15815	0.00977345	0.163487
novel.868	4674.58	15791.8	2663.84	193.809	162.716	1906.61	1173.21	219.413	5831.01	865.487	2.75215	0.00978006	0.163487
ENSGALG00000049567	57.3888	111.038	15.5477	275.115	269.452	188.17	558.492	977.762	114.772	498.469	-2.11839	0.00981743	0.16349
ENSGALG00000053415	5.21716	5.64599	6.21909	19.8537	23.885	11.0688	47.6529	59.233	9.23397	35.4599	-1.91931	0.0098244	0.16349
ENSGALG00000002612	2112.95	3415.82	1957.98	1114.64	1036.76	1276.61	1093.16	860.13	2150.35	1066.66	1.0109	0.00982542	0.16349
ENSGALG00000007993	145.211	35.7579	160.66	295.914	428.436	231.523	624.253	649.061	159.386	483.318	-1.59611	0.00982745	0.16349
ENSGALG00000046580	186.079	154.324	83.9577	539.83	980.029	265.652	560.398	1602.63	241.048	852.177	-1.82076	0.00982895	0.16349
novel.1944	26.0858	37.6399	6.21909	96.432	111.214	78.4042	170.597	284.485	41.5942	161.175	-1.95211	0.00983142	0.16349
novel.1259	1.73905	11.292	9.32863	20.7991	23.885	11.9912	106.743	58.3988	10.7897	50.2544	-2.22264	0.00984267	0.163535
ENSGALG00000025735	5.21716	0	0	1.89082	26.8706	12.9136	3.81223	13.3483	1.777	14.2362	-2.87679	0.00989587	0.164277
ENSGALG00000041294	226.947	423.449	1682.26	376.274	229.893	294.246	160.114	176.865	677.233	215.279	1.65364	0.00992417	0.16454
ENSGALG00000054321	42.6068	308.647	116.09	0.945412	20.8993	2.76721	25.7326	12.514	117.072	15.4783	2.91457	0.0099289	0.16454
ENSGALG00000008198	966.045	1309.87	310.954	2995.07	4356.02	2799.49	4106.73	5850.72	1395.48	4278.24	-1.61619	0.00994829	0.164581
ENSGALG00000050260	422.59	540.133	307.845	86.0325	117.932	175.257	121.038	83.4268	339.15	124.413	1.44527	0.00994856	0.164581
ENSGALG00000051011	2.60858	18.82	6.21909	1.89082	0.746405	0.922403	0.953058	0	7.38461	0.655466	3.44726	0.00997085	1
ENSGALG00000033656	524.325	1003.1	687.209	385.728	327.672	410.469	308.791	298.668	650.092	336.4	0.94831	0.00997422	0.164863
ENSGALG00000007371	42.6068	20.7019	34.205	137.085	147.788	94.0851	214.438	307.011	58.6496	190.831	-1.69332	0.00998442	0.164889
ENSGALG00000051425	95.648	139.268	4.14606	227.844	403.805	424.305	588.037	573.142	116.727	497.322	-2.09153	0.0100282	0.165368
novel.158	811.269	3214.45	869.636	927.449	648.626	597.717	506.074	543.109	1455.7	573.881	1.34176	0.0100307	0.165368
ENSGALG00000000337	7.82575	47.0499	73.5926	45.3798	18.6601	11.0688	12.3898	4.17134	43.462	11.5725	1.9028	0.0100612	0.165369
ENSGALG00000047494	84.3442	197.61	96.3959	37.8165	23.885	64.5682	25.7326	27.5308	104.042	35.4291	1.54753	0.0100631	0.165369
ENSGALG00000003747	1055.61	3600.26	3147.9	571.974	688.932	900.265	821.536	384.598	2093.93	698.833	1.5829	0.0100687	0.165369
ENSGALG00000047915	69.5622	7.52798	38.3511	127.631	160.477	114.378	324.993	293.662	60.768	223.378	-1.86823	0.0100797	0.165369
novel.604	21.7382	28.2299	1.03651	86.0325	107.482	82.0938	248.748	243.606	34.2593	170.483	-2.31198	0.010086	0.165369
ENSGALG00000035499	1358.2	2747.71	2231.62	1426.63	1111.4	1225.87	937.809	1072.03	1941.04	1086.78	0.835969	0.0100897	0.165369
ENSGALG00000047957	18.2601	5.64599	2.07303	34.9802	49.2627	29.5169	121.991	64.2386	15.2398	66.2524	-2.09664	0.0100946	0.165369
ENSGALG00000052087	2710.32	19817.4	3523.11	948.248	1163.64	2214.69	1756.49	1241.39	6749.77	1594.05	2.08201	0.0100998	0.165369
ENSGALG00000003172	314.769	427.213	488.199	376.274	706.845	447.365	813.912	836.771	401.614	701.223	-0.805044	0.0101194	0.165549
novel.1701	0	3.76399	0	0	4.47843	2.76721	12.3898	15.0168	0.940998	8.66306	-3.84708	0.0102123	1
ENSGALG00000012407	99.9956	188.2	73.5926	319.549	373.949	196.472	490.825	1120.42	170.334	545.417	-1.67945	0.010254	0.167412
ENSGALG00000050714	8.69527	1.882	0	12.2904	26.8706	14.7584	33.357	36.7078	5.71691	27.9235	-2.23605	0.0102575	0.167412
ENSGALG00000003559	748.663	1116.02	293.334	2081.8	2574.35	2091.09	2939.23	4257.27	1059.95	2965.48	-1.48428	0.010264	0.167412
ENSGALG00000044536	1375.59	6133.42	2713.6	2158.38	1307.7	1655.71	1116.98	1025.32	3095.25	1276.43	1.27749	0.0102683	0.167412
ENSGALG00000054222	142.602	56.4599	138.893	149.375	232.132	181.713	347.866	250.28	121.833	252.998	-1.04511	0.0102868	0.167489
ENSGALG00000048491	10.4343	13.174	26.9494	0	2.23921	0.922403	0.953058	1.66854	12.6394	1.4458	3.10603	0.0102987	0.167489
ENSGALG00000050297	24.3468	84.6898	11.4017	65.2334	183.616	16.6032	406.003	265.297	46.4179	217.88	-2.23839	0.0102992	0.167489
ENSGALG00000029446	624.321	681.282	232.179	1698.91	1987.68	1279.37	2466.52	4098.76	809.172	2458.08	-1.60279	0.010331	0.167742
ENSGALG00000019484	22.6077	11.292	6.21909	69.0151	79.1189	47.0425	113.414	196.887	27.2835	109.116	-1.98689	0.0103379	0.167742
ENSGALG00000040794	146.081	152.442	84.9942	213.663	200.783	197.394	471.764	607.347	149.295	369.322	-1.30641	0.010341	0.167742
ENSGALG00000047905	11.3039	26.3479	7.2556	8.50871	2.98562	5.53442	2.85918	0.834268	13.354	3.05337	2.09682	0.0103763	0.16788
ENSGALG00000011624	135.646	178.79	41.4606	219.336	359.021	192.782	494.637	502.229	143.808	387.167	-1.4302	0.0103776	0.16788
ENSGALG00000009916	1004.3	1530.06	1136.02	827.236	648.626	763.749	671.906	685.768	1124.41	692.512	0.697773	0.0103921	0.16788
ENSGALG00000006673	15.6515	28.2299	12.4382	29.3078	55.2339	27.6721	48.606	75.9184	21.4068	51.8576	-1.29477	0.0104	0.16788
ENSGALG00000002546	5804.09	32562.3	5091.36	2963.87	2348.94	4561.28	3492.96	1995.57	11605.4	3099.69	1.90452	0.0104004	0.16788
ENSGALG00000010744	1125.17	1336.22	1622.15	549.284	516.512	738.845	576.6	434.654	1158.2	566.653	1.03114	0.0104021	0.16788
ENSGALG00000013414	1257.34	3075.18	2881.51	1077.77	540.397	429.84	1522.03	322.862	2072.95	703.783	1.5584	0.0104404	0.168356
ENSGALG00000051763	6.95622	11.292	0	15.1266	22.3921	23.9825	30.4979	76.7527	8.3437	38.4063	-2.21555	0.010478	0.16876
ENSGALG00000049857	38.2592	11.292	3.10954	155.048	249.299	118.99	308.791	443.831	51.9271	280.228	-2.42583	0.0104831	0.16876
ENSGALG00000053795	3.47811	16.938	3.10954	6.61788	19.4065	11.9912	24.7795	54.2274	7.53587	27.6012	-1.96035	0.0104955	0.168819
ENSGALG00000047303	203.469	334.995	288.151	99.2683	105.989	115.3	122.945	85.0954	231.471	107.332	1.10529	0.0105313	0.169253
ENSGALG00000005258	148.689	212.665	15.5477	298.75	505.316	399.4	636.643	846.782	168.913	597.035	-1.82227	0.0105726	0.169774
ENSGALG00000032546	1100.82	925.942	1282.17	779.02	676.243	677.044	693.827	586.491	1021.99	658.401	0.634816	0.0105957	0.169873
ENSGALG00000051089	1.73905	11.292	7.2556	17.9628	20.8993	23.0601	33.357	58.3988	9.56237	33.9288	-1.84096	0.0106088	0.169873
ENSGALG00000006043	2288.6	8538.61	2149.73	923.668	981.522	1532.11	1134.14	655.735	3475.15	1075.88	1.69127	0.0106119	0.169873
ENSGALG00000054932	289.553	321.821	49.7527	708.114	1039.74	786.809	953.058	1798.68	342.31	1144.57	-1.74118	0.0106176	0.169873
ENSGALG00000006312	1989.48	2147.36	1712.32	3112.3	3426.74	2732.16	5018.81	6179.42	2240.36	4339.28	-0.953659	0.0106295	0.169873
ENSGALG00000008589	2975.52	1778.49	1627.33	1268.74	853.141	831.085	1421.01	700.785	1912.52	951.505	1.00749	0.010649	0.169873
novel.2041	1209.51	3611.55	1549.59	730.804	541.89	779.43	951.152	420.471	1775.36	673.236	1.39838	0.010654	0.169873
novel.347	0	22.5839	0	9.45412	20.8993	69.1802	30.4979	161.848	8.00952	70.6064	-3.18914	0.0106667	0.169873
ENSGALG00000040424	99.1261	107.274	267.421	40.6527	50.7555	50.7321	39.0754	46.719	128.618	46.8205	1.45774	0.0106722	0.169873
ENSGALG00000005995	295.639	355.697	116.09	1296.16	1705.53	1058	1800.33	2395.18	515.897	1739.76	-1.75324	0.0106862	0.169873
novel.1318	57.3888	293.591	156.514	4.72706	13.4353	51.6546	14.2959	13.3483	128.055	23.1835	2.46323	0.0106912	0.169873
ENSGALG00000047711	19.9991	63.9878	24.8764	6.61788	12.6889	3.68961	6.67141	1.66854	28.8703	6.17961	2.19302	0.0106965	0.169873
novel.703	6.08669	15.056	2.07303	8.50871	17.9137	14.7584	20.9673	66.7415	7.9311	30.0952	-1.97859	0.0107	0.169873
ENSGALG00000053131	6.08669	7.52798	4.14606	7.5633	5.22483	12.9136	40.0285	44.2162	6.33101	25.5958	-2.02376	0.0107096	0.169873
ENSGALG00000022696	213.904	2153	589.777	29.3078	183.616	89.4731	176.316	14.1826	746.498	115.897	2.68644	0.0107155	0.169873
ENSGALG00000025929	289.553	530.723	537.951	96.432	135.846	120.835	183.94	111.792	363.665	138.103	1.39544	0.0107285	0.169873
ENSGALG00000028991	15.6515	43.2859	1.03651	31.1986	95.5398	66.413	59.0896	141.826	22.7931	90.717	-2.01281	0.0107296	0.169873
ENSGALG00000048163	0	0	1.03651	0.945412	2.98562	6.45682	10.4836	4.17134	0.495482	6.02436	-3.41772	0.0107456	1
ENSGALG00000040730	110.43	207.019	106.761	136.139	276.17	167.877	302.12	318.69	140.087	266.214	-0.934968	0.0107487	0.170036
ENSGALG00000054143	83.4746	609.766	90.1768	29.3078	34.3346	45.1977	69.5733	33.3707	203.181	45.6191	2.1511	0.0107676	0.170194
ENSGALG00000054282	6.95622	13.174	3.10954	34.9802	41.0523	28.5945	44.7937	126.809	14.555	60.3123	-2.047	0.0107775	0.170209
ENSGALG00000052719	18.2601	22.5839	0	33.0894	88.8222	51.6546	83.8691	90.9352	18.4834	78.8203	-2.0957	0.0108176	0.170586
ENSGALG00000016636	236.511	1358.8	479.906	155.993	117.932	307.16	80.0569	99.2779	557.803	151.107	1.88273	0.0108191	0.170586
ENSGALG00000009431	52.1716	54.5779	78.7751	12.2904	10.4497	28.5945	6.67141	12.514	49.4537	14.5574	1.76432	0.0108401	0.170597
novel.548	18.2601	9.40998	10.3651	0.945412	64.9372	13.836	28.5918	54.2274	9.74515	40.3981	-2.04855	0.0108417	0.170597
ENSGALG00000051214	15.6515	20.7019	9.32863	17.9628	5.22483	1.84481	8.57753	4.17134	15.9112	4.95463	1.67313	0.0108554	0.170597
ENSGALG00000002118	1182.56	4492.32	2098.94	408.418	356.035	479.649	1131.28	327.867	2045.56	573.708	1.83386	0.0108555	0.170597
novel.372	12.1734	7.52798	0	29.3078	35.081	27.6721	115.32	84.2611	12.2523	65.5836	-2.40553	0.0108763	0.170785
ENSGALG00000053182	2.60858	0	1.03651	1.89082	8.21045	4.61201	8.57753	11.6798	1.38398	8.26994	-2.42485	0.0108828	1
novel.890	28.6944	69.6338	29.0224	77.5238	86.5829	66.413	164.879	258.623	51.2186	144.125	-1.49922	0.0108886	0.170789
ENSGALG00000011113	196.513	114.802	9.32863	497.287	973.312	708.405	706.216	1233.88	204.483	905.454	-2.14543	0.0109034	0.170789
ENSGALG00000049310	13.9124	24.4659	5.18257	52.9431	51.5019	52.577	103.883	121.803	24.126	82.4413	-1.77162	0.0109066	0.170789
ENSGALG00000051209	63.4755	331.231	109.871	21.7445	36.5738	49.8097	22.8734	29.1994	131.58	34.6141	1.91902	0.0109122	0.170789
ENSGALG00000052207	6.08669	11.292	0	5.67247	0	0	0	0	5.76278	0	5.17062	0.0109131	1
novel.1625	42.6068	129.858	18.6573	92.6504	125.396	71.9474	622.347	299.502	70.943	279.798	-1.9857	0.0109512	0.170862
ENSGALG00000047923	11.3039	43.2859	1.03651	43.489	76.8797	41.5081	77.1977	346.221	24.7788	135.452	-2.46104	0.0109563	0.170862
ENSGALG00000048764	15.6515	3.76399	4.14606	11.3449	19.4065	12.9136	36.2162	64.2386	8.72662	33.1938	-1.88628	0.0109591	0.170862
ENSGALG00000026146	88.6918	271.007	476.797	116.286	63.4444	99.6195	85.7753	98.4436	238.195	86.8207	1.45519	0.0109601	0.170862
ENSGALG00000010088	1917.31	2183.11	1397.22	1116.53	1153.2	969.445	900.64	732.487	1653.54	938.942	0.815764	0.0109688	0.170862
ENSGALG00000011858	49.5631	67.7518	27.9859	145.593	237.357	86.7059	203.001	322.028	72.7236	212.273	-1.54445	0.0109704	0.170862
novel.183	304.335	511.903	386.62	149.375	167.941	180.791	168.691	111.792	338.058	157.304	1.10094	0.0109829	0.17088
ENSGALG00000049818	12.1734	24.4659	2.07303	7.5633	24.6314	10.1464	49.559	144.328	11.5689	57.1663	-2.33964	0.0109894	0.17088
ENSGALG00000046724	325.203	350.051	222.851	381.001	450.828	467.658	542.29	691.608	319.777	538.096	-0.751539	0.0110068	0.171011
ENSGALG00000030442	125.212	888.302	172.061	68.0697	62.698	118.99	87.6814	49.2218	313.411	79.6478	1.97348	0.0110203	0.171082
novel.726	2.60858	0	0	8.50871	8.95686	5.53442	16.202	75.0841	2.77932	26.4443	-3.18319	0.011072	0.171747
novel.687	4.34764	11.292	0	12.2904	21.6457	18.4481	19.0612	86.7639	6.98249	36.4797	-2.41278	0.0110909	0.1719
ENSGALG00000050863	69.5622	248.423	65.3004	16.072	20.8993	47.9649	12.3898	6.67415	99.8395	21.982	2.17735	0.011132	0.172115
ENSGALG00000038850	200.861	274.771	232.179	453.798	741.926	341.289	759.588	559.794	290.402	600.649	-1.04824	0.0111337	0.172115
novel.1435	21.7382	22.5839	55.9718	16.072	14.9281	10.1464	6.67141	8.34268	29.0915	10.0222	1.53296	0.0111404	0.172115
ENSGALG00000053574	270.423	621.058	119.199	1878.53	2422.08	1491.53	2547.53	4968.9	722.304	2857.51	-1.98396	0.0111441	0.172115
ENSGALG00000046687	27.8249	97.8638	125.418	6.61788	8.95686	29.5169	8.57753	8.34268	64.4312	13.8485	2.21616	0.0111497	0.172115
ENSGALG00000001342	69.5622	15.056	44.5701	62.3972	130.621	100.542	98.165	111.792	47.8964	110.28	-1.18145	0.0111782	0.172293
ENSGALG00000048823	44.3459	124.212	15.5477	126.685	334.389	69.1802	209.673	612.353	77.6976	306.399	-1.98374	0.0111792	0.172293
ENSGALG00000026315	1053	3839.27	1092.49	751.603	608.32	633.691	682.39	649.895	1684.09	643.574	1.38692	0.0112032	0.172442
ENSGALG00000003148	132.168	124.212	302.662	328.058	530.694	287.79	484.154	813.411	221.775	529.012	-1.25199	0.0112069	0.172442
ENSGALG00000005377	373.027	325.585	228.033	460.416	600.109	437.219	660.469	1021.98	346.765	679.944	-0.970862	0.0112364	0.172648
ENSGALG00000048001	119.125	1225.18	148.222	32.144	58.966	119.912	76.2447	31.7022	381.167	71.7063	2.40845	0.0112383	0.172648
ENSGALG00000052588	14.782	41.4039	2.07303	58.6155	93.3006	38.7409	167.738	230.258	29.2186	132.509	-2.18682	0.0112717	0.173023
ENSGALG00000041459	3424.2	6082.61	3569.76	2386.22	1508.48	2461.89	2161.54	1944.68	3865.7	2019.15	0.936666	0.0113024	0.173261
ENSGALG00000026070	413.025	767.854	266.384	122.904	93.3006	207.541	152.489	114.295	392.542	141.906	1.46606	0.0113053	0.173261
ENSGALG00000019352	6.95622	5.64599	2.07303	11.3449	1.49281	0.922403	0	0.834268	6.50504	0.81237	2.96821	0.0113069	1
ENSGALG00000048578	19.1296	126.094	9.32863	68.0697	132.86	123.602	324.04	261.126	55.6554	210.407	-1.93162	0.011315	0.173271
ENSGALG00000054240	3.47811	0	29.0224	3.78165	0	0.922403	0.953058	0	9.07054	0.468865	4.37217	0.0113348	1
ENSGALG00000035760	1769.49	4671.11	1863.65	929.34	809.103	1293.21	851.081	740.83	2308.4	923.556	1.3211	0.0113451	0.173593
ENSGALG00000009973	122.603	141.15	505.819	47.2706	36.5738	76.5594	81.963	41.7134	204.211	59.2024	1.78811	0.0113863	0.174084
ENSGALG00000047065	9.5648	35.7579	4.14606	31.1986	48.5163	15.6808	119.132	172.694	20.1668	89.0057	-2.15866	0.0114231	0.17442
novel.96	1785.14	782.91	2108.27	903.814	663.554	704.716	818.677	444.665	1395.03	657.903	1.08502	0.0114312	0.17442
ENSGALG00000034769	1470.37	1394.56	1863.65	906.65	807.61	879.05	941.622	675.757	1408.81	826.01	0.770315	0.0114356	0.17442
ENSGALG00000030706	319.986	2491.76	498.564	96.432	52.2483	410.469	98.165	67.5757	851.686	157.115	2.43804	0.0114532	0.174549
ENSGALG00000052279	0.869527	5.64599	1.03651	11.3449	11.9425	16.6032	16.202	50.8904	4.72424	23.9095	-2.35282	0.0114895	0.174964
ENSGALG00000028960	620.843	1618.52	920.425	283.624	239.596	461.201	345.007	286.988	860.852	333.198	1.36835	0.0114995	0.174977
novel.298	7.82575	13.174	6.21909	47.2706	56.7268	26.7497	123.898	80.0897	18.6224	71.8659	-1.93875	0.0115111	0.17498
ENSGALG00000030712	263.467	590.947	86.0307	426.381	983.761	761.905	785.32	1038.66	341.706	892.412	-1.38729	0.011518	0.17498
ENSGALG00000015110	180.862	777.264	220.778	184.355	153.013	136.516	128.663	85.0954	340.815	125.822	1.43339	0.0115467	0.175278
ENSGALG00000043641	3023.35	17022.6	4198.92	2342.73	1671.2	3336.33	1572.55	1630.16	6646.91	2052.56	1.69509	0.0115655	0.175424
ENSGALG00000047391	5.21716	16.938	5.18257	16.072	28.3634	7.37922	63.8549	70.9128	10.8524	42.6276	-1.99902	0.0116029	0.17566
ENSGALG00000004630	9.5648	3.76399	5.18257	47.2706	87.3294	29.5169	86.7283	73.4156	16.4455	69.2475	-2.0511	0.0116166	0.17566
ENSGALG00000010792	17.3905	15.056	20.7303	12.2904	32.8418	21.2153	63.8549	40.0449	16.3668	39.4892	-1.26485	0.0116175	0.17566
ENSGALG00000002249	1209.51	1594.05	1048.95	1012.54	826.27	864.291	742.432	727.482	1216.26	790.119	0.620876	0.0116308	0.17566
ENSGALG00000013124	279.118	406.511	372.109	427.326	567.268	388.332	937.809	1278.93	371.266	793.085	-1.09559	0.0116433	0.17566
ENSGALG00000022622	393.026	1987.39	572.156	218.39	319.461	205.696	295.448	151.837	792.74	243.11	1.7037	0.0116441	0.17566
ENSGALG00000011222	124.342	267.243	67.3735	24.5807	26.1242	65.4906	20.0142	16.6854	120.885	32.0786	1.90923	0.0116453	0.17566
ENSGALG00000035717	9977.83	35123.7	10758	3263.56	3736.5	6978.9	4741.47	2648.8	14780.8	4526.42	1.70722	0.0116684	0.175742
ENSGALG00000044645	16.521	13.174	0	37.8165	70.162	40.5857	82.9161	130.146	16.8779	80.9524	-2.25439	0.0116696	0.175742
ENSGALG00000053846	126.951	1524.42	192.792	48.216	73.8941	143.895	100.071	61.7358	473.094	94.899	2.31602	0.0116866	0.175742
novel.700	79.127	144.914	191.755	148.43	71.6549	77.4818	85.7753	41.7134	141.056	69.1563	1.02799	0.0116915	0.175742
ENSGALG00000000871	23.4772	231.485	96.3959	0.945412	2.98562	29.5169	6.67141	1.66854	88.076	10.2106	3.10856	0.0117085	0.175742
ENSGALG00000000627	1904.26	2851.22	1249	4696.81	5889.88	3661.94	6832.48	8990.91	2675.32	6343.8	-1.24566	0.0117145	0.175742
ENSGALG00000054358	15.6515	18.82	25.9129	49.1614	51.5019	42.4305	75.2916	118.466	27.3864	71.9225	-1.38248	0.0117149	0.175742
ENSGALG00000051966	3.47811	5.64599	0	1.89082	7.46405	6.45682	15.2489	24.1938	2.75373	13.3409	-2.37354	0.0117297	0.175785
ENSGALG00000008997	267.814	679.4	1196.14	7.5633	13.4353	210.308	48.606	14.1826	537.729	71.6329	2.90877	0.0117413	0.175785
ENSGALG00000038396	13.0429	24.4659	29.0224	0.945412	4.47843	0	0.953058	3.33707	16.8692	2.19214	2.90671	0.0117453	0.175785
ENSGALG00000047396	13.0429	16.938	2.07303	38.7619	33.5882	66.413	61.9488	94.2723	17.7039	64.0556	-1.85102	0.0117904	0.176107
ENSGALG00000040205	11.3039	7.52798	8.29212	40.6527	48.5163	37.8185	49.559	75.9184	16.9442	52.9531	-1.61938	0.0117909	0.176107
ENSGALG00000008759	691.274	250.305	1659.46	75.633	76.8797	332.065	103.883	75.9184	669.168	147.187	2.18545	0.0117972	0.176107
novel.1637	12.1734	9.40998	0	66.1788	168.687	69.1802	114.367	159.345	21.9406	127.895	-2.53402	0.0118036	0.176107
novel.1041	4.34764	30.1119	3.10954	19.8537	47.7699	42.4305	31.4509	82.5925	14.3557	51.061	-1.87546	0.0118663	0.176856
ENSGALG00000048590	0.869527	3.76399	2.07303	3.78165	5.22483	1.84481	28.5918	29.1994	2.62205	16.2152	-2.67073	0.0118723	0.176856
ENSGALG00000003138	15.6515	39.5219	42.4971	31.1986	39.5594	69.1802	74.3386	144.328	32.2173	81.8516	-1.35542	0.0119221	0.177461
ENSGALG00000006835	3.47811	67.7518	2.07303	1.89082	2.23921	1.84481	2.85918	0.834268	18.7984	1.94437	3.24355	0.0119585	0.1777
ENSGALG00000049324	94.7785	105.392	68.41	93.5958	52.9947	59.9562	32.404	17.5196	90.544	40.7186	1.15002	0.0119596	0.1777
ENSGALG00000007160	570.41	306.765	287.115	713.786	1158.42	618.01	973.073	1175.48	469.519	981.247	-1.06187	0.011974	0.1777
ENSGALG00000006515	39.1287	41.4039	10.3651	105.886	141.07	95.0075	145.818	231.927	49.196	153.456	-1.63786	0.0119791	0.1777
novel.1548	5.21716	3.76399	0	4.72706	7.46405	10.1464	18.1081	27.5308	3.42705	15.8124	-2.19659	0.0119902	0.1777
ENSGALG00000003326	236.511	295.473	349.306	177.737	112.707	188.17	143.912	67.5757	264.757	128.091	1.04742	0.0119978	0.1777
ENSGALG00000048266	21.7382	15.056	5.18257	49.1614	55.2339	37.8185	73.3855	161.848	22.7845	82.0715	-1.83814	0.0120031	0.1777
ENSGALG00000006802	3596.37	5553.77	3772.91	1817.08	1790.62	2240.52	1980.46	1385.72	3685.03	1849.33	0.994402	0.0120202	0.177815
ENSGALG00000012875	861.702	1379.5	77.7386	3760.85	5736.12	3913.75	7053.59	9984.52	1519.95	6672	-2.13405	0.0120421	0.178002
ENSGALG00000047278	66.9536	73.3978	10.3651	408.418	495.613	418.771	796.757	798.395	139.784	627.384	-2.16439	0.0120533	0.178002
ENSGALG00000014127	126.951	203.255	132.674	17.9628	28.3634	62.7234	23.8265	30.0337	120.211	36.2367	1.72661	0.0120607	0.178002
ENSGALG00000005672	4.34764	26.3479	0	0.945412	0	0	0	0	7.91025	0	5.61853	0.0120661	1
novel.2252	5.21716	30.1119	1.03651	12.2904	38.813	26.7497	59.0896	65.0729	12.164	47.4313	-2.02295	0.0120721	0.178033
novel.755	0	0	0	1.89082	12.6889	2.76721	4.76529	6.67415	0.472706	6.72388	-3.61164	0.0120772	1
ENSGALG00000051738	71.3012	175.026	16.5842	201.373	362.753	254.583	365.021	516.412	116.071	374.692	-1.69374	0.0120908	0.178077
ENSGALG00000004722	247.815	159.97	371.072	260.934	108.975	142.972	182.034	124.306	259.948	139.572	0.901904	0.0120976	0.178077
ENSGALG00000049428	24.3468	99.7457	11.4017	139.921	167.195	167.877	254.467	417.134	68.8538	251.668	-1.87367	0.0121143	0.178077
ENSGALG00000049810	0	0	1.03651	2.83624	11.1961	3.68961	2.85918	21.691	0.968188	9.85896	-3.249	0.0121233	1
ENSGALG00000008241	927.786	954.172	974.324	794.146	647.879	724.086	579.46	664.912	912.607	654.084	0.479937	0.0121287	0.178077
ENSGALG00000015248	1.73905	0	0	4.72706	7.46405	5.53442	23.8265	10.8455	1.61653	11.9176	-2.75783	0.01214	0.178077
ENSGALG00000005547	1384.29	845.016	1060.35	2754.93	3305.08	2497.87	2765.78	5040.65	1511.15	3402.34	-1.17041	0.0121406	0.178077
ENSGALG00000050054	152.167	131.74	17.6208	413.145	755.362	455.667	629.972	728.316	178.668	642.329	-1.84486	0.0121547	0.178077
ENSGALG00000052462	6.95622	43.2859	6.21909	18.9082	17.9137	60.8786	142.006	73.4156	18.8424	73.5534	-1.99948	0.0121575	0.178077
ENSGALG00000049484	389.548	455.443	508.929	181.519	209.74	186.325	229.687	146.831	383.86	193.146	0.989758	0.0121587	0.178077
ENSGALG00000031487	186.948	250.305	39.3876	456.634	781.486	356.047	815.818	1018.64	233.319	742.998	-1.67113	0.0121874	0.17836
novel.1411	2.60858	0	2.07303	2.83624	6.71764	8.30162	11.4367	9.17695	1.87946	8.90823	-2.10067	0.0122186	1
ENSGALG00000053716	59.1279	69.6338	7.2556	267.552	381.413	212.153	449.844	710.796	100.892	438.551	-2.11821	0.0122217	0.178491
ENSGALG00000052156	4.34764	43.2859	69.4465	6.61788	0.746405	10.1464	6.67141	2.5028	30.9245	5.01676	2.63067	0.0122231	0.178491
ENSGALG00000050107	6.95622	15.056	80.8482	5.67247	7.46405	2.76721	4.76529	0	27.1332	3.74914	2.85162	0.0122243	0.178491
ENSGALG00000052230	0	0	0	0	0.746405	1.84481	4.76529	13.3483	0	5.1762	-4.64394	0.0122458	1
ENSGALG00000000690	6.08669	1.882	4.14606	0	29.8562	15.6808	5.71835	13.3483	3.02869	16.1509	-2.37973	0.0122916	0.179312
ENSGALG00000029932	59.1279	182.554	356.561	78.4692	72.4013	57.189	54.3243	56.7302	169.178	60.1612	1.48962	0.0123027	0.179312
ENSGALG00000010902	106.952	75.2798	36.278	245.807	317.222	202.006	320.228	466.356	116.079	326.453	-1.48843	0.0123086	0.179312
novel.718	12.1734	15.056	0	19.8537	48.5163	42.4305	20.9673	103.449	11.7707	53.8408	-2.20022	0.0123288	0.17947
novel.1226	86.0832	67.7518	16.5842	219.336	341.107	146.662	379.317	463.019	97.4387	332.526	-1.76832	0.0123381	0.17947
ENSGALG00000052427	4.34764	20.7019	3.10954	7.5633	16.4209	6.45682	66.7141	76.7527	8.93061	41.5861	-2.27588	0.0123532	0.179553
ENSGALG00000016105	1160.82	1260.94	1634.58	377.219	359.767	635.535	521.323	418.803	1108.39	483.857	1.19576	0.0123691	0.179602
ENSGALG00000047383	26.9553	803.612	125.418	30.2532	59.7124	68.2578	26.6856	18.3539	246.56	43.2524	2.50757	0.0123754	0.179602
ENSGALG00000009091	707.795	1292.93	726.597	1651.63	2009.32	1659.4	2147.24	2748.91	1094.74	2141.22	-0.968239	0.0123956	0.179759
ENSGALG00000006302	1.73905	1.882	0	1.89082	9.70326	1.84481	12.3898	11.6798	1.37797	8.90439	-2.71933	0.0124086	1
ENSGALG00000054584	0.869527	0	0	5.67247	14.9281	4.61201	14.2959	15.0168	1.6355	12.2132	-2.79087	0.0124332	0.180168
ENSGALG00000007216	159.993	442.269	636.42	34.0348	52.9947	151.274	72.4324	45.8847	318.179	80.6465	1.97992	0.0124488	0.180196
ENSGALG00000051597	643.45	2209.46	810.555	448.125	362.006	588.493	341.195	266.132	1027.9	389.456	1.39901	0.012487	0.180196
ENSGALG00000006453	16665.4	7932.61	45699.9	402.746	773.275	6440.22	2520.84	225.252	17675.2	2489.9	2.82758	0.0125017	0.180196
ENSGALG00000033171	616.495	3445.93	1310.15	59.561	54.4875	578.346	222.063	68.41	1358.04	230.827	2.55654	0.0125121	0.180196
ENSGALG00000048683	2.60858	5.64599	0	14.1812	14.9281	20.2929	31.4509	40.0449	5.60894	26.6792	-2.24567	0.0125199	0.180196
novel.1910	451.285	1008.75	47.6797	1391.65	2027.24	1736.88	3406.23	4326.51	724.84	2874.22	-1.98769	0.0125255	0.180196
novel.226	171.297	304.883	110.907	43.489	82.8509	29.5169	61.9488	35.0393	157.644	52.339	1.5845	0.0125365	0.180196
ENSGALG00000028774	2179.04	16623.7	3254.66	786.583	791.189	2417.62	1359.06	649.895	5710.98	1304.44	2.13019	0.0125414	0.180196
ENSGALG00000049501	4.34764	5.64599	0	17.9628	35.8274	20.2929	36.2162	31.7022	6.98911	31.0097	-2.13479	0.0125559	0.180196
ENSGALG00000003003	73.9098	73.3978	302.662	5.67247	2.98562	51.6546	5.71835	7.50841	113.911	16.9667	2.75067	0.0125667	0.180196
novel.2040	49.5631	127.976	9.32863	138.03	258.256	170.644	321.181	347.89	81.2244	274.493	-1.76124	0.0125682	0.180196
novel.1	76.5184	444.151	92.2498	7.5633	29.8562	35.9737	40.9815	21.691	155.121	32.1256	2.26709	0.0125691	0.180196
ENSGALG00000013410	1816.44	1836.83	1921.7	2218.88	1537.59	1493.37	1316.17	1231.38	1948.46	1394.63	0.482641	0.0125712	0.180196
novel.2003	22.6077	20.7019	15.5477	57.6701	42.5451	57.189	96.2589	125.974	29.1319	80.4919	-1.45546	0.0125751	0.180196
ENSGALG00000041129	224.338	1469.84	575.266	55.7793	77.6261	262.885	98.165	96.7751	581.305	133.863	2.11756	0.0125762	0.180196
ENSGALG00000021561	6.08669	0	0	24.5807	40.3059	26.7497	60.9957	86.7639	7.66685	53.7038	-2.77323	0.0126284	0.180809
ENSGALG00000053803	63.4755	150.56	75.6656	69.9605	53.7411	47.9649	26.6856	38.3763	89.9153	41.692	1.09227	0.012704	0.181679
ENSGALG00000029469	53.0412	69.6338	50.7892	9.45412	14.1817	21.2153	14.2959	5.00561	45.7296	13.6746	1.73591	0.0127149	0.181679
ENSGALG00000049276	0.869527	11.292	0	3.78165	8.21045	8.30162	25.7326	58.3988	3.98579	25.1609	-2.77546	0.0127176	0.181679
ENSGALG00000031430	91.3004	5216.89	1269.73	77.5238	182.869	504.554	81.01	213.573	1663.86	245.502	2.76039	0.0127318	0.181747
ENSGALG00000049423	111.299	109.156	19.6938	4.72706	5.97124	19.3705	18.1081	3.33707	61.219	11.6967	2.38936	0.0127685	0.181804
ENSGALG00000055066	13.0429	3.76399	5.18257	23.6353	29.8562	10.1464	76.2447	70.9128	11.4062	46.79	-2.00569	0.0127728	0.181804
ENSGALG00000053551	8.69527	9.40998	6.21909	40.6527	61.2052	35.0513	38.1223	86.7639	16.2443	55.2857	-1.75105	0.0127731	0.181804
ENSGALG00000009828	2511.19	2862.51	2420.26	2082.74	1906.32	1831.89	1604	1617.65	2469.18	1739.96	0.504367	0.0127738	0.181804
ENSGALG00000049330	15.6515	33.8759	9.32863	11.3449	24.6314	5.53442	111.508	213.573	17.5502	88.8116	-2.35825	0.0128002	0.181977
ENSGALG00000026367	12.1734	16.938	38.3511	17.0174	7.46405	9.22403	4.76529	8.34268	21.12	7.44901	1.50399	0.012805	0.181977
ENSGALG00000047814	111.299	43.2859	565.937	26.4715	49.2627	55.3442	28.5918	32.5365	186.749	41.4338	2.17326	0.0128228	0.182
ENSGALG00000030460	460.849	705.748	485.089	312.931	291.098	340.367	231.593	196.053	491.155	264.778	0.888944	0.0128444	0.182
ENSGALG00000007014	67.8231	156.206	48.7162	12.2904	8.21045	28.5945	19.0612	22.5252	71.2588	19.5978	1.85477	0.0128459	0.182
ENSGALG00000049983	19.1296	65.8698	1.03651	92.6504	115.693	108.844	297.354	370.415	44.6716	223.076	-2.32379	0.012854	0.182
ENSGALG00000042733	226.077	854.426	828.175	259.043	186.601	287.79	148.677	226.921	541.93	212.497	1.34921	0.0128541	0.182
ENSGALG00000050235	464.328	2002.44	503.746	536.049	393.355	391.099	294.495	270.303	876.641	337.313	1.37616	0.0129048	0.182566
ENSGALG00000051487	26.9553	22.5839	2.07303	82.2509	107.482	89.4731	126.757	226.087	33.4658	137.45	-2.0322	0.0129208	0.182566
ENSGALG00000028568	500.848	306.765	1998.4	287.405	154.506	361.582	256.373	180.202	773.355	238.166	1.69986	0.0129291	0.182566
ENSGALG00000029635	429.546	1488.66	357.598	147.484	158.238	294.246	178.222	109.289	605.822	184.999	1.70986	0.0129322	0.182566
ENSGALG00000035293	17.3905	52.6959	36.278	13.2358	6.71764	17.5257	5.71835	7.50841	29.9001	9.36751	1.65641	0.0129463	0.182631
ENSGALG00000009421	2924.22	5508.6	3261.91	1096.68	1234.55	1729.51	1503.93	925.203	3197.85	1348.3	1.24569	0.0129947	0.182793
novel.1406	171.297	1076.5	73.5926	147.484	75.3869	142.05	90.5405	65.0729	367.219	93.2626	1.97475	0.0130007	0.182793
ENSGALG00000041736	33.9116	28.2299	61.1544	30.2532	62.698	35.0513	157.255	182.705	38.3873	109.427	-1.5065	0.0130009	0.182793
ENSGALG00000013600	139.994	207.019	22.8033	530.376	553.086	537.761	1022.63	1282.27	225.048	848.937	-1.91505	0.0130032	0.182793
ENSGALG00000050752	772.14	5267.7	1028.22	83.1963	179.884	737.922	261.138	164.351	1787.82	335.824	2.41215	0.0130056	0.182793
novel.1293	3.47811	39.5219	0	17.0174	60.4588	52.577	52.4182	174.362	15.0044	84.954	-2.53639	0.0130363	0.183092
ENSGALG00000022874	1749.49	871.364	843.723	1404.88	2027.98	1637.26	2741.95	2790.63	1217.36	2299.46	-0.916786	0.0130517	0.183174
ENSGALG00000050567	15.6515	39.5219	7.2556	60.5064	87.3294	53.4994	152.489	95.1066	30.7338	97.1062	-1.66537	0.0130722	0.183326
ENSGALG00000037464	116.517	120.448	126.455	373.438	382.159	446.443	241.124	970.254	184.214	509.995	-1.46735	0.0131142	0.183781
ENSGALG00000051322	16.521	11.292	1.03651	56.7247	57.4732	53.4994	73.3855	245.275	21.3936	107.408	-2.31832	0.0131629	0.184284
ENSGALG00000051099	59.1279	90.3358	20.7303	116.286	139.578	110.688	226.828	300.337	71.6199	194.358	-1.4431	0.0131812	0.184284
ENSGALG00000015720	6.08669	9.40998	4.14606	7.5633	17.1673	7.37922	37.1693	24.1938	6.80151	21.4774	-1.68717	0.0131842	0.184284
ENSGALG00000050838	54.7802	101.628	67.3735	24.5807	23.1385	24.9049	34.3101	20.8567	62.0905	25.8026	1.25466	0.0131885	0.184284
ENSGALG00000030029	16.521	101.628	8.29212	54.8339	153.013	97.7747	197.283	162.682	45.3187	152.688	-1.77042	0.0132257	0.184395
ENSGALG00000021539	1992.09	2352.49	1427.28	2759.66	3841.75	2683.27	3748.38	4266.45	2132.88	3634.96	-0.769293	0.0132376	0.184395
novel.888	39.1287	127.976	538.988	8.50871	11.9425	59.9562	36.2162	10.8455	178.65	29.7401	2.58862	0.0132431	0.184395
[truncated: 2,180 more rows]

## Sheet: NH300d vs. NH204d_DEGs
gene_id	NH300d_1	NH300d_2	NH300d_3	NH300d_4	NH204d_1	NH204d_2	NH204d_3	NH204d_4	NH300d	NH204d	log2FoldChange	pvalue	padj
[truncated: 3,028 more rows]
