# Supplementary material for: Ovarian Transcriptomic Analysis of Ninghai Indigenous Chickens at Different Egg-Laying Periods
Source: Genes (Basel). 2022 Mar 27;13(4):595. doi: 10.3390/genes13040595 (PMC9027236; doi:10.3390/genes13040595)
Supplement: Supplementary file 1 [file genes-13-00595-s001.zip › Table S3ú║List of GO terms of the three comparison groups.xlsx]

## Sheet: NH145d vs. NH204d
Category	GOID	Description	GeneRatio	BgRatio	pvalue	padj	geneID	Count	Up	Up_geneID	Down	DowngeneID
BP	GO:0006955	immune response	20/339	59/5386	1.60078e-10	5.45201e-08	ENSGALG00000034478/ENSGALG00000028256/ENSGALG00000041129/ENSGALG00000046192/ENSGALG00000014585/ENSGALG00000030940/ENSGALG00000039701/ENSGALG00000024470/ENSGALG00000019847/ENSGALG00000003003/ENSGALG00000010915/ENSGALG00000003076/ENSGALG00000000141/ENSGALG00000026098/ENSGALG00000053885/ENSGALG00000006415/novel.886/ENSGALG00000010338/ENSGALG00000026663/ENSGALG00000029940	20	20	ENSGALG00000034478/ENSGALG00000028256/ENSGALG00000041129/ENSGALG00000046192/ENSGALG00000014585/ENSGALG00000030940/ENSGALG00000039701/ENSGALG00000024470/ENSGALG00000019847/ENSGALG00000003003/ENSGALG00000010915/ENSGALG00000003076/ENSGALG00000000141/ENSGALG00000026098/ENSGALG00000053885/ENSGALG00000006415/novel.886/ENSGALG00000010338/ENSGALG00000026663/ENSGALG00000029940	0
BP	GO:0002376	immune system process	20/339	61/5386	3.17901e-10	5.45201e-08	ENSGALG00000034478/ENSGALG00000028256/ENSGALG00000041129/ENSGALG00000046192/ENSGALG00000014585/ENSGALG00000030940/ENSGALG00000039701/ENSGALG00000024470/ENSGALG00000019847/ENSGALG00000003003/ENSGALG00000010915/ENSGALG00000003076/ENSGALG00000000141/ENSGALG00000026098/ENSGALG00000053885/ENSGALG00000006415/novel.886/ENSGALG00000010338/ENSGALG00000026663/ENSGALG00000029940	20	20	ENSGALG00000034478/ENSGALG00000028256/ENSGALG00000041129/ENSGALG00000046192/ENSGALG00000014585/ENSGALG00000030940/ENSGALG00000039701/ENSGALG00000024470/ENSGALG00000019847/ENSGALG00000003003/ENSGALG00000010915/ENSGALG00000003076/ENSGALG00000000141/ENSGALG00000026098/ENSGALG00000053885/ENSGALG00000006415/novel.886/ENSGALG00000010338/ENSGALG00000026663/ENSGALG00000029940	0
BP	GO:0006486	protein glycosylation	12/339	67/5386	0.000819124	0.0460417	ENSGALG00000008671/ENSGALG00000000871/ENSGALG00000006443/ENSGALG00000035927/ENSGALG00000052286/ENSGALG00000050532/ENSGALG00000047087/ENSGALG00000049536/ENSGALG00000034975/ENSGALG00000006882/ENSGALG00000028803/ENSGALG00000054759	12	10	ENSGALG00000000871/ENSGALG00000006443/ENSGALG00000035927/ENSGALG00000052286/ENSGALG00000050532/ENSGALG00000047087/ENSGALG00000049536/ENSGALG00000034975/ENSGALG00000028803/ENSGALG00000054759	2	ENSGALG00000008671/ENSGALG00000006882
BP	GO:0009101	glycoprotein biosynthetic process	12/339	67/5386	0.000819124	0.0460417	ENSGALG00000008671/ENSGALG00000000871/ENSGALG00000006443/ENSGALG00000035927/ENSGALG00000052286/ENSGALG00000050532/ENSGALG00000047087/ENSGALG00000049536/ENSGALG00000034975/ENSGALG00000006882/ENSGALG00000028803/ENSGALG00000054759	12	10	ENSGALG00000000871/ENSGALG00000006443/ENSGALG00000035927/ENSGALG00000052286/ENSGALG00000050532/ENSGALG00000047087/ENSGALG00000049536/ENSGALG00000034975/ENSGALG00000028803/ENSGALG00000054759	2	ENSGALG00000008671/ENSGALG00000006882
BP	GO:0043413	macromolecule glycosylation	12/339	67/5386	0.000819124	0.0460417	ENSGALG00000008671/ENSGALG00000000871/ENSGALG00000006443/ENSGALG00000035927/ENSGALG00000052286/ENSGALG00000050532/ENSGALG00000047087/ENSGALG00000049536/ENSGALG00000034975/ENSGALG00000006882/ENSGALG00000028803/ENSGALG00000054759	12	10	ENSGALG00000000871/ENSGALG00000006443/ENSGALG00000035927/ENSGALG00000052286/ENSGALG00000050532/ENSGALG00000047087/ENSGALG00000049536/ENSGALG00000034975/ENSGALG00000028803/ENSGALG00000054759	2	ENSGALG00000008671/ENSGALG00000006882
BP	GO:0070085	glycosylation	12/339	67/5386	0.000819124	0.0460417	ENSGALG00000008671/ENSGALG00000000871/ENSGALG00000006443/ENSGALG00000035927/ENSGALG00000052286/ENSGALG00000050532/ENSGALG00000047087/ENSGALG00000049536/ENSGALG00000034975/ENSGALG00000006882/ENSGALG00000028803/ENSGALG00000054759	12	10	ENSGALG00000000871/ENSGALG00000006443/ENSGALG00000035927/ENSGALG00000052286/ENSGALG00000050532/ENSGALG00000047087/ENSGALG00000049536/ENSGALG00000034975/ENSGALG00000028803/ENSGALG00000054759	2	ENSGALG00000008671/ENSGALG00000006882
BP	GO:0009100	glycoprotein metabolic process	12/339	68/5386	0.000939627	0.0460417	ENSGALG00000008671/ENSGALG00000000871/ENSGALG00000006443/ENSGALG00000035927/ENSGALG00000052286/ENSGALG00000050532/ENSGALG00000047087/ENSGALG00000049536/ENSGALG00000034975/ENSGALG00000006882/ENSGALG00000028803/ENSGALG00000054759	12	10	ENSGALG00000000871/ENSGALG00000006443/ENSGALG00000035927/ENSGALG00000052286/ENSGALG00000050532/ENSGALG00000047087/ENSGALG00000049536/ENSGALG00000034975/ENSGALG00000028803/ENSGALG00000054759	2	ENSGALG00000008671/ENSGALG00000006882
BP	GO:0044087	regulation of cellular component biogenesis	5/339	16/5386	0.00234996	0.100755	ENSGALG00000002125/ENSGALG00000003820/ENSGALG00000009905/ENSGALG00000006691/ENSGALG00000004034	5	5	ENSGALG00000002125/ENSGALG00000003820/ENSGALG00000009905/ENSGALG00000006691/ENSGALG00000004034	0
BP	GO:0006471	protein ADP-ribosylation	4/339	12/5386	0.00509298	0.172656	ENSGALG00000000871/ENSGALG00000006443/ENSGALG00000047087/ENSGALG00000049536	4	4	ENSGALG00000000871/ENSGALG00000006443/ENSGALG00000047087/ENSGALG00000049536	0
BP	GO:0007015	actin filament organization	5/339	19/5386	0.00535017	0.172656	ENSGALG00000002125/ENSGALG00000003820/ENSGALG00000006691/ENSGALG00000004034/ENSGALG00000048926	5	5	ENSGALG00000002125/ENSGALG00000003820/ENSGALG00000006691/ENSGALG00000004034/ENSGALG00000048926	0
BP	GO:0055085	transmembrane transport	35/339	364/5386	0.00695387	0.172656	ENSGALG00000015618/ENSGALG00000006112/ENSGALG00000029381/ENSGALG00000037642/ENSGALG00000003863/ENSGALG00000035075/ENSGALG00000010494/ENSGALG00000002982/ENSGALG00000011040/ENSGALG00000036942/ENSGALG00000012812/ENSGALG00000006053/ENSGALG00000047574/ENSGALG00000002945/ENSGALG00000026902/ENSGALG00000031693/ENSGALG00000050887/ENSGALG00000010375/ENSGALG00000011858/ENSGALG00000001573/ENSGALG00000002892/…	35	26	ENSGALG00000029381/ENSGALG00000037642/ENSGALG00000003863/ENSGALG00000035075/ENSGALG00000010494/ENSGALG00000002982/ENSGALG00000036942/ENSGALG00000012812/ENSGALG00000006053/ENSGALG00000047574/ENSGALG00000002945/ENSGALG00000026902/ENSGALG00000031693/ENSGALG00000050887/ENSGALG00000001573/ENSGALG00000002892/ENSGALG00000027345/ENSGALG00000007980/ENSGALG00000004889/ENSGALG00000004360/ENSGALG00000003833/…	9	ENSGALG00000015618/ENSGALG00000006112/ENSGALG00000011040/ENSGALG00000010375/ENSGALG00000011858/ENSGALG00000006454/ENSGALG00000012847/ENSGALG00000009400/ENSGALG00000006297
BP	GO:0051493	regulation of cytoskeleton organization	5/339	21/5386	0.00843961	0.172656	ENSGALG00000002125/ENSGALG00000003820/ENSGALG00000009905/ENSGALG00000006691/ENSGALG00000004034	5	5	ENSGALG00000002125/ENSGALG00000003820/ENSGALG00000009905/ENSGALG00000006691/ENSGALG00000004034	0
BP	GO:1901135	carbohydrate derivative metabolic process	18/339	160/5386	0.0111712	0.172656	ENSGALG00000008671/ENSGALG00000000871/ENSGALG00000006443/ENSGALG00000035927/ENSGALG00000012903/ENSGALG00000052286/ENSGALG00000050532/ENSGALG00000047087/ENSGALG00000049536/ENSGALG00000034975/ENSGALG00000006882/ENSGALG00000013073/ENSGALG00000028803/ENSGALG00000013060/ENSGALG00000044851/ENSGALG00000029971/ENSGALG00000014948/ENSGALG00000054759	18	14	ENSGALG00000000871/ENSGALG00000006443/ENSGALG00000035927/ENSGALG00000052286/ENSGALG00000050532/ENSGALG00000047087/ENSGALG00000049536/ENSGALG00000034975/ENSGALG00000013073/ENSGALG00000028803/ENSGALG00000044851/ENSGALG00000029971/ENSGALG00000014948/ENSGALG00000054759	4	ENSGALG00000008671/ENSGALG00000012903/ENSGALG00000006882/ENSGALG00000013060
BP	GO:0008064	regulation of actin polymerization or depolymerization	4/339	15/5386	0.0120855	0.172656	ENSGALG00000002125/ENSGALG00000003820/ENSGALG00000006691/ENSGALG00000004034	4	4	ENSGALG00000002125/ENSGALG00000003820/ENSGALG00000006691/ENSGALG00000004034	0
BP	GO:0008154	actin polymerization or depolymerization	4/339	15/5386	0.0120855	0.172656	ENSGALG00000002125/ENSGALG00000003820/ENSGALG00000006691/ENSGALG00000004034	4	4	ENSGALG00000002125/ENSGALG00000003820/ENSGALG00000006691/ENSGALG00000004034	0
BP	GO:0030041	actin filament polymerization	4/339	15/5386	0.0120855	0.172656	ENSGALG00000002125/ENSGALG00000003820/ENSGALG00000006691/ENSGALG00000004034	4	4	ENSGALG00000002125/ENSGALG00000003820/ENSGALG00000006691/ENSGALG00000004034	0
BP	GO:0030832	regulation of actin filament length	4/339	15/5386	0.0120855	0.172656	ENSGALG00000002125/ENSGALG00000003820/ENSGALG00000006691/ENSGALG00000004034	4	4	ENSGALG00000002125/ENSGALG00000003820/ENSGALG00000006691/ENSGALG00000004034	0
BP	GO:0030833	regulation of actin filament polymerization	4/339	15/5386	0.0120855	0.172656	ENSGALG00000002125/ENSGALG00000003820/ENSGALG00000006691/ENSGALG00000004034	4	4	ENSGALG00000002125/ENSGALG00000003820/ENSGALG00000006691/ENSGALG00000004034	0
BP	GO:0032271	regulation of protein polymerization	4/339	15/5386	0.0120855	0.172656	ENSGALG00000002125/ENSGALG00000003820/ENSGALG00000006691/ENSGALG00000004034	4	4	ENSGALG00000002125/ENSGALG00000003820/ENSGALG00000006691/ENSGALG00000004034	0
BP	GO:0032535	regulation of cellular component size	4/339	15/5386	0.0120855	0.172656	ENSGALG00000002125/ENSGALG00000003820/ENSGALG00000006691/ENSGALG00000004034	4	4	ENSGALG00000002125/ENSGALG00000003820/ENSGALG00000006691/ENSGALG00000004034	0
BP	GO:0032956	regulation of actin cytoskeleton organization	4/339	15/5386	0.0120855	0.172656	ENSGALG00000002125/ENSGALG00000003820/ENSGALG00000006691/ENSGALG00000004034	4	4	ENSGALG00000002125/ENSGALG00000003820/ENSGALG00000006691/ENSGALG00000004034	0
BP	GO:0032970	regulation of actin filament-based process	4/339	15/5386	0.0120855	0.172656	ENSGALG00000002125/ENSGALG00000003820/ENSGALG00000006691/ENSGALG00000004034	4	4	ENSGALG00000002125/ENSGALG00000003820/ENSGALG00000006691/ENSGALG00000004034	0
BP	GO:0043254	regulation of protein complex assembly	4/339	15/5386	0.0120855	0.172656	ENSGALG00000002125/ENSGALG00000003820/ENSGALG00000006691/ENSGALG00000004034	4	4	ENSGALG00000002125/ENSGALG00000003820/ENSGALG00000006691/ENSGALG00000004034	0
BP	GO:1902903	regulation of supramolecular fiber organization	4/339	15/5386	0.0120855	0.172656	ENSGALG00000002125/ENSGALG00000003820/ENSGALG00000006691/ENSGALG00000004034	4	4	ENSGALG00000002125/ENSGALG00000003820/ENSGALG00000006691/ENSGALG00000004034	0
BP	GO:0051258	protein polymerization	5/339	23/5386	0.0125843	0.172656	ENSGALG00000002125/ENSGALG00000009262/ENSGALG00000003820/ENSGALG00000006691/ENSGALG00000004034	5	4	ENSGALG00000002125/ENSGALG00000003820/ENSGALG00000006691/ENSGALG00000004034	1	ENSGALG00000009262
BP	GO:1901137	carbohydrate derivative biosynthetic process	14/339	117/5386	0.0144932	0.191199	ENSGALG00000008671/ENSGALG00000000871/ENSGALG00000006443/ENSGALG00000035927/ENSGALG00000012903/ENSGALG00000052286/ENSGALG00000050532/ENSGALG00000047087/ENSGALG00000049536/ENSGALG00000034975/ENSGALG00000006882/ENSGALG00000028803/ENSGALG00000013060/ENSGALG00000054759	14	10	ENSGALG00000000871/ENSGALG00000006443/ENSGALG00000035927/ENSGALG00000052286/ENSGALG00000050532/ENSGALG00000047087/ENSGALG00000049536/ENSGALG00000034975/ENSGALG00000028803/ENSGALG00000054759	4	ENSGALG00000008671/ENSGALG00000012903/ENSGALG00000006882/ENSGALG00000013060
BP	GO:0006812	cation transport	18/339	167/5386	0.016868	0.204932	ENSGALG00000015618/ENSGALG00000006112/novel.1396/ENSGALG00000003863/ENSGALG00000000367/ENSGALG00000011040/ENSGALG00000027986/ENSGALG00000045668/ENSGALG00000047574/ENSGALG00000026902/ENSGALG00000031693/ENSGALG00000050887/ENSGALG00000010375/ENSGALG00000006202/ENSGALG00000003774/ENSGALG00000001573/ENSGALG00000034251/ENSGALG00000009935	18	13	novel.1396/ENSGALG00000003863/ENSGALG00000000367/ENSGALG00000027986/ENSGALG00000047574/ENSGALG00000026902/ENSGALG00000031693/ENSGALG00000050887/ENSGALG00000006202/ENSGALG00000003774/ENSGALG00000001573/ENSGALG00000034251/ENSGALG00000009935	5	ENSGALG00000015618/ENSGALG00000006112/ENSGALG00000011040/ENSGALG00000045668/ENSGALG00000010375
BP	GO:0006811	ion transport	34/339	374/5386	0.0174225	0.204932	ENSGALG00000015618/ENSGALG00000006112/novel.1396/ENSGALG00000003863/ENSGALG00000000367/ENSGALG00000038336/ENSGALG00000011040/ENSGALG00000036942/ENSGALG00000027986/ENSGALG00000045668/ENSGALG00000022702/ENSGALG00000047574/ENSGALG00000002945/ENSGALG00000026902/ENSGALG00000031693/ENSGALG00000050887/ENSGALG00000010375/ENSGALG00000006202/ENSGALG00000045636/ENSGALG00000003774/ENSGALG00000016744/ENSGALG0…	34	23	novel.1396/ENSGALG00000003863/ENSGALG00000000367/ENSGALG00000038336/ENSGALG00000036942/ENSGALG00000027986/ENSGALG00000022702/ENSGALG00000047574/ENSGALG00000002945/ENSGALG00000026902/ENSGALG00000031693/ENSGALG00000050887/ENSGALG00000006202/ENSGALG00000045636/ENSGALG00000003774/ENSGALG00000001573/ENSGALG00000034284/ENSGALG00000007980/ENSGALG00000004360/ENSGALG00000003833/ENSGALG00000034251/ENSGALG0…	11	ENSGALG00000015618/ENSGALG00000006112/ENSGALG00000011040/ENSGALG00000045668/ENSGALG00000010375/ENSGALG00000016744/ENSGALG00000011858/ENSGALG00000020292/ENSGALG00000012847/ENSGALG00000030512/ENSGALG00000006297
BP	GO:0033043	regulation of organelle organization	5/339	25/5386	0.0179241	0.204932	ENSGALG00000002125/ENSGALG00000003820/ENSGALG00000009905/ENSGALG00000006691/ENSGALG00000004034	5	5	ENSGALG00000002125/ENSGALG00000003820/ENSGALG00000009905/ENSGALG00000006691/ENSGALG00000004034	0
BP	GO:0097435	supramolecular fiber organization	5/339	25/5386	0.0179241	0.204932	ENSGALG00000002125/ENSGALG00000003820/ENSGALG00000006691/ENSGALG00000004034/ENSGALG00000048926	5	5	ENSGALG00000002125/ENSGALG00000003820/ENSGALG00000006691/ENSGALG00000004034/ENSGALG00000048926	0
BP	GO:1901698	response to nitrogen compound	3/339	10/5386	0.0212835	0.235491	ENSGALG00000003863/ENSGALG00000026902/ENSGALG00000001573	3	3	ENSGALG00000003863/ENSGALG00000026902/ENSGALG00000001573	0
BP	GO:0007010	cytoskeleton organization	9/339	67/5386	0.0234092	0.250917	ENSGALG00000045606/ENSGALG00000002125/ENSGALG00000003820/ENSGALG00000005763/ENSGALG00000012715/ENSGALG00000009905/ENSGALG00000006691/ENSGALG00000004034/ENSGALG00000048926	9	9	ENSGALG00000045606/ENSGALG00000002125/ENSGALG00000003820/ENSGALG00000005763/ENSGALG00000012715/ENSGALG00000009905/ENSGALG00000006691/ENSGALG00000004034/ENSGALG00000048926	0
BP	GO:0051494	negative regulation of cytoskeleton organization	3/339	11/5386	0.0279258	0.283845	ENSGALG00000002125/ENSGALG00000009905/ENSGALG00000004034	3	3	ENSGALG00000002125/ENSGALG00000009905/ENSGALG00000004034	0
BP	GO:0090066	regulation of anatomical structure size	4/339	19/5386	0.0281362	0.283845	ENSGALG00000002125/ENSGALG00000003820/ENSGALG00000006691/ENSGALG00000004034	4	4	ENSGALG00000002125/ENSGALG00000003820/ENSGALG00000006691/ENSGALG00000004034	0
BP	GO:0006461	protein complex assembly	11/339	95/5386	0.0352084	0.329435	novel.1396/ENSGALG00000008155/ENSGALG00000036942/ENSGALG00000002125/ENSGALG00000009262/ENSGALG00000003820/ENSGALG00000031693/ENSGALG00000055000/ENSGALG00000007980/ENSGALG00000006691/ENSGALG00000004034	11	9	novel.1396/ENSGALG00000036942/ENSGALG00000002125/ENSGALG00000003820/ENSGALG00000031693/ENSGALG00000055000/ENSGALG00000007980/ENSGALG00000006691/ENSGALG00000004034	2	ENSGALG00000008155/ENSGALG00000009262
BP	GO:0070271	protein complex biogenesis	11/339	95/5386	0.0352084	0.329435	novel.1396/ENSGALG00000008155/ENSGALG00000036942/ENSGALG00000002125/ENSGALG00000009262/ENSGALG00000003820/ENSGALG00000031693/ENSGALG00000055000/ENSGALG00000007980/ENSGALG00000006691/ENSGALG00000004034	11	9	novel.1396/ENSGALG00000036942/ENSGALG00000002125/ENSGALG00000003820/ENSGALG00000031693/ENSGALG00000055000/ENSGALG00000007980/ENSGALG00000006691/ENSGALG00000004034	2	ENSGALG00000008155/ENSGALG00000009262
BP	GO:0006952	defense response	3/339	12/5386	0.0355368	0.329435	ENSGALG00000041129/ENSGALG00000019847/ENSGALG00000029940	3	3	ENSGALG00000041129/ENSGALG00000019847/ENSGALG00000029940	0
BP	GO:0022607	cellular component assembly	14/339	134/5386	0.0412409	0.355239	novel.1396/ENSGALG00000008155/ENSGALG00000045606/ENSGALG00000036942/ENSGALG00000002125/ENSGALG00000009262/ENSGALG00000003820/ENSGALG00000031693/ENSGALG00000055000/ENSGALG00000007980/ENSGALG00000031159/ENSGALG00000009905/ENSGALG00000006691/ENSGALG00000004034	14	12	novel.1396/ENSGALG00000045606/ENSGALG00000036942/ENSGALG00000002125/ENSGALG00000003820/ENSGALG00000031693/ENSGALG00000055000/ENSGALG00000007980/ENSGALG00000031159/ENSGALG00000009905/ENSGALG00000006691/ENSGALG00000004034	2	ENSGALG00000008155/ENSGALG00000009262
BP	GO:0030029	actin filament-based process	5/339	31/5386	0.0421757	0.355239	ENSGALG00000002125/ENSGALG00000003820/ENSGALG00000006691/ENSGALG00000004034/ENSGALG00000048926	5	5	ENSGALG00000002125/ENSGALG00000003820/ENSGALG00000006691/ENSGALG00000004034/ENSGALG00000048926	0
BP	GO:0030036	actin cytoskeleton organization	5/339	31/5386	0.0421757	0.355239	ENSGALG00000002125/ENSGALG00000003820/ENSGALG00000006691/ENSGALG00000004034/ENSGALG00000048926	5	5	ENSGALG00000002125/ENSGALG00000003820/ENSGALG00000006691/ENSGALG00000004034/ENSGALG00000048926	0
BP	GO:0034220	ion transmembrane transport	8/339	63/5386	0.042463	0.355239	ENSGALG00000015618/ENSGALG00000003863/ENSGALG00000026902/ENSGALG00000050887/ENSGALG00000001573/ENSGALG00000012847/ENSGALG00000004360/ENSGALG00000009758	8	6	ENSGALG00000003863/ENSGALG00000026902/ENSGALG00000050887/ENSGALG00000001573/ENSGALG00000004360/ENSGALG00000009758	2	ENSGALG00000015618/ENSGALG00000012847
BP	GO:0010639	negative regulation of organelle organization	3/339	13/5386	0.0440989	0.360141	ENSGALG00000002125/ENSGALG00000009905/ENSGALG00000004034	3	3	ENSGALG00000002125/ENSGALG00000009905/ENSGALG00000004034	0
BP	GO:0015849	organic acid transport	5/339	32/5386	0.0475109	0.369188	ENSGALG00000045636/ENSGALG00000012847/ENSGALG00000004360/ENSGALG00000009758/ENSGALG00000030512	5	3	ENSGALG00000045636/ENSGALG00000004360/ENSGALG00000009758	2	ENSGALG00000012847/ENSGALG00000030512
BP	GO:0046942	carboxylic acid transport	5/339	32/5386	0.0475109	0.369188	ENSGALG00000045636/ENSGALG00000012847/ENSGALG00000004360/ENSGALG00000009758/ENSGALG00000030512	5	3	ENSGALG00000045636/ENSGALG00000004360/ENSGALG00000009758	2	ENSGALG00000012847/ENSGALG00000030512
BP	GO:0071822	protein complex subunit organization	11/339	100/5386	0.0484357	0.369188	novel.1396/ENSGALG00000008155/ENSGALG00000036942/ENSGALG00000002125/ENSGALG00000009262/ENSGALG00000003820/ENSGALG00000031693/ENSGALG00000055000/ENSGALG00000007980/ENSGALG00000006691/ENSGALG00000004034	11	9	novel.1396/ENSGALG00000036942/ENSGALG00000002125/ENSGALG00000003820/ENSGALG00000031693/ENSGALG00000055000/ENSGALG00000007980/ENSGALG00000006691/ENSGALG00000004034	2	ENSGALG00000008155/ENSGALG00000009262
BP	GO:0015711	organic anion transport	5/339	33/5386	0.0532278	0.382909	ENSGALG00000045636/ENSGALG00000012847/ENSGALG00000004360/ENSGALG00000009758/ENSGALG00000030512	5	3	ENSGALG00000045636/ENSGALG00000004360/ENSGALG00000009758	2	ENSGALG00000012847/ENSGALG00000030512
BP	GO:0051129	negative regulation of cellular component organization	3/339	14/5386	0.0535849	0.382909	ENSGALG00000002125/ENSGALG00000009905/ENSGALG00000004034	3	3	ENSGALG00000002125/ENSGALG00000009905/ENSGALG00000004034	0
BP	GO:1901700	response to oxygen-containing compound	3/339	14/5386	0.0535849	0.382909	ENSGALG00000003863/ENSGALG00000026902/ENSGALG00000001573	3	3	ENSGALG00000003863/ENSGALG00000026902/ENSGALG00000001573	0
BP	GO:0030001	metal ion transport	10/339	91/5386	0.0585591	0.409914	ENSGALG00000006112/ENSGALG00000000367/ENSGALG00000011040/ENSGALG00000027986/ENSGALG00000045668/ENSGALG00000047574/ENSGALG00000031693/ENSGALG00000050887/ENSGALG00000006202/ENSGALG00000009935	10	7	ENSGALG00000000367/ENSGALG00000027986/ENSGALG00000047574/ENSGALG00000031693/ENSGALG00000050887/ENSGALG00000006202/ENSGALG00000009935	3	ENSGALG00000006112/ENSGALG00000011040/ENSGALG00000045668
BP	GO:0065003	macromolecular complex assembly	12/339	119/5386	0.0698089	0.460489	novel.1396/ENSGALG00000008155/ENSGALG00000036942/ENSGALG00000002125/ENSGALG00000009262/ENSGALG00000003820/ENSGALG00000031693/ENSGALG00000055000/ENSGALG00000007980/ENSGALG00000031159/ENSGALG00000006691/ENSGALG00000004034	12	10	novel.1396/ENSGALG00000036942/ENSGALG00000002125/ENSGALG00000003820/ENSGALG00000031693/ENSGALG00000055000/ENSGALG00000007980/ENSGALG00000031159/ENSGALG00000006691/ENSGALG00000004034	2	ENSGALG00000008155/ENSGALG00000009262
BP	GO:0051128	regulation of cellular component organization	6/339	47/5386	0.0723572	0.460489	ENSGALG00000047383/ENSGALG00000002125/ENSGALG00000003820/ENSGALG00000009905/ENSGALG00000006691/ENSGALG00000004034	6	6	ENSGALG00000047383/ENSGALG00000002125/ENSGALG00000003820/ENSGALG00000009905/ENSGALG00000006691/ENSGALG00000004034	0
BP	GO:0003333	amino acid transmembrane transport	3/339	16/5386	0.0751819	0.460489	ENSGALG00000012847/ENSGALG00000004360/ENSGALG00000009758	3	2	ENSGALG00000004360/ENSGALG00000009758	1	ENSGALG00000012847
BP	GO:0006865	amino acid transport	3/339	16/5386	0.0751819	0.460489	ENSGALG00000012847/ENSGALG00000004360/ENSGALG00000009758	3	2	ENSGALG00000004360/ENSGALG00000009758	1	ENSGALG00000012847
BP	GO:0043087	regulation of GTPase activity	3/339	16/5386	0.0751819	0.460489	ENSGALG00000008150/ENSGALG00000039156/ENSGALG00000001876	3	3	ENSGALG00000008150/ENSGALG00000039156/ENSGALG00000001876	0
BP	GO:1903825	organic acid transmembrane transport	3/339	16/5386	0.0751819	0.460489	ENSGALG00000012847/ENSGALG00000004360/ENSGALG00000009758	3	2	ENSGALG00000004360/ENSGALG00000009758	1	ENSGALG00000012847
BP	GO:1905039	carboxylic acid transmembrane transport	3/339	16/5386	0.0751819	0.460489	ENSGALG00000012847/ENSGALG00000004360/ENSGALG00000009758	3	2	ENSGALG00000004360/ENSGALG00000009758	1	ENSGALG00000012847
BP	GO:0098656	anion transmembrane transport	3/339	17/5386	0.0872047	0.524758	ENSGALG00000012847/ENSGALG00000004360/ENSGALG00000009758	3	2	ENSGALG00000004360/ENSGALG00000009758	1	ENSGALG00000012847
BP	GO:0043933	macromolecular complex subunit organization	12/339	124/5386	0.0889166	0.525834	novel.1396/ENSGALG00000008155/ENSGALG00000036942/ENSGALG00000002125/ENSGALG00000009262/ENSGALG00000003820/ENSGALG00000031693/ENSGALG00000055000/ENSGALG00000007980/ENSGALG00000031159/ENSGALG00000006691/ENSGALG00000004034	12	10	novel.1396/ENSGALG00000036942/ENSGALG00000002125/ENSGALG00000003820/ENSGALG00000031693/ENSGALG00000055000/ENSGALG00000007980/ENSGALG00000031159/ENSGALG00000006691/ENSGALG00000004034	2	ENSGALG00000008155/ENSGALG00000009262
BP	GO:0043623	cellular protein complex assembly	5/339	39/5386	0.0954855	0.555111	ENSGALG00000002125/ENSGALG00000009262/ENSGALG00000003820/ENSGALG00000006691/ENSGALG00000004034	5	4	ENSGALG00000002125/ENSGALG00000003820/ENSGALG00000006691/ENSGALG00000004034	1	ENSGALG00000009262
BP	GO:0006814	sodium ion transport	4/339	29/5386	0.10589	0.605339	ENSGALG00000006112/ENSGALG00000000367/ENSGALG00000011040/ENSGALG00000006202	4	2	ENSGALG00000000367/ENSGALG00000006202	2	ENSGALG00000006112/ENSGALG00000011040
BP	GO:0051336	regulation of hydrolase activity	3/339	19/5386	0.113448	0.637913	ENSGALG00000008150/ENSGALG00000039156/ENSGALG00000001876	3	3	ENSGALG00000008150/ENSGALG00000039156/ENSGALG00000001876	0
BP	GO:0044085	cellular component biogenesis	14/339	158/5386	0.121063	0.669754	novel.1396/ENSGALG00000008155/ENSGALG00000045606/ENSGALG00000036942/ENSGALG00000002125/ENSGALG00000009262/ENSGALG00000003820/ENSGALG00000031693/ENSGALG00000055000/ENSGALG00000007980/ENSGALG00000031159/ENSGALG00000009905/ENSGALG00000006691/ENSGALG00000004034	14	12	novel.1396/ENSGALG00000045606/ENSGALG00000036942/ENSGALG00000002125/ENSGALG00000003820/ENSGALG00000031693/ENSGALG00000055000/ENSGALG00000007980/ENSGALG00000031159/ENSGALG00000009905/ENSGALG00000006691/ENSGALG00000004034	2	ENSGALG00000008155/ENSGALG00000009262
BP	GO:0043244	regulation of protein complex disassembly	2/339	10/5386	0.127246	0.683101	ENSGALG00000002125/ENSGALG00000004034	2	2	ENSGALG00000002125/ENSGALG00000004034	0
BP	GO:0007267	cell-cell signaling	4/339	31/5386	0.127459	0.683101	ENSGALG00000034196/ENSGALG00000006379/ENSGALG00000042153/ENSGALG00000004631	4	3	ENSGALG00000034196/ENSGALG00000006379/ENSGALG00000042153	1	ENSGALG00000004631
BP	GO:0006820	anion transport	7/339	70/5386	0.149193	0.775996	ENSGALG00000038336/ENSGALG00000045636/ENSGALG00000034284/ENSGALG00000012847/ENSGALG00000004360/ENSGALG00000009758/ENSGALG00000030512	7	5	ENSGALG00000038336/ENSGALG00000045636/ENSGALG00000034284/ENSGALG00000004360/ENSGALG00000009758	2	ENSGALG00000012847/ENSGALG00000030512
BP	GO:0070925	organelle assembly	2/339	11/5386	0.149317	0.775996	ENSGALG00000045606/ENSGALG00000009905	2	2	ENSGALG00000045606/ENSGALG00000009905	0
BP	GO:0007155	cell adhesion	13/339	151/5386	0.15388	0.77619	ENSGALG00000015627/ENSGALG00000002555/ENSGALG00000003283/ENSGALG00000017229/ENSGALG00000013234/ENSGALG00000015001/ENSGALG00000048048/ENSGALG00000037387/novel.395/ENSGALG00000004320/ENSGALG00000005257/ENSGALG00000015624/ENSGALG00000052653	13	9	ENSGALG00000003283/ENSGALG00000017229/ENSGALG00000013234/ENSGALG00000015001/ENSGALG00000048048/novel.395/ENSGALG00000005257/ENSGALG00000015624/ENSGALG00000052653	4	ENSGALG00000015627/ENSGALG00000002555/ENSGALG00000037387/ENSGALG00000004320
BP	GO:0022610	biological adhesion	13/339	151/5386	0.15388	0.77619	ENSGALG00000015627/ENSGALG00000002555/ENSGALG00000003283/ENSGALG00000017229/ENSGALG00000013234/ENSGALG00000015001/ENSGALG00000048048/ENSGALG00000037387/novel.395/ENSGALG00000004320/ENSGALG00000005257/ENSGALG00000015624/ENSGALG00000052653	13	9	ENSGALG00000003283/ENSGALG00000017229/ENSGALG00000013234/ENSGALG00000015001/ENSGALG00000048048/novel.395/ENSGALG00000005257/ENSGALG00000015624/ENSGALG00000052653	4	ENSGALG00000015627/ENSGALG00000002555/ENSGALG00000037387/ENSGALG00000004320
BP	GO:0098655	cation transmembrane transport	5/339	46/5386	0.160684	0.798764	ENSGALG00000015618/ENSGALG00000003863/ENSGALG00000026902/ENSGALG00000050887/ENSGALG00000001573	5	4	ENSGALG00000003863/ENSGALG00000026902/ENSGALG00000050887/ENSGALG00000001573	1	ENSGALG00000015618
BP	GO:0051260	protein homooligomerization	5/339	47/5386	0.1712	0.820329	ENSGALG00000008155/ENSGALG00000036942/ENSGALG00000031693/ENSGALG00000055000/ENSGALG00000007980	5	4	ENSGALG00000036942/ENSGALG00000031693/ENSGALG00000055000/ENSGALG00000007980	1	ENSGALG00000008155
BP	GO:0048584	positive regulation of response to stimulus	2/339	12/5386	0.172073	0.820329	ENSGALG00000041129/novel.886	2	2	ENSGALG00000041129/novel.886	0
BP	GO:0016042	lipid catabolic process	3/339	23/5386	0.17319	0.820329	ENSGALG00000044307/ENSGALG00000052399/ENSGALG00000020458	3	1	ENSGALG00000052399	2	ENSGALG00000044307/ENSGALG00000020458
BP	GO:0007186	G-protein coupled receptor signaling pathway	32/339	429/5386	0.174589	0.820329	ENSGALG00000035569/ENSGALG00000040959/ENSGALG00000043947/ENSGALG00000016176/ENSGALG00000004128/ENSGALG00000020656/ENSGALG00000039837/ENSGALG00000006719/ENSGALG00000012297/ENSGALG00000044763/ENSGALG00000005853/ENSGALG00000001149/ENSGALG00000004930/ENSGALG00000039772/ENSGALG00000009640/ENSGALG00000039432/ENSGALG00000001462/ENSGALG00000040567/ENSGALG00000033561/ENSGALG00000011219/ENSGALG00000014984/…	32	19	ENSGALG00000043947/ENSGALG00000004128/ENSGALG00000039837/ENSGALG00000044763/ENSGALG00000001149/ENSGALG00000004930/ENSGALG00000039432/ENSGALG00000001462/ENSGALG00000040567/ENSGALG00000011219/ENSGALG00000014984/ENSGALG00000023844/ENSGALG00000001701/ENSGALG00000051502/ENSGALG00000004113/ENSGALG00000029768/ENSGALG00000011735/ENSGALG00000039146/ENSGALG00000012457	13	ENSGALG00000035569/ENSGALG00000040959/ENSGALG00000016176/ENSGALG00000020656/ENSGALG00000006719/ENSGALG00000012297/ENSGALG00000005853/ENSGALG00000039772/ENSGALG00000009640/ENSGALG00000033561/ENSGALG00000009684/ENSGALG00000044485/ENSGALG00000009368
BP	GO:0008610	lipid biosynthetic process	5/339	48/5386	0.181974	0.843473	ENSGALG00000006964/ENSGALG00000025800/ENSGALG00000012903/ENSGALG00000026817/ENSGALG00000003972	5	4	ENSGALG00000006964/ENSGALG00000025800/ENSGALG00000026817/ENSGALG00000003972	1	ENSGALG00000012903
BP	GO:0006629	lipid metabolic process	13/339	157/5386	0.187865	0.857837	ENSGALG00000000690/ENSGALG00000006964/ENSGALG00000042227/ENSGALG00000025800/ENSGALG00000012903/ENSGALG00000001592/ENSGALG00000026687/ENSGALG00000026817/ENSGALG00000044307/ENSGALG00000003972/ENSGALG00000030512/ENSGALG00000052399/ENSGALG00000020458	13	8	ENSGALG00000006964/ENSGALG00000042227/ENSGALG00000025800/ENSGALG00000001592/ENSGALG00000026687/ENSGALG00000026817/ENSGALG00000003972/ENSGALG00000052399	5	ENSGALG00000000690/ENSGALG00000012903/ENSGALG00000044307/ENSGALG00000030512/ENSGALG00000020458
BP	GO:0015672	monovalent inorganic cation transport	8/339	89/5386	0.19579	0.857837	ENSGALG00000015618/ENSGALG00000006112/ENSGALG00000000367/ENSGALG00000011040/ENSGALG00000045668/ENSGALG00000031693/ENSGALG00000006202/ENSGALG00000009935	8	4	ENSGALG00000000367/ENSGALG00000031693/ENSGALG00000006202/ENSGALG00000009935	4	ENSGALG00000015618/ENSGALG00000006112/ENSGALG00000011040/ENSGALG00000045668
BP	GO:0034622	cellular macromolecular complex assembly	6/339	63/5386	0.203099	0.857837	ENSGALG00000002125/ENSGALG00000009262/ENSGALG00000003820/ENSGALG00000031159/ENSGALG00000006691/ENSGALG00000004034	6	5	ENSGALG00000002125/ENSGALG00000003820/ENSGALG00000031159/ENSGALG00000006691/ENSGALG00000004034	1	ENSGALG00000009262
BP	GO:0006836	neurotransmitter transport	3/339	25/5386	0.205794	0.857837	ENSGALG00000005672/ENSGALG00000026446/ENSGALG00000031520	3	3	ENSGALG00000005672/ENSGALG00000026446/ENSGALG00000031520	0
BP	GO:0044403	symbiosis, encompassing mutualism through parasitism	6/339	64/5386	0.213193	0.857837	novel.761/novel.754/novel.1396/novel.1787/novel.2207/novel.199	6	3	novel.1396/novel.1787/novel.2207	3	novel.761/novel.754/novel.199
BP	GO:0044419	interspecies interaction between organisms	6/339	64/5386	0.213193	0.857837	novel.761/novel.754/novel.1396/novel.1787/novel.2207/novel.199	6	3	novel.1396/novel.1787/novel.2207	3	novel.761/novel.754/novel.199
BP	GO:0044764	multi-organism cellular process	6/339	64/5386	0.213193	0.857837	novel.761/novel.754/novel.1396/novel.1787/novel.2207/novel.199	6	3	novel.1396/novel.1787/novel.2207	3	novel.761/novel.754/novel.199
BP	GO:0019318	hexose metabolic process	2/339	14/5386	0.218967	0.857837	novel.48/ENSGALG00000007636	2	1	novel.48	1	ENSGALG00000007636
BP	GO:0032984	macromolecular complex disassembly	2/339	14/5386	0.218967	0.857837	ENSGALG00000002125/ENSGALG00000004034	2	2	ENSGALG00000002125/ENSGALG00000004034	0
BP	GO:0043241	protein complex disassembly	2/339	14/5386	0.218967	0.857837	ENSGALG00000002125/ENSGALG00000004034	2	2	ENSGALG00000002125/ENSGALG00000004034	0
BP	GO:0043624	cellular protein complex disassembly	2/339	14/5386	0.218967	0.857837	ENSGALG00000002125/ENSGALG00000004034	2	2	ENSGALG00000002125/ENSGALG00000004034	0
BP	GO:0044242	cellular lipid catabolic process	2/339	14/5386	0.218967	0.857837	ENSGALG00000044307/ENSGALG00000020458	2	0		2	ENSGALG00000044307/ENSGALG00000020458
BP	GO:0016055	Wnt signaling pathway	3/339	26/5386	0.222588	0.857837	ENSGALG00000034196/ENSGALG00000042153/ENSGALG00000004631	3	2	ENSGALG00000034196/ENSGALG00000042153	1	ENSGALG00000004631
BP	GO:0198738	cell-cell signaling by wnt	3/339	26/5386	0.222588	0.857837	ENSGALG00000034196/ENSGALG00000042153/ENSGALG00000004631	3	2	ENSGALG00000034196/ENSGALG00000042153	1	ENSGALG00000004631
BP	GO:1905114	cell surface receptor signaling pathway involved in cell-cell signaling	3/339	26/5386	0.222588	0.857837	ENSGALG00000034196/ENSGALG00000042153/ENSGALG00000004631	3	2	ENSGALG00000034196/ENSGALG00000042153	1	ENSGALG00000004631
BP	GO:0005996	monosaccharide metabolic process	2/339	15/5386	0.242814	0.915224	novel.48/ENSGALG00000007636	2	1	novel.48	1	ENSGALG00000007636
BP	GO:0022411	cellular component disassembly	2/339	15/5386	0.242814	0.915224	ENSGALG00000002125/ENSGALG00000004034	2	2	ENSGALG00000002125/ENSGALG00000004034	0
BP	GO:0051259	protein oligomerization	5/339	54/5386	0.251194	0.922269	ENSGALG00000008155/ENSGALG00000036942/ENSGALG00000031693/ENSGALG00000055000/ENSGALG00000007980	5	4	ENSGALG00000036942/ENSGALG00000031693/ENSGALG00000055000/ENSGALG00000007980	1	ENSGALG00000008155
BP	GO:0050790	regulation of catalytic activity	3/339	28/5386	0.256903	0.922269	ENSGALG00000008150/ENSGALG00000039156/ENSGALG00000001876	3	3	ENSGALG00000008150/ENSGALG00000039156/ENSGALG00000001876	0
BP	GO:0044765	single-organism transport	13/339	168/5386	0.258242	0.922269	ENSGALG00000015618/ENSGALG00000005672/ENSGALG00000045636/ENSGALG00000026446/ENSGALG00000012847/ENSGALG00000004360/ENSGALG00000031520/ENSGALG00000048285/ENSGALG00000009758/ENSGALG00000011443/ENSGALG00000030512/ENSGALG00000045478/ENSGALG00000032749	13	10	ENSGALG00000005672/ENSGALG00000045636/ENSGALG00000026446/ENSGALG00000004360/ENSGALG00000031520/ENSGALG00000048285/ENSGALG00000009758/ENSGALG00000011443/ENSGALG00000045478/ENSGALG00000032749	3	ENSGALG00000015618/ENSGALG00000012847/ENSGALG00000030512
BP	GO:0005975	carbohydrate metabolic process	9/339	111/5386	0.263237	0.922269	novel.48/ENSGALG00000004637/ENSGALG00000000225/ENSGALG00000029000/ENSGALG00000007636/ENSGALG00000006173/ENSGALG00000027287/ENSGALG00000046826/ENSGALG00000008508	9	7	novel.48/ENSGALG00000004637/ENSGALG00000000225/ENSGALG00000029000/ENSGALG00000027287/ENSGALG00000046826/ENSGALG00000008508	2	ENSGALG00000007636/ENSGALG00000006173
BP	GO:0015718	monocarboxylic acid transport	2/339	16/5386	0.266762	0.922269	ENSGALG00000045636/ENSGALG00000030512	2	1	ENSGALG00000045636	1	ENSGALG00000030512
BP	GO:0046434	organophosphate catabolic process	2/339	16/5386	0.266762	0.922269	ENSGALG00000044307/ENSGALG00000020458	2	0		2	ENSGALG00000044307/ENSGALG00000020458
BP	GO:0051239	regulation of multicellular organismal process	2/339	16/5386	0.266762	0.922269	ENSGALG00000041129/ENSGALG00000015001	2	2	ENSGALG00000041129/ENSGALG00000015001	0
BP	GO:0044723	single-organism carbohydrate metabolic process	3/339	29/5386	0.274328	0.922269	novel.48/ENSGALG00000007636/ENSGALG00000046826	3	2	novel.48/ENSGALG00000046826	1	ENSGALG00000007636
BP	GO:0006644	phospholipid metabolic process	5/339	56/5386	0.275626	0.922269	ENSGALG00000025800/ENSGALG00000012903/ENSGALG00000044307/ENSGALG00000030512/ENSGALG00000020458	5	1	ENSGALG00000025800	4	ENSGALG00000012903/ENSGALG00000044307/ENSGALG00000030512/ENSGALG00000020458
BP	GO:0014070	response to organic cyclic compound	5/339	56/5386	0.275626	0.922269	ENSGALG00000003863/ENSGALG00000033941/ENSGALG00000026902/ENSGALG00000001573/ENSGALG00000017195	5	5	ENSGALG00000003863/ENSGALG00000033941/ENSGALG00000026902/ENSGALG00000001573/ENSGALG00000017195	0
BP	GO:0007265	Ras protein signal transduction	6/339	70/5386	0.27695	0.922269	ENSGALG00000032534/ENSGALG00000027476/ENSGALG00000008546/ENSGALG00000012454/novel.1711/ENSGALG00000001058	6	5	ENSGALG00000032534/ENSGALG00000027476/ENSGALG00000012454/novel.1711/ENSGALG00000001058	1	ENSGALG00000008546
BP	GO:0046578	regulation of Ras protein signal transduction	6/339	70/5386	0.27695	0.922269	ENSGALG00000032534/ENSGALG00000027476/ENSGALG00000008546/ENSGALG00000012454/novel.1711/ENSGALG00000001058	6	5	ENSGALG00000032534/ENSGALG00000027476/ENSGALG00000012454/novel.1711/ENSGALG00000001058	1	ENSGALG00000008546
BP	GO:0051704	multi-organism process	6/339	71/5386	0.288004	0.945676	novel.761/novel.754/novel.1396/novel.1787/novel.2207/novel.199	6	3	novel.1396/novel.1787/novel.2207	3	novel.761/novel.754/novel.199
BP	GO:0065009	regulation of molecular function	3/339	30/5386	0.291869	0.945676	ENSGALG00000008150/ENSGALG00000039156/ENSGALG00000001876	3	3	ENSGALG00000008150/ENSGALG00000039156/ENSGALG00000001876	0
BP	GO:1902578	single-organism localization	13/339	173/5386	0.293033	0.945676	ENSGALG00000015618/ENSGALG00000005672/ENSGALG00000045636/ENSGALG00000026446/ENSGALG00000012847/ENSGALG00000004360/ENSGALG00000031520/ENSGALG00000048285/ENSGALG00000009758/ENSGALG00000011443/ENSGALG00000030512/ENSGALG00000045478/ENSGALG00000032749	13	10	ENSGALG00000005672/ENSGALG00000045636/ENSGALG00000026446/ENSGALG00000004360/ENSGALG00000031520/ENSGALG00000048285/ENSGALG00000009758/ENSGALG00000011443/ENSGALG00000045478/ENSGALG00000032749	3	ENSGALG00000015618/ENSGALG00000012847/ENSGALG00000030512
BP	GO:0048518	positive regulation of biological process	4/339	44/5386	0.29921	0.945676	ENSGALG00000041129/ENSGALG00000003820/novel.886/ENSGALG00000006691	4	4	ENSGALG00000041129/ENSGALG00000003820/novel.886/ENSGALG00000006691	0
BP	GO:0007266	Rho protein signal transduction	5/339	58/5386	0.300521	0.945676	ENSGALG00000032534/ENSGALG00000027476/ENSGALG00000008546/novel.1711/ENSGALG00000001058	5	4	ENSGALG00000032534/ENSGALG00000027476/novel.1711/ENSGALG00000001058	1	ENSGALG00000008546
BP	GO:0035023	regulation of Rho protein signal transduction	5/339	58/5386	0.300521	0.945676	ENSGALG00000032534/ENSGALG00000027476/ENSGALG00000008546/novel.1711/ENSGALG00000001058	5	4	ENSGALG00000032534/ENSGALG00000027476/novel.1711/ENSGALG00000001058	1	ENSGALG00000008546
BP	GO:0016043	cellular component organization	20/339	280/5386	0.308657	0.94639	novel.1396/ENSGALG00000008155/ENSGALG00000045606/ENSGALG00000036942/ENSGALG00000047383/ENSGALG00000002125/ENSGALG00000009262/ENSGALG00000003820/ENSGALG00000031693/ENSGALG00000005763/ENSGALG00000055000/ENSGALG00000007980/ENSGALG00000031159/ENSGALG00000012715/ENSGALG00000009905/ENSGALG00000037879/ENSGALG00000004631/ENSGALG00000006691/ENSGALG00000004034/ENSGALG00000048926	20	17	novel.1396/ENSGALG00000045606/ENSGALG00000036942/ENSGALG00000047383/ENSGALG00000002125/ENSGALG00000003820/ENSGALG00000031693/ENSGALG00000005763/ENSGALG00000055000/ENSGALG00000007980/ENSGALG00000031159/ENSGALG00000012715/ENSGALG00000009905/ENSGALG00000037879/ENSGALG00000006691/ENSGALG00000004034/ENSGALG00000048926	3	ENSGALG00000008155/ENSGALG00000009262/ENSGALG00000004631
BP	GO:0006813	potassium ion transport	3/339	31/5386	0.309484	0.94639	ENSGALG00000045668/ENSGALG00000031693/ENSGALG00000009935	3	2	ENSGALG00000031693/ENSGALG00000009935	1	ENSGALG00000045668
BP	GO:1902589	single-organism organelle organization	5/339	59/5386	0.313103	0.94639	ENSGALG00000002125/ENSGALG00000003820/ENSGALG00000006691/ENSGALG00000004034/ENSGALG00000048926	5	5	ENSGALG00000002125/ENSGALG00000003820/ENSGALG00000006691/ENSGALG00000004034/ENSGALG00000048926	0
BP	GO:0070838	divalent metal ion transport	2/339	18/5386	0.314544	0.94639	ENSGALG00000027986/ENSGALG00000050887	2	2	ENSGALG00000027986/ENSGALG00000050887	0
BP	GO:0072511	divalent inorganic cation transport	2/339	18/5386	0.314544	0.94639	ENSGALG00000027986/ENSGALG00000050887	2	2	ENSGALG00000027986/ENSGALG00000050887	0
BP	GO:0007166	cell surface receptor signaling pathway	6/339	76/5386	0.344439	0.985429	ENSGALG00000034196/ENSGALG00000013253/novel.886/ENSGALG00000007418/ENSGALG00000042153/ENSGALG00000004631	6	5	ENSGALG00000034196/ENSGALG00000013253/novel.886/ENSGALG00000007418/ENSGALG00000042153	1	ENSGALG00000004631
BP	GO:0046903	secretion	3/339	33/5386	0.344777	0.985429	ENSGALG00000011443/ENSGALG00000030512/ENSGALG00000045478	3	2	ENSGALG00000011443/ENSGALG00000045478	1	ENSGALG00000030512
BP	GO:0006643	membrane lipid metabolic process	2/339	20/5386	0.361606	0.985429	ENSGALG00000012903/ENSGALG00000001592	2	1	ENSGALG00000001592	1	ENSGALG00000012903
BP	GO:0006887	exocytosis	2/339	20/5386	0.361606	0.985429	ENSGALG00000011443/ENSGALG00000045478	2	2	ENSGALG00000011443/ENSGALG00000045478	0
BP	GO:0044283	small molecule biosynthetic process	2/339	20/5386	0.361606	0.985429	ENSGALG00000023689/ENSGALG00000007636	2	1	ENSGALG00000023689	1	ENSGALG00000007636
BP	GO:0016032	viral process	5/339	63/5386	0.363969	0.985429	novel.761/novel.754/novel.1787/novel.2207/novel.199	5	2	novel.1787/novel.2207	3	novel.761/novel.754/novel.199
BP	GO:0048523	negative regulation of cellular process	4/339	49/5386	0.37217	0.985429	ENSGALG00000002125/ENSGALG00000048830/ENSGALG00000009905/ENSGALG00000004034	4	4	ENSGALG00000002125/ENSGALG00000048830/ENSGALG00000009905/ENSGALG00000004034	0
BP	GO:0032940	secretion by cell	2/339	21/5386	0.384695	0.985429	ENSGALG00000011443/ENSGALG00000045478	2	2	ENSGALG00000011443/ENSGALG00000045478	0
BP	GO:0065008	regulation of biological quality	6/339	80/5386	0.390332	0.985429	novel.1396/ENSGALG00000002125/ENSGALG00000009262/ENSGALG00000003820/ENSGALG00000006691/ENSGALG00000004034	6	5	novel.1396/ENSGALG00000002125/ENSGALG00000003820/ENSGALG00000006691/ENSGALG00000004034	1	ENSGALG00000009262
BP	GO:0035556	intracellular signal transduction	17/339	248/5386	0.392912	0.985429	ENSGALG00000032534/ENSGALG00000027476/ENSGALG00000039772/ENSGALG00000008546/ENSGALG00000012454/ENSGALG00000026687/ENSGALG00000033561/ENSGALG00000007993/ENSGALG00000003712/ENSGALG00000052552/novel.1711/ENSGALG00000009368/ENSGALG00000013060/ENSGALG00000046649/ENSGALG00000002016/ENSGALG00000001058/ENSGALG00000001876	17	11	ENSGALG00000032534/ENSGALG00000027476/ENSGALG00000012454/ENSGALG00000026687/ENSGALG00000003712/ENSGALG00000052552/novel.1711/ENSGALG00000046649/ENSGALG00000002016/ENSGALG00000001058/ENSGALG00000001876	6	ENSGALG00000039772/ENSGALG00000008546/ENSGALG00000033561/ENSGALG00000007993/ENSGALG00000009368/ENSGALG00000013060
BP	GO:0044711	single-organism biosynthetic process	9/339	126/5386	0.397158	0.985429	ENSGALG00000006964/ENSGALG00000025800/ENSGALG00000012903/ENSGALG00000023689/ENSGALG00000026817/ENSGALG00000007636/ENSGALG00000003972/ENSGALG00000013060/ENSGALG00000046826	9	6	ENSGALG00000006964/ENSGALG00000025800/ENSGALG00000023689/ENSGALG00000026817/ENSGALG00000003972/ENSGALG00000046826	3	ENSGALG00000012903/ENSGALG00000007636/ENSGALG00000013060
BP	GO:0051056	regulation of small GTPase mediated signal transduction	6/339	81/5386	0.401822	0.985429	ENSGALG00000032534/ENSGALG00000027476/ENSGALG00000008546/ENSGALG00000012454/novel.1711/ENSGALG00000001058	6	5	ENSGALG00000032534/ENSGALG00000027476/ENSGALG00000012454/novel.1711/ENSGALG00000001058	1	ENSGALG00000008546
BP	GO:0044255	cellular lipid metabolic process	6/339	82/5386	0.413299	0.985429	ENSGALG00000025800/ENSGALG00000012903/ENSGALG00000001592/ENSGALG00000044307/ENSGALG00000030512/ENSGALG00000020458	6	2	ENSGALG00000025800/ENSGALG00000001592	4	ENSGALG00000012903/ENSGALG00000044307/ENSGALG00000030512/ENSGALG00000020458
BP	GO:0006996	organelle organization	11/339	160/5386	0.426041	0.985429	ENSGALG00000045606/ENSGALG00000002125/ENSGALG00000003820/ENSGALG00000005763/ENSGALG00000031159/ENSGALG00000012715/ENSGALG00000009905/ENSGALG00000037879/ENSGALG00000006691/ENSGALG00000004034/ENSGALG00000048926	11	11	ENSGALG00000045606/ENSGALG00000002125/ENSGALG00000003820/ENSGALG00000005763/ENSGALG00000031159/ENSGALG00000012715/ENSGALG00000009905/ENSGALG00000037879/ENSGALG00000006691/ENSGALG00000004034/ENSGALG00000048926	0
BP	GO:0008654	phospholipid biosynthetic process	2/339	23/5386	0.429724	0.985429	ENSGALG00000025800/ENSGALG00000012903	2	1	ENSGALG00000025800	1	ENSGALG00000012903
BP	GO:0006928	movement of cell or subcellular component	5/339	69/5386	0.440323	0.985429	ENSGALG00000046955/ENSGALG00000015001/ENSGALG00000052903/ENSGALG00000010664/ENSGALG00000004631	5	2	ENSGALG00000046955/ENSGALG00000015001	3	ENSGALG00000052903/ENSGALG00000010664/ENSGALG00000004631
BP	GO:0042221	response to chemical	6/339	85/5386	0.447563	0.985429	ENSGALG00000003863/ENSGALG00000033941/ENSGALG00000026902/ENSGALG00000001573/ENSGALG00000017195/ENSGALG00000004631	6	5	ENSGALG00000003863/ENSGALG00000033941/ENSGALG00000026902/ENSGALG00000001573/ENSGALG00000017195	1	ENSGALG00000004631
BP	GO:0000226	microtubule cytoskeleton organization	2/339	24/5386	0.451579	0.985429	ENSGALG00000045606/ENSGALG00000009905	2	2	ENSGALG00000045606/ENSGALG00000009905	0
BP	GO:0071840	cellular component organization or biogenesis	20/339	304/5386	0.452152	0.985429	novel.1396/ENSGALG00000008155/ENSGALG00000045606/ENSGALG00000036942/ENSGALG00000047383/ENSGALG00000002125/ENSGALG00000009262/ENSGALG00000003820/ENSGALG00000031693/ENSGALG00000005763/ENSGALG00000055000/ENSGALG00000007980/ENSGALG00000031159/ENSGALG00000012715/ENSGALG00000009905/ENSGALG00000037879/ENSGALG00000004631/ENSGALG00000006691/ENSGALG00000004034/ENSGALG00000048926	20	17	novel.1396/ENSGALG00000045606/ENSGALG00000036942/ENSGALG00000047383/ENSGALG00000002125/ENSGALG00000003820/ENSGALG00000031693/ENSGALG00000005763/ENSGALG00000055000/ENSGALG00000007980/ENSGALG00000031159/ENSGALG00000012715/ENSGALG00000009905/ENSGALG00000037879/ENSGALG00000006691/ENSGALG00000004034/ENSGALG00000048926	3	ENSGALG00000008155/ENSGALG00000009262/ENSGALG00000004631
BP	GO:0048583	regulation of response to stimulus	8/339	119/5386	0.476937	0.985429	ENSGALG00000041129/ENSGALG00000032534/ENSGALG00000027476/ENSGALG00000008546/ENSGALG00000012454/novel.886/novel.1711/ENSGALG00000001058	8	7	ENSGALG00000041129/ENSGALG00000032534/ENSGALG00000027476/ENSGALG00000012454/novel.886/novel.1711/ENSGALG00000001058	1	ENSGALG00000008546
BP	GO:0007205	protein kinase C-activating G-protein coupled receptor signaling pathway	1/339	10/5386	0.478294	0.985429	ENSGALG00000033561	1	0		1	ENSGALG00000033561
BP	GO:0009653	anatomical structure morphogenesis	1/339	10/5386	0.478294	0.985429	ENSGALG00000004631	1	0		1	ENSGALG00000004631
BP	GO:0010564	regulation of cell cycle process	1/339	10/5386	0.478294	0.985429	ENSGALG00000009905	1	1	ENSGALG00000009905	0
BP	GO:0016569	covalent chromatin modification	1/339	10/5386	0.478294	0.985429	ENSGALG00000037879	1	1	ENSGALG00000037879	0
BP	GO:0016570	histone modification	1/339	10/5386	0.478294	0.985429	ENSGALG00000037879	1	1	ENSGALG00000037879	0
BP	GO:0052652	cyclic purine nucleotide metabolic process	1/339	10/5386	0.478294	0.985429	ENSGALG00000013060	1	0		1	ENSGALG00000013060
BP	GO:0070588	calcium ion transmembrane transport	1/339	10/5386	0.478294	0.985429	ENSGALG00000050887	1	1	ENSGALG00000050887	0
BP	GO:1902531	regulation of intracellular signal transduction	6/339	88/5386	0.481394	0.985429	ENSGALG00000032534/ENSGALG00000027476/ENSGALG00000008546/ENSGALG00000012454/novel.1711/ENSGALG00000001058	6	5	ENSGALG00000032534/ENSGALG00000027476/ENSGALG00000012454/novel.1711/ENSGALG00000001058	1	ENSGALG00000008546
BP	GO:0007264	small GTPase mediated signal transduction	7/339	104/5386	0.484225	0.985429	ENSGALG00000032534/ENSGALG00000027476/ENSGALG00000008546/ENSGALG00000012454/ENSGALG00000003712/novel.1711/ENSGALG00000001058	7	6	ENSGALG00000032534/ENSGALG00000027476/ENSGALG00000012454/ENSGALG00000003712/novel.1711/ENSGALG00000001058	1	ENSGALG00000008546
BP	GO:0009719	response to endogenous stimulus	5/339	73/5386	0.490097	0.985429	ENSGALG00000003863/ENSGALG00000033941/ENSGALG00000026902/ENSGALG00000001573/ENSGALG00000017195	5	5	ENSGALG00000003863/ENSGALG00000033941/ENSGALG00000026902/ENSGALG00000001573/ENSGALG00000017195	0
BP	GO:0010941	regulation of cell death	3/339	42/5386	0.498222	0.985429	ENSGALG00000051412/ENSGALG00000001049/ENSGALG00000050352	3	3	ENSGALG00000051412/ENSGALG00000001049/ENSGALG00000050352	0
BP	GO:0042981	regulation of apoptotic process	3/339	42/5386	0.498222	0.985429	ENSGALG00000051412/ENSGALG00000001049/ENSGALG00000050352	3	3	ENSGALG00000051412/ENSGALG00000001049/ENSGALG00000050352	0
BP	GO:0043067	regulation of programmed cell death	3/339	42/5386	0.498222	0.985429	ENSGALG00000051412/ENSGALG00000001049/ENSGALG00000050352	3	3	ENSGALG00000051412/ENSGALG00000001049/ENSGALG00000050352	0
BP	GO:0006261	DNA-dependent DNA replication	1/339	11/5386	0.511192	0.985429	ENSGALG00000009195	1	1	ENSGALG00000009195	0
BP	GO:0006816	calcium ion transport	1/339	11/5386	0.511192	0.985429	ENSGALG00000050887	1	1	ENSGALG00000050887	0
BP	GO:0007067	mitotic nuclear division	1/339	11/5386	0.511192	0.985429	ENSGALG00000045606	1	1	ENSGALG00000045606	0
BP	GO:0009607	response to biotic stimulus	1/339	11/5386	0.511192	0.985429	ENSGALG00000026970	1	1	ENSGALG00000026970	0
BP	GO:0016053	organic acid biosynthetic process	1/339	11/5386	0.511192	0.985429	ENSGALG00000023689	1	1	ENSGALG00000023689	0
BP	GO:0030154	cell differentiation	1/339	11/5386	0.511192	0.985429	ENSGALG00000004631	1	0		1	ENSGALG00000004631
BP	GO:0046394	carboxylic acid biosynthetic process	1/339	11/5386	0.511192	0.985429	ENSGALG00000023689	1	1	ENSGALG00000023689	0
BP	GO:2000026	regulation of multicellular organismal development	1/339	11/5386	0.511192	0.985429	ENSGALG00000015001	1	1	ENSGALG00000015001	0
BP	GO:0048519	negative regulation of biological process	4/339	59/5386	0.514269	0.985429	ENSGALG00000002125/ENSGALG00000048830/ENSGALG00000009905/ENSGALG00000004034	4	4	ENSGALG00000002125/ENSGALG00000048830/ENSGALG00000009905/ENSGALG00000004034	0
BP	GO:0010033	response to organic substance	5/339	75/5386	0.514392	0.985429	ENSGALG00000003863/ENSGALG00000033941/ENSGALG00000026902/ENSGALG00000001573/ENSGALG00000017195	5	5	ENSGALG00000003863/ENSGALG00000033941/ENSGALG00000026902/ENSGALG00000001573/ENSGALG00000017195	0
BP	GO:0044712	single-organism catabolic process	3/339	44/5386	0.529963	0.985429	ENSGALG00000044307/ENSGALG00000052399/ENSGALG00000020458	3	1	ENSGALG00000052399	2	ENSGALG00000044307/ENSGALG00000020458
BP	GO:0006278	RNA-dependent DNA biosynthetic process	2/339	28/5386	0.533938	0.985429	ENSGALG00000050474/novel.2207	2	2	ENSGALG00000050474/novel.2207	0
BP	GO:0008033	tRNA processing	2/339	28/5386	0.533938	0.985429	ENSGALG00000023661/ENSGALG00000050235	2	2	ENSGALG00000023661/ENSGALG00000050235	0
BP	GO:0071897	DNA biosynthetic process	2/339	28/5386	0.533938	0.985429	ENSGALG00000050474/novel.2207	2	2	ENSGALG00000050474/novel.2207	0
BP	GO:0006468	protein phosphorylation	28/339	446/5386	0.536548	0.985429	ENSGALG00000007356/ENSGALG00000032534/ENSGALG00000002555/ENSGALG00000015418/ENSGALG00000014127/ENSGALG00000030706/ENSGALG00000011708/ENSGALG00000013356/ENSGALG00000016426/ENSGALG00000026070/ENSGALG00000033234/ENSGALG00000048646/ENSGALG00000013253/ENSGALG00000007647/ENSGALG00000000685/ENSGALG00000003499/ENSGALG00000046950/ENSGALG00000042741/ENSGALG00000006144/ENSGALG00000054339/ENSGALG00000008340/…	28	23	ENSGALG00000007356/ENSGALG00000032534/ENSGALG00000014127/ENSGALG00000030706/ENSGALG00000011708/ENSGALG00000013356/ENSGALG00000026070/ENSGALG00000033234/ENSGALG00000048646/ENSGALG00000013253/ENSGALG00000000685/ENSGALG00000003499/ENSGALG00000046950/ENSGALG00000042741/ENSGALG00000006144/ENSGALG00000054339/ENSGALG00000008340/ENSGALG00000035635/ENSGALG00000006273/ENSGALG00000002016/ENSGALG00000001382/…	5	ENSGALG00000002555/ENSGALG00000015418/ENSGALG00000016426/ENSGALG00000007647/ENSGALG00000009602
BP	GO:0006497	protein lipidation	1/339	12/5386	0.542021	0.985429	ENSGALG00000012903	1	0		1	ENSGALG00000012903
BP	GO:0006505	GPI anchor metabolic process	1/339	12/5386	0.542021	0.985429	ENSGALG00000012903	1	0		1	ENSGALG00000012903
BP	GO:0006506	GPI anchor biosynthetic process	1/339	12/5386	0.542021	0.985429	ENSGALG00000012903	1	0		1	ENSGALG00000012903
BP	GO:0006661	phosphatidylinositol biosynthetic process	1/339	12/5386	0.542021	0.985429	ENSGALG00000012903	1	0		1	ENSGALG00000012903
BP	GO:0009116	nucleoside metabolic process	1/339	12/5386	0.542021	0.985429	ENSGALG00000013073	1	1	ENSGALG00000013073	0
BP	GO:0015908	fatty acid transport	1/339	12/5386	0.542021	0.985429	ENSGALG00000030512	1	0		1	ENSGALG00000030512
BP	GO:0015909	long-chain fatty acid transport	1/339	12/5386	0.542021	0.985429	ENSGALG00000030512	1	0		1	ENSGALG00000030512
BP	GO:0032011	ARF protein signal transduction	1/339	12/5386	0.542021	0.985429	ENSGALG00000012454	1	1	ENSGALG00000012454	0
BP	GO:0032012	regulation of ARF protein signal transduction	1/339	12/5386	0.542021	0.985429	ENSGALG00000012454	1	1	ENSGALG00000012454	0
BP	GO:0032309	icosanoid secretion	1/339	12/5386	0.542021	0.985429	ENSGALG00000030512	1	0		1	ENSGALG00000030512
BP	GO:0042158	lipoprotein biosynthetic process	1/339	12/5386	0.542021	0.985429	ENSGALG00000012903	1	0		1	ENSGALG00000012903
BP	GO:0046717	acid secretion	1/339	12/5386	0.542021	0.985429	ENSGALG00000030512	1	0		1	ENSGALG00000030512
BP	GO:0050482	arachidonic acid secretion	1/339	12/5386	0.542021	0.985429	ENSGALG00000030512	1	0		1	ENSGALG00000030512
BP	GO:0071715	icosanoid transport	1/339	12/5386	0.542021	0.985429	ENSGALG00000030512	1	0		1	ENSGALG00000030512
BP	GO:1901571	fatty acid derivative transport	1/339	12/5386	0.542021	0.985429	ENSGALG00000030512	1	0		1	ENSGALG00000030512
BP	GO:1901657	glycosyl compound metabolic process	1/339	12/5386	0.542021	0.985429	ENSGALG00000013073	1	1	ENSGALG00000013073	0
BP	GO:1903963	arachidonate transport	1/339	12/5386	0.542021	0.985429	ENSGALG00000030512	1	0		1	ENSGALG00000030512
BP	GO:0006325	chromatin organization	2/339	29/5386	0.553168	0.985429	ENSGALG00000031159/ENSGALG00000037879	2	2	ENSGALG00000031159/ENSGALG00000037879	0
BP	GO:1901605	alpha-amino acid metabolic process	1/339	13/5386	0.570911	0.985429	ENSGALG00000023689	1	1	ENSGALG00000023689	0
BP	GO:0006869	lipid transport	2/339	31/5386	0.589926	0.985429	ENSGALG00000045636/ENSGALG00000030512	2	1	ENSGALG00000045636	1	ENSGALG00000030512
BP	GO:0006334	nucleosome assembly	1/339	14/5386	0.597984	0.985429	ENSGALG00000031159	1	1	ENSGALG00000031159	0
BP	GO:0010558	negative regulation of macromolecule biosynthetic process	1/339	14/5386	0.597984	0.985429	ENSGALG00000048830	1	1	ENSGALG00000048830	0
BP	GO:0031327	negative regulation of cellular biosynthetic process	1/339	14/5386	0.597984	0.985429	ENSGALG00000048830	1	1	ENSGALG00000048830	0
BP	GO:0031497	chromatin assembly	1/339	14/5386	0.597984	0.985429	ENSGALG00000031159	1	1	ENSGALG00000031159	0
BP	GO:0034728	nucleosome organization	1/339	14/5386	0.597984	0.985429	ENSGALG00000031159	1	1	ENSGALG00000031159	0
BP	GO:0045786	negative regulation of cell cycle	1/339	14/5386	0.597984	0.985429	ENSGALG00000009905	1	1	ENSGALG00000009905	0
BP	GO:0048869	cellular developmental process	1/339	14/5386	0.597984	0.985429	ENSGALG00000004631	1	0		1	ENSGALG00000004631
BP	GO:0051172	negative regulation of nitrogen compound metabolic process	1/339	14/5386	0.597984	0.985429	ENSGALG00000048830	1	1	ENSGALG00000048830	0
BP	GO:1903047	mitotic cell cycle process	1/339	14/5386	0.597984	0.985429	ENSGALG00000045606	1	1	ENSGALG00000045606	0
BP	GO:2000113	negative regulation of cellular macromolecule biosynthetic process	1/339	14/5386	0.597984	0.985429	ENSGALG00000048830	1	1	ENSGALG00000048830	0
BP	GO:0006915	apoptotic process	3/339	49/5386	0.604119	0.985429	ENSGALG00000051412/ENSGALG00000001049/ENSGALG00000050352	3	3	ENSGALG00000051412/ENSGALG00000001049/ENSGALG00000050352	0
BP	GO:0008219	cell death	3/339	49/5386	0.604119	0.985429	ENSGALG00000051412/ENSGALG00000001049/ENSGALG00000050352	3	3	ENSGALG00000051412/ENSGALG00000001049/ENSGALG00000050352	0
BP	GO:0012501	programmed cell death	3/339	49/5386	0.604119	0.985429	ENSGALG00000051412/ENSGALG00000001049/ENSGALG00000050352	3	3	ENSGALG00000051412/ENSGALG00000001049/ENSGALG00000050352	0
BP	GO:0010876	lipid localization	2/339	32/5386	0.607445	0.985429	ENSGALG00000045636/ENSGALG00000030512	2	1	ENSGALG00000045636	1	ENSGALG00000030512
BP	GO:0022402	cell cycle process	2/339	32/5386	0.607445	0.985429	ENSGALG00000045606/ENSGALG00000009905	2	2	ENSGALG00000045606/ENSGALG00000009905	0
BP	GO:0007156	homophilic cell adhesion via plasma membrane adhesion molecules	6/339	101/5386	0.618382	0.985429	ENSGALG00000002555/ENSGALG00000017229/ENSGALG00000037387/novel.395/ENSGALG00000004320/ENSGALG00000052653	6	3	ENSGALG00000017229/novel.395/ENSGALG00000052653	3	ENSGALG00000002555/ENSGALG00000037387/ENSGALG00000004320
BP	GO:0098742	cell-cell adhesion via plasma-membrane adhesion molecules	6/339	101/5386	0.618382	0.985429	ENSGALG00000002555/ENSGALG00000017229/ENSGALG00000037387/novel.395/ENSGALG00000004320/ENSGALG00000052653	6	3	ENSGALG00000017229/novel.395/ENSGALG00000052653	3	ENSGALG00000002555/ENSGALG00000037387/ENSGALG00000004320
BP	GO:0006323	DNA packaging	1/339	15/5386	0.623353	0.985429	ENSGALG00000031159	1	1	ENSGALG00000031159	0
BP	GO:0006333	chromatin assembly or disassembly	1/339	15/5386	0.623353	0.985429	ENSGALG00000031159	1	1	ENSGALG00000031159	0
BP	GO:0009247	glycolipid biosynthetic process	1/339	15/5386	0.623353	0.985429	ENSGALG00000012903	1	0		1	ENSGALG00000012903
BP	GO:0009890	negative regulation of biosynthetic process	1/339	15/5386	0.623353	0.985429	ENSGALG00000048830	1	1	ENSGALG00000048830	0
BP	GO:0032268	regulation of cellular protein metabolic process	1/339	15/5386	0.623353	0.985429	ENSGALG00000048830	1	1	ENSGALG00000048830	0
BP	GO:0045017	glycerolipid biosynthetic process	1/339	15/5386	0.623353	0.985429	ENSGALG00000012903	1	0		1	ENSGALG00000012903
BP	GO:0046467	membrane lipid biosynthetic process	1/339	15/5386	0.623353	0.985429	ENSGALG00000012903	1	0		1	ENSGALG00000012903
BP	GO:0046474	glycerophospholipid biosynthetic process	1/339	15/5386	0.623353	0.985429	ENSGALG00000012903	1	0		1	ENSGALG00000012903
BP	GO:0050793	regulation of developmental process	1/339	15/5386	0.623353	0.985429	ENSGALG00000015001	1	1	ENSGALG00000015001	0
BP	GO:0044707	single-multicellular organism process	5/339	85/5386	0.62748	0.985429	ENSGALG00000041129/ENSGALG00000034196/ENSGALG00000015001/ENSGALG00000009262/ENSGALG00000004631	5	3	ENSGALG00000041129/ENSGALG00000034196/ENSGALG00000015001	2	ENSGALG00000009262/ENSGALG00000004631
BP	GO:0098609	cell-cell adhesion	6/339	102/5386	0.62806	0.985429	ENSGALG00000002555/ENSGALG00000017229/ENSGALG00000037387/novel.395/ENSGALG00000004320/ENSGALG00000052653	6	3	ENSGALG00000017229/novel.395/ENSGALG00000052653	3	ENSGALG00000002555/ENSGALG00000037387/ENSGALG00000004320
BP	GO:0016310	phosphorylation	28/339	466/5386	0.634618	0.985429	ENSGALG00000007356/ENSGALG00000032534/ENSGALG00000002555/ENSGALG00000015418/ENSGALG00000014127/ENSGALG00000030706/ENSGALG00000011708/ENSGALG00000013356/ENSGALG00000016426/ENSGALG00000026070/ENSGALG00000033234/ENSGALG00000048646/ENSGALG00000013253/ENSGALG00000007647/ENSGALG00000000685/ENSGALG00000003499/ENSGALG00000046950/ENSGALG00000042741/ENSGALG00000006144/ENSGALG00000054339/ENSGALG00000008340/…	28	23	ENSGALG00000007356/ENSGALG00000032534/ENSGALG00000014127/ENSGALG00000030706/ENSGALG00000011708/ENSGALG00000013356/ENSGALG00000026070/ENSGALG00000033234/ENSGALG00000048646/ENSGALG00000013253/ENSGALG00000000685/ENSGALG00000003499/ENSGALG00000046950/ENSGALG00000042741/ENSGALG00000006144/ENSGALG00000054339/ENSGALG00000008340/ENSGALG00000035635/ENSGALG00000006273/ENSGALG00000002016/ENSGALG00000001382/…	5	ENSGALG00000002555/ENSGALG00000015418/ENSGALG00000016426/ENSGALG00000007647/ENSGALG00000009602
BP	GO:0016311	dephosphorylation	5/339	86/5386	0.637886	0.985429	ENSGALG00000043268/ENSGALG00000021355/ENSGALG00000021656/ENSGALG00000021017/ENSGALG00000012275	5	5	ENSGALG00000043268/ENSGALG00000021355/ENSGALG00000021656/ENSGALG00000021017/ENSGALG00000012275	0
BP	GO:0006508	proteolysis	20/339	336/5386	0.639281	0.985429	ENSGALG00000004568/ENSGALG00000006379/ENSGALG00000026297/ENSGALG00000026384/ENSGALG00000041791/ENSGALG00000016300/ENSGALG00000044606/ENSGALG00000040832/ENSGALG00000020084/ENSGALG00000033303/ENSGALG00000016144/ENSGALG00000047875/ENSGALG00000013057/ENSGALG00000015623/ENSGALG00000021273/ENSGALG00000006819/ENSGALG00000044866/ENSGALG00000019060/ENSGALG00000017184/ENSGALG00000030420	20	14	ENSGALG00000004568/ENSGALG00000006379/ENSGALG00000026297/ENSGALG00000026384/ENSGALG00000044606/ENSGALG00000040832/ENSGALG00000020084/ENSGALG00000033303/ENSGALG00000016144/ENSGALG00000047875/ENSGALG00000013057/ENSGALG00000021273/ENSGALG00000044866/ENSGALG00000017184	6	ENSGALG00000041791/ENSGALG00000016300/ENSGALG00000015623/ENSGALG00000006819/ENSGALG00000019060/ENSGALG00000030420
BP	GO:0006091	generation of precursor metabolites and energy	1/339	16/5386	0.647126	0.985429	ENSGALG00000046826	1	1	ENSGALG00000046826	0
BP	GO:0006413	translational initiation	1/339	16/5386	0.647126	0.985429	ENSGALG00000048830	1	1	ENSGALG00000048830	0
BP	GO:0015988	energy coupled proton transmembrane transport, against electrochemical gradient	1/339	16/5386	0.647126	0.985429	ENSGALG00000015618	1	0		1	ENSGALG00000015618
BP	GO:0015991	ATP hydrolysis coupled proton transport	1/339	16/5386	0.647126	0.985429	ENSGALG00000015618	1	0		1	ENSGALG00000015618
BP	GO:0031324	negative regulation of cellular metabolic process	1/339	16/5386	0.647126	0.985429	ENSGALG00000048830	1	1	ENSGALG00000048830	0
BP	GO:0051246	regulation of protein metabolic process	1/339	16/5386	0.647126	0.985429	ENSGALG00000048830	1	1	ENSGALG00000048830	0
BP	GO:0090662	ATP hydrolysis coupled transmembrane transport	1/339	16/5386	0.647126	0.985429	ENSGALG00000015618	1	0		1	ENSGALG00000015618
BP	GO:0099131	ATP hydrolysis coupled ion transmembrane transport	1/339	16/5386	0.647126	0.985429	ENSGALG00000015618	1	0		1	ENSGALG00000015618
BP	GO:0099132	ATP hydrolysis coupled cation transmembrane transport	1/339	16/5386	0.647126	0.985429	ENSGALG00000015618	1	0		1	ENSGALG00000015618
BP	GO:0019637	organophosphate metabolic process	8/339	140/5386	0.663699	0.985429	ENSGALG00000025800/ENSGALG00000012903/ENSGALG00000044307/ENSGALG00000013060/ENSGALG00000030512/ENSGALG00000006608/ENSGALG00000014948/ENSGALG00000020458	8	3	ENSGALG00000025800/ENSGALG00000006608/ENSGALG00000014948	5	ENSGALG00000012903/ENSGALG00000044307/ENSGALG00000013060/ENSGALG00000030512/ENSGALG00000020458
BP	GO:0006950	response to stress	6/339	106/5386	0.66532	0.985429	ENSGALG00000041129/ENSGALG00000019847/ENSGALG00000009262/novel.1638/ENSGALG00000011492/ENSGALG00000029940	6	4	ENSGALG00000041129/ENSGALG00000019847/novel.1638/ENSGALG00000029940	2	ENSGALG00000009262/ENSGALG00000011492
BP	GO:0000280	nuclear division	1/339	17/5386	0.669402	0.985429	ENSGALG00000045606	1	1	ENSGALG00000045606	0
BP	GO:0001558	regulation of cell growth	1/339	17/5386	0.669402	0.985429	ENSGALG00000047383	1	1	ENSGALG00000047383	0
BP	GO:0006664	glycolipid metabolic process	1/339	17/5386	0.669402	0.985429	ENSGALG00000012903	1	0		1	ENSGALG00000012903
BP	GO:0006979	response to oxidative stress	1/339	17/5386	0.669402	0.985429	novel.1638	1	1	novel.1638	0
BP	GO:0009190	cyclic nucleotide biosynthetic process	1/339	17/5386	0.669402	0.985429	ENSGALG00000013060	1	0		1	ENSGALG00000013060
BP	GO:0016049	cell growth	1/339	17/5386	0.669402	0.985429	ENSGALG00000047383	1	1	ENSGALG00000047383	0
BP	GO:0042157	lipoprotein metabolic process	1/339	17/5386	0.669402	0.985429	ENSGALG00000012903	1	0		1	ENSGALG00000012903
BP	GO:0048731	system development	1/339	17/5386	0.669402	0.985429	ENSGALG00000004631	1	0		1	ENSGALG00000004631
BP	GO:1903509	liposaccharide metabolic process	1/339	17/5386	0.669402	0.985429	ENSGALG00000012903	1	0		1	ENSGALG00000012903
BP	GO:0007017	microtubule-based process	5/339	90/5386	0.677685	0.990647	ENSGALG00000045606/ENSGALG00000046955/ENSGALG00000052903/ENSGALG00000010664/ENSGALG00000009905	5	3	ENSGALG00000045606/ENSGALG00000046955/ENSGALG00000009905	2	ENSGALG00000052903/ENSGALG00000010664
BP	GO:0000278	mitotic cell cycle	1/339	18/5386	0.690276	0.990647	ENSGALG00000045606	1	1	ENSGALG00000045606	0
BP	GO:0009187	cyclic nucleotide metabolic process	1/339	18/5386	0.690276	0.990647	ENSGALG00000013060	1	0		1	ENSGALG00000013060
BP	GO:0016567	protein ubiquitination	1/339	18/5386	0.690276	0.990647	ENSGALG00000012574	1	1	ENSGALG00000012574	0
BP	GO:0040008	regulation of growth	1/339	18/5386	0.690276	0.990647	ENSGALG00000047383	1	1	ENSGALG00000047383	0
BP	GO:1901565	organonitrogen compound catabolic process	1/339	18/5386	0.690276	0.990647	ENSGALG00000029971	1	1	ENSGALG00000029971	0
BP	GO:0009966	regulation of signal transduction	6/339	111/5386	0.708478	0.999041	ENSGALG00000032534/ENSGALG00000027476/ENSGALG00000008546/ENSGALG00000012454/novel.1711/ENSGALG00000001058	6	5	ENSGALG00000032534/ENSGALG00000027476/ENSGALG00000012454/novel.1711/ENSGALG00000001058	1	ENSGALG00000008546
BP	GO:0010646	regulation of cell communication	6/339	111/5386	0.708478	0.999041	ENSGALG00000032534/ENSGALG00000027476/ENSGALG00000008546/ENSGALG00000012454/novel.1711/ENSGALG00000001058	6	5	ENSGALG00000032534/ENSGALG00000027476/ENSGALG00000012454/novel.1711/ENSGALG00000001058	1	ENSGALG00000008546
BP	GO:0023051	regulation of signaling	6/339	111/5386	0.708478	0.999041	ENSGALG00000032534/ENSGALG00000027476/ENSGALG00000008546/ENSGALG00000012454/novel.1711/ENSGALG00000001058	6	5	ENSGALG00000032534/ENSGALG00000027476/ENSGALG00000012454/novel.1711/ENSGALG00000001058	1	ENSGALG00000008546
BP	GO:0032446	protein modification by small protein conjugation	1/339	19/5386	0.709836	0.999041	ENSGALG00000012574	1	1	ENSGALG00000012574	0
BP	GO:0098662	inorganic cation transmembrane transport	2/339	39/5386	0.714298	0.999041	ENSGALG00000015618/ENSGALG00000050887	2	1	ENSGALG00000050887	1	ENSGALG00000015618
BP	GO:0098660	inorganic ion transmembrane transport	2/339	40/5386	0.727395	0.999041	ENSGALG00000015618/ENSGALG00000050887	2	1	ENSGALG00000050887	1	ENSGALG00000015618
BP	GO:0007167	enzyme linked receptor protein signaling pathway	1/339	20/5386	0.728164	0.999041	ENSGALG00000013253	1	1	ENSGALG00000013253	0
BP	GO:0010629	negative regulation of gene expression	1/339	20/5386	0.728164	0.999041	ENSGALG00000048830	1	1	ENSGALG00000048830	0
BP	GO:0048285	organelle fission	1/339	20/5386	0.728164	0.999041	ENSGALG00000045606	1	1	ENSGALG00000045606	0
BP	GO:0065004	protein-DNA complex assembly	1/339	20/5386	0.728164	0.999041	ENSGALG00000031159	1	1	ENSGALG00000031159	0
BP	GO:0071824	protein-DNA complex subunit organization	1/339	20/5386	0.728164	0.999041	ENSGALG00000031159	1	1	ENSGALG00000031159	0
BP	GO:0007018	microtubule-based movement	3/339	60/5386	0.738278	0.999959	ENSGALG00000046955/ENSGALG00000052903/ENSGALG00000010664	3	1	ENSGALG00000046955	2	ENSGALG00000052903/ENSGALG00000010664
BP	GO:0048522	positive regulation of cellular process	2/339	41/5386	0.739982	0.999959	ENSGALG00000003820/ENSGALG00000006691	2	2	ENSGALG00000003820/ENSGALG00000006691	0
BP	GO:0040007	growth	1/339	21/5386	0.745337	0.999959	ENSGALG00000047383	1	1	ENSGALG00000047383	0
BP	GO:0071103	DNA conformation change	1/339	21/5386	0.745337	0.999959	ENSGALG00000031159	1	1	ENSGALG00000031159	0
BP	GO:0032501	multicellular organismal process	5/339	98/5386	0.748209	0.999959	ENSGALG00000041129/ENSGALG00000034196/ENSGALG00000015001/ENSGALG00000009262/ENSGALG00000004631	5	3	ENSGALG00000041129/ENSGALG00000034196/ENSGALG00000015001	2	ENSGALG00000009262/ENSGALG00000004631
BP	GO:0006470	protein dephosphorylation	2/339	42/5386	0.75207	0.999959	ENSGALG00000021355/ENSGALG00000021656	2	2	ENSGALG00000021355/ENSGALG00000021656	0
BP	GO:0034470	ncRNA processing	2/339	42/5386	0.75207	0.999959	ENSGALG00000023661/ENSGALG00000050235	2	2	ENSGALG00000023661/ENSGALG00000050235	0
BP	GO:0010605	negative regulation of macromolecule metabolic process	1/339	22/5386	0.761429	0.999959	ENSGALG00000048830	1	1	ENSGALG00000048830	0
BP	GO:0009150	purine ribonucleotide metabolic process	2/339	45/5386	0.785471	0.999959	ENSGALG00000013060/ENSGALG00000014948	2	1	ENSGALG00000014948	1	ENSGALG00000013060
BP	GO:0009259	ribonucleotide metabolic process	2/339	45/5386	0.785471	0.999959	ENSGALG00000013060/ENSGALG00000014948	2	1	ENSGALG00000014948	1	ENSGALG00000013060
BP	GO:0009892	negative regulation of metabolic process	1/339	24/5386	0.790633	0.999959	ENSGALG00000048830	1	1	ENSGALG00000048830	0
BP	GO:0046488	phosphatidylinositol metabolic process	1/339	24/5386	0.790633	0.999959	ENSGALG00000012903	1	0		1	ENSGALG00000012903
BP	GO:0071702	organic substance transport	9/339	177/5386	0.793393	0.999959	ENSGALG00000045636/ENSGALG00000035246/ENSGALG00000012847/ENSGALG00000004360/ENSGALG00000048285/ENSGALG00000009758/ENSGALG00000030512/ENSGALG00000032749/ENSGALG00000006312	9	6	ENSGALG00000045636/ENSGALG00000035246/ENSGALG00000004360/ENSGALG00000048285/ENSGALG00000009758/ENSGALG00000032749	3	ENSGALG00000012847/ENSGALG00000030512/ENSGALG00000006312
BP	GO:0009451	RNA modification	1/339	25/5386	0.80387	0.999959	ENSGALG00000050235	1	1	ENSGALG00000050235	0
BP	GO:0019693	ribose phosphate metabolic process	2/339	47/5386	0.805485	0.999959	ENSGALG00000013060/ENSGALG00000014948	2	1	ENSGALG00000014948	1	ENSGALG00000013060
BP	GO:0071705	nitrogen compound transport	7/339	144/5386	0.811428	0.999959	ENSGALG00000035246/ENSGALG00000012847/ENSGALG00000004360/ENSGALG00000048285/ENSGALG00000009758/ENSGALG00000032749/ENSGALG00000006312	7	5	ENSGALG00000035246/ENSGALG00000004360/ENSGALG00000048285/ENSGALG00000009758/ENSGALG00000032749	2	ENSGALG00000012847/ENSGALG00000006312
BP	GO:0006163	purine nucleotide metabolic process	2/339	48/5386	0.814858	0.999959	ENSGALG00000013060/ENSGALG00000014948	2	1	ENSGALG00000014948	1	ENSGALG00000013060
BP	GO:0051726	regulation of cell cycle	1/339	26/5386	0.816272	0.999959	ENSGALG00000009905	1	1	ENSGALG00000009905	0
BP	GO:1902600	hydrogen ion transmembrane transport	1/339	26/5386	0.816272	0.999959	ENSGALG00000015618	1	0		1	ENSGALG00000015618
BP	GO:0033993	response to lipid	2/339	49/5386	0.823825	0.999959	ENSGALG00000033941/ENSGALG00000017195	2	2	ENSGALG00000033941/ENSGALG00000017195	0
BP	GO:0043401	steroid hormone mediated signaling pathway	2/339	49/5386	0.823825	0.999959	ENSGALG00000033941/ENSGALG00000017195	2	2	ENSGALG00000033941/ENSGALG00000017195	0
BP	GO:0048545	response to steroid hormone	2/339	49/5386	0.823825	0.999959	ENSGALG00000033941/ENSGALG00000017195	2	2	ENSGALG00000033941/ENSGALG00000017195	0
BP	GO:0071383	cellular response to steroid hormone stimulus	2/339	49/5386	0.823825	0.999959	ENSGALG00000033941/ENSGALG00000017195	2	2	ENSGALG00000033941/ENSGALG00000017195	0
BP	GO:0071396	cellular response to lipid	2/339	49/5386	0.823825	0.999959	ENSGALG00000033941/ENSGALG00000017195	2	2	ENSGALG00000033941/ENSGALG00000017195	0
BP	GO:0071407	cellular response to organic cyclic compound	2/339	49/5386	0.823825	0.999959	ENSGALG00000033941/ENSGALG00000017195	2	2	ENSGALG00000033941/ENSGALG00000017195	0
BP	GO:0055086	nucleobase-containing small molecule metabolic process	4/339	90/5386	0.827599	0.999959	ENSGALG00000013073/ENSGALG00000013060/ENSGALG00000006608/ENSGALG00000014948	4	3	ENSGALG00000013073/ENSGALG00000006608/ENSGALG00000014948	1	ENSGALG00000013060
BP	GO:0006650	glycerophospholipid metabolic process	1/339	27/5386	0.827892	0.999959	ENSGALG00000012903	1	0		1	ENSGALG00000012903
BP	GO:0015698	inorganic anion transport	1/339	27/5386	0.827892	0.999959	ENSGALG00000038336	1	1	ENSGALG00000038336	0
BP	GO:0046486	glycerolipid metabolic process	1/339	27/5386	0.827892	0.999959	ENSGALG00000012903	1	0		1	ENSGALG00000012903
BP	GO:0072521	purine-containing compound metabolic process	2/339	50/5386	0.832402	0.999959	ENSGALG00000013060/ENSGALG00000014948	2	1	ENSGALG00000014948	1	ENSGALG00000013060
BP	GO:0007275	multicellular organism development	3/339	71/5386	0.833797	0.999959	ENSGALG00000034196/ENSGALG00000015001/ENSGALG00000004631	3	2	ENSGALG00000034196/ENSGALG00000015001	1	ENSGALG00000004631
BP	GO:0009152	purine ribonucleotide biosynthetic process	1/339	28/5386	0.83878	0.999959	ENSGALG00000013060	1	0		1	ENSGALG00000013060
BP	GO:0009260	ribonucleotide biosynthetic process	1/339	28/5386	0.83878	0.999959	ENSGALG00000013060	1	0		1	ENSGALG00000013060
BP	GO:0046390	ribose phosphate biosynthetic process	1/339	28/5386	0.83878	0.999959	ENSGALG00000013060	1	0		1	ENSGALG00000013060
BP	GO:0009755	hormone-mediated signaling pathway	2/339	52/5386	0.848435	0.999959	ENSGALG00000033941/ENSGALG00000017195	2	2	ENSGALG00000033941/ENSGALG00000017195	0
BP	GO:0009725	response to hormone	2/339	53/5386	0.855918	0.999959	ENSGALG00000033941/ENSGALG00000017195	2	2	ENSGALG00000033941/ENSGALG00000017195	0
BP	GO:0032870	cellular response to hormone stimulus	2/339	53/5386	0.855918	0.999959	ENSGALG00000033941/ENSGALG00000017195	2	2	ENSGALG00000033941/ENSGALG00000017195	0
BP	GO:0055114	oxidation-reduction process	18/339	353/5386	0.85894	0.999959	ENSGALG00000038096/ENSGALG00000000081/ENSGALG00000043027/novel.48/ENSGALG00000006964/ENSGALG00000050508/ENSGALG00000007014/ENSGALG00000033522/novel.1638/ENSGALG00000026817/ENSGALG00000023661/ENSGALG00000016502/ENSGALG00000003022/ENSGALG00000003972/ENSGALG00000013090/ENSGALG00000046826/ENSGALG00000006937/ENSGALG00000014948	18	17	ENSGALG00000038096/ENSGALG00000000081/ENSGALG00000043027/novel.48/ENSGALG00000006964/ENSGALG00000050508/ENSGALG00000007014/ENSGALG00000033522/novel.1638/ENSGALG00000026817/ENSGALG00000023661/ENSGALG00000016502/ENSGALG00000003972/ENSGALG00000013090/ENSGALG00000046826/ENSGALG00000006937/ENSGALG00000014948	1	ENSGALG00000003022
BP	GO:0006164	purine nucleotide biosynthetic process	1/339	31/5386	0.86749	0.999959	ENSGALG00000013060	1	0		1	ENSGALG00000013060
BP	GO:0007049	cell cycle	2/339	55/5386	0.869884	0.999959	ENSGALG00000045606/ENSGALG00000009905	2	2	ENSGALG00000045606/ENSGALG00000009905	0
BP	GO:0009117	nucleotide metabolic process	3/339	77/5386	0.872042	0.999959	ENSGALG00000013060/ENSGALG00000006608/ENSGALG00000014948	3	2	ENSGALG00000006608/ENSGALG00000014948	1	ENSGALG00000013060
BP	GO:0032502	developmental process	3/339	77/5386	0.872042	0.999959	ENSGALG00000034196/ENSGALG00000015001/ENSGALG00000004631	3	2	ENSGALG00000034196/ENSGALG00000015001	1	ENSGALG00000004631
BP	GO:0044767	single-organism developmental process	3/339	77/5386	0.872042	0.999959	ENSGALG00000034196/ENSGALG00000015001/ENSGALG00000004631	3	2	ENSGALG00000034196/ENSGALG00000015001	1	ENSGALG00000004631
BP	GO:0048856	anatomical structure development	3/339	77/5386	0.872042	0.999959	ENSGALG00000034196/ENSGALG00000015001/ENSGALG00000004631	3	2	ENSGALG00000034196/ENSGALG00000015001	1	ENSGALG00000004631
BP	GO:0006818	hydrogen transport	1/339	32/5386	0.875879	0.999959	ENSGALG00000015618	1	0		1	ENSGALG00000015618
BP	GO:0015992	proton transport	1/339	32/5386	0.875879	0.999959	ENSGALG00000015618	1	0		1	ENSGALG00000015618
BP	GO:0006753	nucleoside phosphate metabolic process	3/339	78/5386	0.877603	0.999959	ENSGALG00000013060/ENSGALG00000006608/ENSGALG00000014948	3	2	ENSGALG00000006608/ENSGALG00000014948	1	ENSGALG00000013060
BP	GO:0090407	organophosphate biosynthetic process	3/339	79/5386	0.882948	0.999959	ENSGALG00000025800/ENSGALG00000012903/ENSGALG00000013060	3	1	ENSGALG00000025800	2	ENSGALG00000012903/ENSGALG00000013060
BP	GO:0072522	purine-containing compound biosynthetic process	1/339	33/5386	0.883738	0.999959	ENSGALG00000013060	1	0		1	ENSGALG00000013060
BP	GO:0051276	chromosome organization	2/339	58/5386	0.888515	0.999959	ENSGALG00000031159/ENSGALG00000037879	2	2	ENSGALG00000031159/ENSGALG00000037879	0
BP	GO:1901575	organic substance catabolic process	4/339	104/5386	0.901089	0.999959	ENSGALG00000044307/ENSGALG00000029971/ENSGALG00000052399/ENSGALG00000020458	4	2	ENSGALG00000029971/ENSGALG00000052399	2	ENSGALG00000044307/ENSGALG00000020458
BP	GO:0006366	transcription from RNA polymerase II promoter	1/339	37/5386	0.910514	0.999959	ENSGALG00000037879	1	1	ENSGALG00000037879	0
BP	GO:0006732	coenzyme metabolic process	1/339	37/5386	0.910514	0.999959	ENSGALG00000014948	1	1	ENSGALG00000014948	0
BP	GO:0071310	cellular response to organic substance	2/339	66/5386	0.926793	0.999959	ENSGALG00000033941/ENSGALG00000017195	2	2	ENSGALG00000033941/ENSGALG00000017195	0
BP	GO:0071495	cellular response to endogenous stimulus	2/339	66/5386	0.926793	0.999959	ENSGALG00000033941/ENSGALG00000017195	2	2	ENSGALG00000033941/ENSGALG00000017195	0
BP	GO:0044281	small molecule metabolic process	8/339	194/5386	0.929528	0.999959	novel.48/ENSGALG00000023689/ENSGALG00000013073/ENSGALG00000007636/ENSGALG00000013060/ENSGALG00000006608/ENSGALG00000052399/ENSGALG00000014948	8	6	novel.48/ENSGALG00000023689/ENSGALG00000013073/ENSGALG00000006608/ENSGALG00000052399/ENSGALG00000014948	2	ENSGALG00000007636/ENSGALG00000013060
BP	GO:0006399	tRNA metabolic process	2/339	67/5386	0.930597	0.999959	ENSGALG00000023661/ENSGALG00000050235	2	2	ENSGALG00000023661/ENSGALG00000050235	0
BP	GO:0070887	cellular response to chemical stimulus	2/339	67/5386	0.930597	0.999959	ENSGALG00000033941/ENSGALG00000017195	2	2	ENSGALG00000033941/ENSGALG00000017195	0
BP	GO:0070647	protein modification by small protein conjugation or removal	2/339	68/5386	0.934214	0.999959	ENSGALG00000013057/ENSGALG00000012574	2	2	ENSGALG00000013057/ENSGALG00000012574	0
BP	GO:0006260	DNA replication	1/339	42/5386	0.935505	0.999959	ENSGALG00000009195	1	1	ENSGALG00000009195	0
BP	GO:0009056	catabolic process	4/339	116/5386	0.940521	0.999959	ENSGALG00000044307/ENSGALG00000029971/ENSGALG00000052399/ENSGALG00000020458	4	2	ENSGALG00000029971/ENSGALG00000052399	2	ENSGALG00000044307/ENSGALG00000020458
BP	GO:0015074	DNA integration	3/339	100/5386	0.956239	0.999959	ENSGALG00000053931/ENSGALG00000048857/ENSGALG00000052108	3	3	ENSGALG00000053931/ENSGALG00000048857/ENSGALG00000052108	0
BP	GO:0016579	protein deubiquitination	1/339	49/5386	0.959246	0.999959	ENSGALG00000013057	1	1	ENSGALG00000013057	0
BP	GO:0051186	cofactor metabolic process	1/339	49/5386	0.959246	0.999959	ENSGALG00000014948	1	1	ENSGALG00000014948	0
BP	GO:0070646	protein modification by small protein removal	1/339	49/5386	0.959246	0.999959	ENSGALG00000013057	1	1	ENSGALG00000013057	0
BP	GO:0009057	macromolecule catabolic process	1/339	51/5386	0.964259	0.999959	ENSGALG00000029971	1	1	ENSGALG00000029971	0
BP	GO:0009165	nucleotide biosynthetic process	1/339	52/5386	0.96653	0.999959	ENSGALG00000013060	1	0		1	ENSGALG00000013060
BP	GO:1901293	nucleoside phosphate biosynthetic process	1/339	52/5386	0.96653	0.999959	ENSGALG00000013060	1	0		1	ENSGALG00000013060
BP	GO:0034660	ncRNA metabolic process	2/339	81/5386	0.967626	0.999959	ENSGALG00000023661/ENSGALG00000050235	2	2	ENSGALG00000023661/ENSGALG00000050235	0
BP	GO:0006396	RNA processing	3/339	109/5386	0.971942	0.999959	ENSGALG00000000908/ENSGALG00000023661/ENSGALG00000050235	3	3	ENSGALG00000000908/ENSGALG00000023661/ENSGALG00000050235	0
BP	GO:0006281	DNA repair	1/339	57/5386	0.9759	0.999959	ENSGALG00000011492	1	0		1	ENSGALG00000011492
BP	GO:0006520	cellular amino acid metabolic process	1/339	59/5386	0.978869	0.999959	ENSGALG00000023689	1	1	ENSGALG00000023689	0
BP	GO:0042886	amide transport	3/339	115/5386	0.979268	0.999959	ENSGALG00000035246/ENSGALG00000032749/ENSGALG00000006312	3	2	ENSGALG00000035246/ENSGALG00000032749	1	ENSGALG00000006312
BP	GO:0044248	cellular catabolic process	2/339	92/5386	0.982521	0.999959	ENSGALG00000044307/ENSGALG00000020458	2	0		2	ENSGALG00000044307/ENSGALG00000020458
BP	GO:0006974	cellular response to DNA damage stimulus	1/339	63/5386	0.983757	0.999959	ENSGALG00000011492	1	0		1	ENSGALG00000011492
BP	GO:0033554	cellular response to stress	1/339	65/5386	0.985761	0.999959	ENSGALG00000011492	1	0		1	ENSGALG00000011492
BP	GO:0016192	vesicle-mediated transport	2/339	96/5386	0.986074	0.999959	ENSGALG00000011443/ENSGALG00000045478	2	2	ENSGALG00000011443/ENSGALG00000045478	0
BP	GO:0006259	DNA metabolic process	7/339	222/5386	0.988962	0.999959	ENSGALG00000053931/ENSGALG00000048857/ENSGALG00000009195/ENSGALG00000050474/ENSGALG00000052108/ENSGALG00000011492/novel.2207	7	6	ENSGALG00000053931/ENSGALG00000048857/ENSGALG00000009195/ENSGALG00000050474/ENSGALG00000052108/novel.2207	1	ENSGALG00000011492
BP	GO:1901564	organonitrogen compound metabolic process	10/339	294/5386	0.991626	0.999959	ENSGALG00000023689/ENSGALG00000033522/ENSGALG00000001592/ENSGALG00000013073/ENSGALG00000047875/ENSGALG00000048830/ENSGALG00000013060/ENSGALG00000044851/ENSGALG00000029971/ENSGALG00000014948	10	9	ENSGALG00000023689/ENSGALG00000033522/ENSGALG00000001592/ENSGALG00000013073/ENSGALG00000047875/ENSGALG00000048830/ENSGALG00000044851/ENSGALG00000029971/ENSGALG00000014948	1	ENSGALG00000013060
BP	GO:0033036	macromolecule localization	4/339	159/5386	0.992004	0.999959	ENSGALG00000045636/ENSGALG00000035246/ENSGALG00000030512/ENSGALG00000006312	4	2	ENSGALG00000045636/ENSGALG00000035246	2	ENSGALG00000030512/ENSGALG00000006312
BP	GO:0015031	protein transport	2/339	114/5386	0.995078	0.999959	ENSGALG00000035246/ENSGALG00000006312	2	1	ENSGALG00000035246	1	ENSGALG00000006312
BP	GO:0015833	peptide transport	2/339	114/5386	0.995078	0.999959	ENSGALG00000035246/ENSGALG00000006312	2	1	ENSGALG00000035246	1	ENSGALG00000006312
BP	GO:0045184	establishment of protein localization	2/339	117/5386	0.995872	0.999959	ENSGALG00000035246/ENSGALG00000006312	2	1	ENSGALG00000035246	1	ENSGALG00000006312
BP	GO:0019752	carboxylic acid metabolic process	1/339	86/5386	0.996436	0.999959	ENSGALG00000023689	1	1	ENSGALG00000023689	0
BP	GO:0006082	organic acid metabolic process	1/339	88/5386	0.996877	0.999959	ENSGALG00000023689	1	1	ENSGALG00000023689	0
BP	GO:0043436	oxoacid metabolic process	1/339	88/5386	0.996877	0.999959	ENSGALG00000023689	1	1	ENSGALG00000023689	0
BP	GO:0008104	protein localization	2/339	123/5386	0.997101	0.999959	ENSGALG00000035246/ENSGALG00000006312	2	1	ENSGALG00000035246	1	ENSGALG00000006312
BP	GO:0043603	cellular amide metabolic process	3/339	167/5386	0.99872	0.999959	ENSGALG00000001592/ENSGALG00000047875/ENSGALG00000048830	3	3	ENSGALG00000001592/ENSGALG00000047875/ENSGALG00000048830	0
BP	GO:0006518	peptide metabolic process	2/339	160/5386	0.999687	0.999959	ENSGALG00000047875/ENSGALG00000048830	2	2	ENSGALG00000047875/ENSGALG00000048830	0
BP	GO:0006412	translation	1/339	149/5386	0.999946	0.999959	ENSGALG00000048830	1	1	ENSGALG00000048830	0
BP	GO:1901566	organonitrogen compound biosynthetic process	3/339	223/5386	0.999949	0.999959	ENSGALG00000023689/ENSGALG00000048830/ENSGALG00000013060	3	2	ENSGALG00000023689/ENSGALG00000048830	1	ENSGALG00000013060
BP	GO:0043043	peptide biosynthetic process	1/339	151/5386	0.999953	0.999959	ENSGALG00000048830	1	1	ENSGALG00000048830	0
BP	GO:0043604	amide biosynthetic process	1/339	153/5386	0.999959	0.999959	ENSGALG00000048830	1	1	ENSGALG00000048830	0
CC	GO:0071944	cell periphery	16/241	76/3205	0.000114362	0.00892026	ENSGALG00000006112/ENSGALG00000030940/ENSGALG00000003863/ENSGALG00000039701/ENSGALG00000011040/ENSGALG00000039772/ENSGALG00000000141/ENSGALG00000026902/ENSGALG00000031693/ENSGALG00000050887/ENSGALG00000045636/ENSGALG00000001573/ENSGALG00000009368/ENSGALG00000013060/ENSGALG00000011443/ENSGALG00000045478	16	11	ENSGALG00000030940/ENSGALG00000003863/ENSGALG00000039701/ENSGALG00000000141/ENSGALG00000026902/ENSGALG00000031693/ENSGALG00000050887/ENSGALG00000045636/ENSGALG00000001573/ENSGALG00000011443/ENSGALG00000045478	5	ENSGALG00000006112/ENSGALG00000011040/ENSGALG00000039772/ENSGALG00000009368/ENSGALG00000013060
CC	GO:0005886	plasma membrane	14/241	65/3205	0.000239084	0.00932428	ENSGALG00000006112/ENSGALG00000030940/ENSGALG00000003863/ENSGALG00000039701/ENSGALG00000011040/ENSGALG00000039772/ENSGALG00000000141/ENSGALG00000026902/ENSGALG00000031693/ENSGALG00000050887/ENSGALG00000045636/ENSGALG00000001573/ENSGALG00000009368/ENSGALG00000013060	14	9	ENSGALG00000030940/ENSGALG00000003863/ENSGALG00000039701/ENSGALG00000000141/ENSGALG00000026902/ENSGALG00000031693/ENSGALG00000050887/ENSGALG00000045636/ENSGALG00000001573	5	ENSGALG00000006112/ENSGALG00000011040/ENSGALG00000039772/ENSGALG00000009368/ENSGALG00000013060
CC	GO:0044459	plasma membrane part	12/241	57/3205	0.000830713	0.0179139	ENSGALG00000006112/ENSGALG00000030940/ENSGALG00000003863/ENSGALG00000039701/ENSGALG00000011040/ENSGALG00000039772/ENSGALG00000000141/ENSGALG00000026902/ENSGALG00000031693/ENSGALG00000050887/ENSGALG00000001573/ENSGALG00000009368	12	8	ENSGALG00000030940/ENSGALG00000003863/ENSGALG00000039701/ENSGALG00000000141/ENSGALG00000026902/ENSGALG00000031693/ENSGALG00000050887/ENSGALG00000001573	4	ENSGALG00000006112/ENSGALG00000011040/ENSGALG00000039772/ENSGALG00000009368
CC	GO:0005576	extracellular region	32/241	243/3205	0.000932002	0.0179139	ENSGALG00000044735/ENSGALG00000034478/ENSGALG00000028256/ENSGALG00000006258/ENSGALG00000031164/ENSGALG00000046192/ENSGALG00000053848/ENSGALG00000014585/ENSGALG00000003283/ENSGALG00000034196/ENSGALG00000027716/ENSGALG00000047320/ENSGALG00000051589/ENSGALG00000047383/ENSGALG00000024470/ENSGALG00000026297/ENSGALG00000019847/ENSGALG00000003003/ENSGALG00000048815/ENSGALG00000009262/ENSGALG00000010915/…	32	25	ENSGALG00000044735/ENSGALG00000034478/ENSGALG00000028256/ENSGALG00000031164/ENSGALG00000046192/ENSGALG00000014585/ENSGALG00000003283/ENSGALG00000034196/ENSGALG00000027716/ENSGALG00000047320/ENSGALG00000051589/ENSGALG00000047383/ENSGALG00000024470/ENSGALG00000026297/ENSGALG00000019847/ENSGALG00000003003/ENSGALG00000048815/ENSGALG00000010915/ENSGALG00000026098/ENSGALG00000010338/ENSGALG00000026663/…	7	ENSGALG00000006258/ENSGALG00000053848/ENSGALG00000009262/ENSGALG00000001565/ENSGALG00000015623/ENSGALG00000019060/ENSGALG00000004631
CC	GO:0015629	actin cytoskeleton	12/241	59/3205	0.00114833	0.0179139	ENSGALG00000006572/ENSGALG00000032598/ENSGALG00000005644/ENSGALG00000003820/ENSGALG00000001571/ENSGALG00000007647/ENSGALG00000035594/ENSGALG00000035960/novel.1363/ENSGALG00000006691/ENSGALG00000009602/ENSGALG00000004034	12	9	ENSGALG00000006572/ENSGALG00000032598/ENSGALG00000005644/ENSGALG00000003820/ENSGALG00000001571/ENSGALG00000035594/novel.1363/ENSGALG00000006691/ENSGALG00000004034	3	ENSGALG00000007647/ENSGALG00000035960/ENSGALG00000009602
CC	GO:0019898	extrinsic component of membrane	4/241	11/3205	0.00674517	0.0876872	ENSGALG00000039772/ENSGALG00000042351/ENSGALG00000026167/ENSGALG00000009368	4	2	ENSGALG00000042351/ENSGALG00000026167	2	ENSGALG00000039772/ENSGALG00000009368
CC	GO:0005887	integral component of plasma membrane	6/241	26/3205	0.0108674	0.105958	ENSGALG00000006112/ENSGALG00000003863/ENSGALG00000011040/ENSGALG00000026902/ENSGALG00000031693/ENSGALG00000001573	6	4	ENSGALG00000003863/ENSGALG00000026902/ENSGALG00000031693/ENSGALG00000001573	2	ENSGALG00000006112/ENSGALG00000011040
CC	GO:0031226	intrinsic component of plasma membrane	6/241	26/3205	0.0108674	0.105958	ENSGALG00000006112/ENSGALG00000003863/ENSGALG00000011040/ENSGALG00000026902/ENSGALG00000031693/ENSGALG00000001573	6	4	ENSGALG00000003863/ENSGALG00000026902/ENSGALG00000031693/ENSGALG00000001573	2	ENSGALG00000006112/ENSGALG00000011040
CC	GO:0016459	myosin complex	8/241	43/3205	0.0131366	0.11385	ENSGALG00000032598/ENSGALG00000005644/ENSGALG00000001571/ENSGALG00000007647/ENSGALG00000035594/ENSGALG00000035960/novel.1363/ENSGALG00000009602	8	5	ENSGALG00000032598/ENSGALG00000005644/ENSGALG00000001571/ENSGALG00000035594/novel.1363	3	ENSGALG00000007647/ENSGALG00000035960/ENSGALG00000009602
CC	GO:0034702	ion channel complex	4/241	15/3205	0.0219725	0.155805	ENSGALG00000006112/ENSGALG00000011040/ENSGALG00000031693/ENSGALG00000050887	4	2	ENSGALG00000031693/ENSGALG00000050887	2	ENSGALG00000006112/ENSGALG00000011040
CC	GO:0034703	cation channel complex	4/241	15/3205	0.0219725	0.155805	ENSGALG00000006112/ENSGALG00000011040/ENSGALG00000031693/ENSGALG00000050887	4	2	ENSGALG00000031693/ENSGALG00000050887	2	ENSGALG00000006112/ENSGALG00000011040
CC	GO:0044421	extracellular region part	10/241	68/3205	0.0287962	0.187175	ENSGALG00000006258/ENSGALG00000053848/ENSGALG00000047320/ENSGALG00000026297/ENSGALG00000048815/ENSGALG00000009262/ENSGALG00000001565/ENSGALG00000029940/ENSGALG00000019060/ENSGALG00000017184	10	5	ENSGALG00000047320/ENSGALG00000026297/ENSGALG00000048815/ENSGALG00000029940/ENSGALG00000017184	5	ENSGALG00000006258/ENSGALG00000053848/ENSGALG00000009262/ENSGALG00000001565/ENSGALG00000019060
CC	GO:0098797	plasma membrane protein complex	5/241	27/3205	0.0475283	0.28517	ENSGALG00000030940/ENSGALG00000039701/ENSGALG00000039772/ENSGALG00000000141/ENSGALG00000009368	5	3	ENSGALG00000030940/ENSGALG00000039701/ENSGALG00000000141	2	ENSGALG00000039772/ENSGALG00000009368
CC	GO:1902495	transmembrane transporter complex	4/241	21/3205	0.0676855	0.351965	ENSGALG00000006112/ENSGALG00000011040/ENSGALG00000031693/ENSGALG00000050887	4	2	ENSGALG00000031693/ENSGALG00000050887	2	ENSGALG00000006112/ENSGALG00000011040
CC	GO:1990351	transporter complex	4/241	21/3205	0.0676855	0.351965	ENSGALG00000006112/ENSGALG00000011040/ENSGALG00000031693/ENSGALG00000050887	4	2	ENSGALG00000031693/ENSGALG00000050887	2	ENSGALG00000006112/ENSGALG00000011040
CC	GO:0031012	extracellular matrix	5/241	33/3205	0.097304	0.474357	ENSGALG00000006258/ENSGALG00000047320/ENSGALG00000026297/ENSGALG00000019060/ENSGALG00000017184	5	3	ENSGALG00000047320/ENSGALG00000026297/ENSGALG00000017184	2	ENSGALG00000006258/ENSGALG00000019060
CC	GO:0005856	cytoskeleton	21/241	212/3205	0.112103	0.484903	ENSGALG00000006572/ENSGALG00000011306/ENSGALG00000032598/ENSGALG00000005644/ENSGALG00000046955/ENSGALG00000019716/ENSGALG00000028374/ENSGALG00000003820/ENSGALG00000001571/ENSGALG00000007647/ENSGALG00000032838/ENSGALG00000051765/ENSGALG00000035594/ENSGALG00000035960/ENSGALG00000047664/ENSGALG00000026754/novel.1363/ENSGALG00000006691/ENSGALG00000003529/ENSGALG00000009602/ENSGALG00000004034	21	17	ENSGALG00000006572/ENSGALG00000011306/ENSGALG00000032598/ENSGALG00000005644/ENSGALG00000046955/ENSGALG00000019716/ENSGALG00000028374/ENSGALG00000003820/ENSGALG00000001571/ENSGALG00000032838/ENSGALG00000051765/ENSGALG00000035594/ENSGALG00000047664/novel.1363/ENSGALG00000006691/ENSGALG00000003529/ENSGALG00000004034	4	ENSGALG00000007647/ENSGALG00000035960/ENSGALG00000026754/ENSGALG00000009602
CC	GO:0044430	cytoskeletal part	19/241	189/3205	0.113888	0.484903	ENSGALG00000006572/ENSGALG00000011306/ENSGALG00000032598/ENSGALG00000005644/ENSGALG00000046955/ENSGALG00000019716/ENSGALG00000028374/ENSGALG00000003820/ENSGALG00000001571/ENSGALG00000007647/ENSGALG00000032838/ENSGALG00000035594/ENSGALG00000035960/ENSGALG00000026754/novel.1363/ENSGALG00000006691/ENSGALG00000003529/ENSGALG00000009602/ENSGALG00000004034	19	15	ENSGALG00000006572/ENSGALG00000011306/ENSGALG00000032598/ENSGALG00000005644/ENSGALG00000046955/ENSGALG00000019716/ENSGALG00000028374/ENSGALG00000003820/ENSGALG00000001571/ENSGALG00000032838/ENSGALG00000035594/novel.1363/ENSGALG00000006691/ENSGALG00000003529/ENSGALG00000004034	4	ENSGALG00000007647/ENSGALG00000035960/ENSGALG00000026754/ENSGALG00000009602
CC	GO:0005615	extracellular space	5/241	35/3205	0.118117	0.484903	ENSGALG00000053848/ENSGALG00000048815/ENSGALG00000009262/ENSGALG00000001565/ENSGALG00000029940	5	2	ENSGALG00000048815/ENSGALG00000029940	3	ENSGALG00000053848/ENSGALG00000009262/ENSGALG00000001565
CC	GO:0061695	transferase complex, transferring phosphorus-containing groups	3/241	18/3205	0.148638	0.57969	ENSGALG00000042351/ENSGALG00000026167/ENSGALG00000037879	3	3	ENSGALG00000042351/ENSGALG00000026167/ENSGALG00000037879	0
CC	GO:0000145	exocyst	2/241	11/3205	0.19812	0.643889	ENSGALG00000011443/ENSGALG00000045478	2	2	ENSGALG00000011443/ENSGALG00000045478	0
CC	GO:0005938	cell cortex	2/241	11/3205	0.19812	0.643889	ENSGALG00000011443/ENSGALG00000045478	2	2	ENSGALG00000011443/ENSGALG00000045478	0
CC	GO:0044448	cell cortex part	2/241	11/3205	0.19812	0.643889	ENSGALG00000011443/ENSGALG00000045478	2	2	ENSGALG00000011443/ENSGALG00000045478	0
CC	GO:0099568	cytoplasmic region	2/241	11/3205	0.19812	0.643889	ENSGALG00000011443/ENSGALG00000045478	2	2	ENSGALG00000011443/ENSGALG00000045478	0
CC	GO:0005777	peroxisome	2/241	12/3205	0.226618	0.679854	ENSGALG00000050229/ENSGALG00000029657	2	2	ENSGALG00000050229/ENSGALG00000029657	0
CC	GO:0042579	microbody	2/241	12/3205	0.226618	0.679854	ENSGALG00000050229/ENSGALG00000029657	2	2	ENSGALG00000050229/ENSGALG00000029657	0
CC	GO:0099023	tethering complex	2/241	16/3205	0.341388	0.986233	ENSGALG00000011443/ENSGALG00000045478	2	2	ENSGALG00000011443/ENSGALG00000045478	0
CC	GO:0005789	endoplasmic reticulum membrane	3/241	30/3205	0.395052	0.999998	ENSGALG00000012903/ENSGALG00000035246/ENSGALG00000047875	3	2	ENSGALG00000035246/ENSGALG00000047875	1	ENSGALG00000012903
CC	GO:0098796	membrane protein complex	8/241	94/3205	0.411772	0.999998	ENSGALG00000015618/novel.1396/ENSGALG00000030940/ENSGALG00000039701/ENSGALG00000039772/ENSGALG00000000141/ENSGALG00000047875/ENSGALG00000009368	8	5	novel.1396/ENSGALG00000030940/ENSGALG00000039701/ENSGALG00000000141/ENSGALG00000047875	3	ENSGALG00000015618/ENSGALG00000039772/ENSGALG00000009368
CC	GO:0042175	nuclear outer membrane-endoplasmic reticulum membrane network	3/241	31/3205	0.415882	0.999998	ENSGALG00000012903/ENSGALG00000035246/ENSGALG00000047875	3	2	ENSGALG00000035246/ENSGALG00000047875	1	ENSGALG00000012903
CC	GO:0044432	endoplasmic reticulum part	3/241	31/3205	0.415882	0.999998	ENSGALG00000012903/ENSGALG00000035246/ENSGALG00000047875	3	2	ENSGALG00000035246/ENSGALG00000047875	1	ENSGALG00000012903
CC	GO:0043234	protein complex	26/241	331/3205	0.436976	0.999998	ENSGALG00000015618/ENSGALG00000006572/novel.1396/ENSGALG00000030940/ENSGALG00000039701/ENSGALG00000041299/ENSGALG00000032598/ENSGALG00000005644/ENSGALG00000046955/ENSGALG00000009262/ENSGALG00000039772/ENSGALG00000003820/ENSGALG00000000141/ENSGALG00000001571/ENSGALG00000007647/ENSGALG00000047875/ENSGALG00000035594/ENSGALG00000035960/ENSGALG00000009368/ENSGALG00000011443/novel.1363/ENSGALG000000378…	26	19	ENSGALG00000006572/novel.1396/ENSGALG00000030940/ENSGALG00000039701/ENSGALG00000041299/ENSGALG00000032598/ENSGALG00000005644/ENSGALG00000046955/ENSGALG00000003820/ENSGALG00000000141/ENSGALG00000001571/ENSGALG00000047875/ENSGALG00000035594/ENSGALG00000011443/novel.1363/ENSGALG00000037879/ENSGALG00000006691/ENSGALG00000045478/ENSGALG00000004034	7	ENSGALG00000015618/ENSGALG00000009262/ENSGALG00000039772/ENSGALG00000007647/ENSGALG00000035960/ENSGALG00000009368/ENSGALG00000009602
CC	GO:1990234	transferase complex	3/241	36/3205	0.515767	0.999998	ENSGALG00000042351/ENSGALG00000026167/ENSGALG00000037879	3	3	ENSGALG00000042351/ENSGALG00000026167/ENSGALG00000037879	0
CC	GO:0032993	protein-DNA complex	1/241	10/3205	0.542907	0.999998	ENSGALG00000031159	1	1	ENSGALG00000031159	0
CC	GO:0044815	DNA packaging complex	1/241	10/3205	0.542907	0.999998	ENSGALG00000031159	1	1	ENSGALG00000031159	0
CC	GO:0099080	supramolecular complex	8/241	107/3205	0.56151	0.999998	ENSGALG00000006572/ENSGALG00000011306/ENSGALG00000047320/ENSGALG00000019716/ENSGALG00000028374/ENSGALG00000032838/ENSGALG00000026754/ENSGALG00000003529	8	7	ENSGALG00000006572/ENSGALG00000011306/ENSGALG00000047320/ENSGALG00000019716/ENSGALG00000028374/ENSGALG00000032838/ENSGALG00000003529	1	ENSGALG00000026754
CC	GO:0099081	supramolecular polymer	8/241	107/3205	0.56151	0.999998	ENSGALG00000006572/ENSGALG00000011306/ENSGALG00000047320/ENSGALG00000019716/ENSGALG00000028374/ENSGALG00000032838/ENSGALG00000026754/ENSGALG00000003529	8	7	ENSGALG00000006572/ENSGALG00000011306/ENSGALG00000047320/ENSGALG00000019716/ENSGALG00000028374/ENSGALG00000032838/ENSGALG00000003529	1	ENSGALG00000026754
CC	GO:0099512	supramolecular fiber	8/241	107/3205	0.56151	0.999998	ENSGALG00000006572/ENSGALG00000011306/ENSGALG00000047320/ENSGALG00000019716/ENSGALG00000028374/ENSGALG00000032838/ENSGALG00000026754/ENSGALG00000003529	8	7	ENSGALG00000006572/ENSGALG00000011306/ENSGALG00000047320/ENSGALG00000019716/ENSGALG00000028374/ENSGALG00000032838/ENSGALG00000003529	1	ENSGALG00000026754
CC	GO:0019031	viral envelope	1/241	11/3205	0.577385	0.999998	novel.1787	1	1	novel.1787	0
CC	GO:0036338	viral membrane	1/241	11/3205	0.577385	0.999998	novel.1787	1	1	novel.1787	0
CC	GO:0033176	proton-transporting V-type ATPase complex	1/241	12/3205	0.609273	0.999998	ENSGALG00000015618	1	0		1	ENSGALG00000015618
CC	GO:0016591	DNA-directed RNA polymerase II, holoenzyme	1/241	13/3205	0.638764	0.999998	ENSGALG00000037879	1	1	ENSGALG00000037879	0
CC	GO:0000785	chromatin	1/241	14/3205	0.666038	0.999998	ENSGALG00000031159	1	1	ENSGALG00000031159	0
CC	GO:0005578	proteinaceous extracellular matrix	1/241	14/3205	0.666038	0.999998	ENSGALG00000006258	1	0		1	ENSGALG00000006258
CC	GO:1902494	catalytic complex	7/241	104/3205	0.677095	0.999998	ENSGALG00000046955/ENSGALG00000039772/ENSGALG00000042351/ENSGALG00000026167/ENSGALG00000047875/ENSGALG00000009368/ENSGALG00000037879	7	5	ENSGALG00000046955/ENSGALG00000042351/ENSGALG00000026167/ENSGALG00000047875/ENSGALG00000037879	2	ENSGALG00000039772/ENSGALG00000009368
CC	GO:0000428	DNA-directed RNA polymerase complex	1/241	15/3205	0.691261	0.999998	ENSGALG00000037879	1	1	ENSGALG00000037879	0
CC	GO:0019012	virion	1/241	15/3205	0.691261	0.999998	novel.1787	1	1	novel.1787	0
CC	GO:0030880	RNA polymerase complex	1/241	15/3205	0.691261	0.999998	ENSGALG00000037879	1	1	ENSGALG00000037879	0
CC	GO:0044423	virion part	1/241	15/3205	0.691261	0.999998	novel.1787	1	1	novel.1787	0
CC	GO:0055029	nuclear DNA-directed RNA polymerase complex	1/241	15/3205	0.691261	0.999998	ENSGALG00000037879	1	1	ENSGALG00000037879	0
CC	GO:0005783	endoplasmic reticulum	3/241	47/3205	0.698364	0.999998	ENSGALG00000012903/ENSGALG00000035246/ENSGALG00000047875	3	2	ENSGALG00000035246/ENSGALG00000047875	1	ENSGALG00000012903
CC	GO:0005882	intermediate filament	6/241	98/3205	0.758643	0.999998	ENSGALG00000011306/ENSGALG00000019716/ENSGALG00000028374/ENSGALG00000032838/ENSGALG00000026754/ENSGALG00000003529	6	5	ENSGALG00000011306/ENSGALG00000019716/ENSGALG00000028374/ENSGALG00000032838/ENSGALG00000003529	1	ENSGALG00000026754
CC	GO:0045111	intermediate filament cytoskeleton	6/241	98/3205	0.758643	0.999998	ENSGALG00000011306/ENSGALG00000019716/ENSGALG00000028374/ENSGALG00000032838/ENSGALG00000026754/ENSGALG00000003529	6	5	ENSGALG00000011306/ENSGALG00000019716/ENSGALG00000028374/ENSGALG00000032838/ENSGALG00000003529	1	ENSGALG00000026754
CC	GO:0030286	dynein complex	1/241	19/3205	0.774544	0.999998	ENSGALG00000046955	1	1	ENSGALG00000046955	0
CC	GO:0099513	polymeric cytoskeletal fiber	6/241	100/3205	0.775644	0.999998	ENSGALG00000011306/ENSGALG00000019716/ENSGALG00000028374/ENSGALG00000032838/ENSGALG00000026754/ENSGALG00000003529	6	5	ENSGALG00000011306/ENSGALG00000019716/ENSGALG00000028374/ENSGALG00000032838/ENSGALG00000003529	1	ENSGALG00000026754
CC	GO:0005875	microtubule associated complex	1/241	21/3205	0.807368	0.999998	ENSGALG00000046955	1	1	ENSGALG00000046955	0
CC	GO:1905368	peptidase complex	1/241	21/3205	0.807368	0.999998	ENSGALG00000047875	1	1	ENSGALG00000047875	0
CC	GO:0016469	proton-transporting two-sector ATPase complex	1/241	24/3205	0.847894	0.999998	ENSGALG00000015618	1	0		1	ENSGALG00000015618
CC	GO:0043228	non-membrane-bounded organelle	22/241	362/3205	0.889432	0.999998	ENSGALG00000006572/ENSGALG00000011306/ENSGALG00000032598/ENSGALG00000005644/ENSGALG00000046955/ENSGALG00000019716/ENSGALG00000028374/ENSGALG00000003820/ENSGALG00000001571/ENSGALG00000007647/ENSGALG00000032838/ENSGALG00000051765/ENSGALG00000035594/ENSGALG00000035960/ENSGALG00000047664/ENSGALG00000031159/ENSGALG00000026754/novel.1363/ENSGALG00000006691/ENSGALG00000003529/ENSGALG00000009602/ENSGALG0…	22	18	ENSGALG00000006572/ENSGALG00000011306/ENSGALG00000032598/ENSGALG00000005644/ENSGALG00000046955/ENSGALG00000019716/ENSGALG00000028374/ENSGALG00000003820/ENSGALG00000001571/ENSGALG00000032838/ENSGALG00000051765/ENSGALG00000035594/ENSGALG00000047664/ENSGALG00000031159/novel.1363/ENSGALG00000006691/ENSGALG00000003529/ENSGALG00000004034	4	ENSGALG00000007647/ENSGALG00000035960/ENSGALG00000026754/ENSGALG00000009602
CC	GO:0043232	intracellular non-membrane-bounded organelle	22/241	362/3205	0.889432	0.999998	ENSGALG00000006572/ENSGALG00000011306/ENSGALG00000032598/ENSGALG00000005644/ENSGALG00000046955/ENSGALG00000019716/ENSGALG00000028374/ENSGALG00000003820/ENSGALG00000001571/ENSGALG00000007647/ENSGALG00000032838/ENSGALG00000051765/ENSGALG00000035594/ENSGALG00000035960/ENSGALG00000047664/ENSGALG00000031159/ENSGALG00000026754/novel.1363/ENSGALG00000006691/ENSGALG00000003529/ENSGALG00000009602/ENSGALG0…	22	18	ENSGALG00000006572/ENSGALG00000011306/ENSGALG00000032598/ENSGALG00000005644/ENSGALG00000046955/ENSGALG00000019716/ENSGALG00000028374/ENSGALG00000003820/ENSGALG00000001571/ENSGALG00000032838/ENSGALG00000051765/ENSGALG00000035594/ENSGALG00000047664/ENSGALG00000031159/novel.1363/ENSGALG00000006691/ENSGALG00000003529/ENSGALG00000004034	4	ENSGALG00000007647/ENSGALG00000035960/ENSGALG00000026754/ENSGALG00000009602
CC	GO:0005667	transcription factor complex	1/241	31/3205	0.912421	0.999998	ENSGALG00000041299	1	1	ENSGALG00000041299	0
CC	GO:0005739	mitochondrion	2/241	58/3205	0.940224	0.999998	ENSGALG00000040120/ENSGALG00000038714	2	2	ENSGALG00000040120/ENSGALG00000038714	0
CC	GO:0015630	microtubule cytoskeleton	1/241	38/3205	0.949639	0.999998	ENSGALG00000046955	1	1	ENSGALG00000046955	0
CC	GO:0044427	chromosomal part	1/241	40/3205	0.957013	0.999998	ENSGALG00000031159	1	1	ENSGALG00000031159	0
CC	GO:0044446	intracellular organelle part	24/241	438/3205	0.971057	0.999998	ENSGALG00000006572/ENSGALG00000011306/ENSGALG00000012903/ENSGALG00000032598/ENSGALG00000005644/ENSGALG00000046955/ENSGALG00000019716/ENSGALG00000028374/ENSGALG00000003820/ENSGALG00000001571/ENSGALG00000007647/ENSGALG00000032838/ENSGALG00000035246/ENSGALG00000047875/ENSGALG00000035594/ENSGALG00000035960/ENSGALG00000031159/ENSGALG00000026754/novel.1363/ENSGALG00000037879/ENSGALG00000006691/ENSGALG0…	24	19	ENSGALG00000006572/ENSGALG00000011306/ENSGALG00000032598/ENSGALG00000005644/ENSGALG00000046955/ENSGALG00000019716/ENSGALG00000028374/ENSGALG00000003820/ENSGALG00000001571/ENSGALG00000032838/ENSGALG00000035246/ENSGALG00000047875/ENSGALG00000035594/ENSGALG00000031159/novel.1363/ENSGALG00000037879/ENSGALG00000006691/ENSGALG00000003529/ENSGALG00000004034	5	ENSGALG00000012903/ENSGALG00000007647/ENSGALG00000035960/ENSGALG00000026754/ENSGALG00000009602
CC	GO:0044422	organelle part	24/241	440/3205	0.97285	0.999998	ENSGALG00000006572/ENSGALG00000011306/ENSGALG00000012903/ENSGALG00000032598/ENSGALG00000005644/ENSGALG00000046955/ENSGALG00000019716/ENSGALG00000028374/ENSGALG00000003820/ENSGALG00000001571/ENSGALG00000007647/ENSGALG00000032838/ENSGALG00000035246/ENSGALG00000047875/ENSGALG00000035594/ENSGALG00000035960/ENSGALG00000031159/ENSGALG00000026754/novel.1363/ENSGALG00000037879/ENSGALG00000006691/ENSGALG0…	24	19	ENSGALG00000006572/ENSGALG00000011306/ENSGALG00000032598/ENSGALG00000005644/ENSGALG00000046955/ENSGALG00000019716/ENSGALG00000028374/ENSGALG00000003820/ENSGALG00000001571/ENSGALG00000032838/ENSGALG00000035246/ENSGALG00000047875/ENSGALG00000035594/ENSGALG00000031159/novel.1363/ENSGALG00000037879/ENSGALG00000006691/ENSGALG00000003529/ENSGALG00000004034	5	ENSGALG00000012903/ENSGALG00000007647/ENSGALG00000035960/ENSGALG00000026754/ENSGALG00000009602
CC	GO:0005694	chromosome	1/241	53/3205	0.984678	0.999998	ENSGALG00000031159	1	1	ENSGALG00000031159	0
CC	GO:0005654	nucleoplasm	1/241	54/3205	0.98585	0.999998	ENSGALG00000037879	1	1	ENSGALG00000037879	0
CC	GO:0044451	nucleoplasm part	1/241	54/3205	0.98585	0.999998	ENSGALG00000037879	1	1	ENSGALG00000037879	0
CC	GO:0012505	endomembrane system	3/241	108/3205	0.990535	0.999998	ENSGALG00000012903/ENSGALG00000035246/ENSGALG00000047875	3	2	ENSGALG00000035246/ENSGALG00000047875	1	ENSGALG00000012903
CC	GO:0031981	nuclear lumen	1/241	72/3205	0.996635	0.999998	ENSGALG00000037879	1	1	ENSGALG00000037879	0
CC	GO:0031974	membrane-enclosed lumen	1/241	80/3205	0.998228	0.999998	ENSGALG00000037879	1	1	ENSGALG00000037879	0
CC	GO:0043233	organelle lumen	1/241	80/3205	0.998228	0.999998	ENSGALG00000037879	1	1	ENSGALG00000037879	0
CC	GO:0070013	intracellular organelle lumen	1/241	80/3205	0.998228	0.999998	ENSGALG00000037879	1	1	ENSGALG00000037879	0
CC	GO:0044428	nuclear part	1/241	96/3205	0.999511	0.999998	ENSGALG00000037879	1	1	ENSGALG00000037879	0
CC	GO:0044444	cytoplasmic part	10/241	306/3205	0.999656	0.999998	ENSGALG00000006572/ENSGALG00000040120/ENSGALG00000012903/ENSGALG00000050229/ENSGALG00000035246/ENSGALG00000047875/ENSGALG00000029657/ENSGALG00000011443/ENSGALG00000038714/ENSGALG00000045478	10	9	ENSGALG00000006572/ENSGALG00000040120/ENSGALG00000050229/ENSGALG00000035246/ENSGALG00000047875/ENSGALG00000029657/ENSGALG00000011443/ENSGALG00000038714/ENSGALG00000045478	1	ENSGALG00000012903
CC	GO:0005737	cytoplasm	15/241	410/3205	0.999811	0.999998	ENSGALG00000006572/ENSGALG00000040120/ENSGALG00000012903/ENSGALG00000003921/ENSGALG00000037929/ENSGALG00000050229/ENSGALG00000035246/ENSGALG00000047875/ENSGALG00000029657/ENSGALG00000011816/ENSGALG00000011443/ENSGALG00000006608/ENSGALG00000038714/ENSGALG00000045478/ENSGALG00000012422	15	14	ENSGALG00000006572/ENSGALG00000040120/ENSGALG00000003921/ENSGALG00000037929/ENSGALG00000050229/ENSGALG00000035246/ENSGALG00000047875/ENSGALG00000029657/ENSGALG00000011816/ENSGALG00000011443/ENSGALG00000006608/ENSGALG00000038714/ENSGALG00000045478/ENSGALG00000012422	1	ENSGALG00000012903
CC	GO:0005634	nucleus	12/241	433/3205	0.999998	0.999998	ENSGALG00000033941/ENSGALG00000000504/ENSGALG00000050240/ENSGALG00000012921/ENSGALG00000000616/ENSGALG00000016581/ENSGALG00000017195/ENSGALG00000040794/ENSGALG00000049360/ENSGALG00000031159/ENSGALG00000039974/ENSGALG00000037879	12	11	ENSGALG00000033941/ENSGALG00000000504/ENSGALG00000050240/ENSGALG00000012921/ENSGALG00000000616/ENSGALG00000016581/ENSGALG00000017195/ENSGALG00000049360/ENSGALG00000031159/ENSGALG00000039974/ENSGALG00000037879	1	ENSGALG00000040794
MF	GO:0008009	chemokine activity	9/564	16/8928	1.15374e-07	1.43063e-05	ENSGALG00000034478/ENSGALG00000028256/ENSGALG00000046192/ENSGALG00000014585/ENSGALG00000024470/ENSGALG00000003003/ENSGALG00000026098/ENSGALG00000010338/ENSGALG00000026663	9	9	ENSGALG00000034478/ENSGALG00000028256/ENSGALG00000046192/ENSGALG00000014585/ENSGALG00000024470/ENSGALG00000003003/ENSGALG00000026098/ENSGALG00000010338/ENSGALG00000026663	0
MF	GO:0042379	chemokine receptor binding	9/564	16/8928	1.15374e-07	1.43063e-05	ENSGALG00000034478/ENSGALG00000028256/ENSGALG00000046192/ENSGALG00000014585/ENSGALG00000024470/ENSGALG00000003003/ENSGALG00000026098/ENSGALG00000010338/ENSGALG00000026663	9	9	ENSGALG00000034478/ENSGALG00000028256/ENSGALG00000046192/ENSGALG00000014585/ENSGALG00000024470/ENSGALG00000003003/ENSGALG00000026098/ENSGALG00000010338/ENSGALG00000026663	0
MF	GO:0001664	G-protein coupled receptor binding	9/564	19/8928	7.84295e-07	6.48351e-05	ENSGALG00000034478/ENSGALG00000028256/ENSGALG00000046192/ENSGALG00000014585/ENSGALG00000024470/ENSGALG00000003003/ENSGALG00000026098/ENSGALG00000010338/ENSGALG00000026663	9	9	ENSGALG00000034478/ENSGALG00000028256/ENSGALG00000046192/ENSGALG00000014585/ENSGALG00000024470/ENSGALG00000003003/ENSGALG00000026098/ENSGALG00000010338/ENSGALG00000026663	0
MF	GO:0005125	cytokine activity	10/564	27/8928	2.95828e-06	0.000183414	ENSGALG00000034478/ENSGALG00000028256/ENSGALG00000046192/ENSGALG00000014585/ENSGALG00000024470/ENSGALG00000003003/ENSGALG00000026098/ENSGALG00000010338/ENSGALG00000026663/ENSGALG00000029940	10	10	ENSGALG00000034478/ENSGALG00000028256/ENSGALG00000046192/ENSGALG00000014585/ENSGALG00000024470/ENSGALG00000003003/ENSGALG00000026098/ENSGALG00000010338/ENSGALG00000026663/ENSGALG00000029940	0
MF	GO:0005126	cytokine receptor binding	12/564	41/8928	5.22139e-06	0.000258981	ENSGALG00000034478/ENSGALG00000028256/ENSGALG00000046192/ENSGALG00000014585/ENSGALG00000024470/ENSGALG00000003003/ENSGALG00000010915/ENSGALG00000003076/ENSGALG00000026098/ENSGALG00000006415/ENSGALG00000010338/ENSGALG00000026663	12	12	ENSGALG00000034478/ENSGALG00000028256/ENSGALG00000046192/ENSGALG00000014585/ENSGALG00000024470/ENSGALG00000003003/ENSGALG00000010915/ENSGALG00000003076/ENSGALG00000026098/ENSGALG00000006415/ENSGALG00000010338/ENSGALG00000026663	0
MF	GO:0005102	receptor binding	27/564	223/8928	0.000813822	0.033638	ENSGALG00000034478/ENSGALG00000028256/ENSGALG00000055023/ENSGALG00000046192/ENSGALG00000014585/ENSGALG00000006508/ENSGALG00000034196/ENSGALG00000051589/ENSGALG00000040716/ENSGALG00000024470/ENSGALG00000003003/ENSGALG00000015001/ENSGALG00000009262/ENSGALG00000010915/ENSGALG00000031325/ENSGALG00000003076/ENSGALG00000026098/ENSGALG00000012787/ENSGALG00000006415/ENSGALG00000031255/ENSGALG00000010338/…	27	23	ENSGALG00000034478/ENSGALG00000028256/ENSGALG00000046192/ENSGALG00000014585/ENSGALG00000034196/ENSGALG00000051589/ENSGALG00000040716/ENSGALG00000024470/ENSGALG00000003003/ENSGALG00000015001/ENSGALG00000010915/ENSGALG00000031325/ENSGALG00000003076/ENSGALG00000026098/ENSGALG00000006415/ENSGALG00000031255/ENSGALG00000010338/ENSGALG00000026663/ENSGALG00000029940/ENSGALG00000054873/ENSGALG00000028638/…	4	ENSGALG00000055023/ENSGALG00000006508/ENSGALG00000009262/ENSGALG00000012787
MF	GO:0022857	transmembrane transporter activity	44/564	450/8928	0.00233753	0.0767013	ENSGALG00000015618/ENSGALG00000006112/ENSGALG00000029381/novel.1396/ENSGALG00000003863/ENSGALG00000035075/ENSGALG00000000367/ENSGALG00000002982/ENSGALG00000038336/ENSGALG00000011040/ENSGALG00000000558/ENSGALG00000036942/ENSGALG00000027986/ENSGALG00000022702/ENSGALG00000006053/ENSGALG00000005672/ENSGALG00000047574/ENSGALG00000002945/ENSGALG00000026902/ENSGALG00000031693/ENSGALG00000050887/ENSGALG0…	44	32	ENSGALG00000029381/novel.1396/ENSGALG00000003863/ENSGALG00000035075/ENSGALG00000000367/ENSGALG00000002982/ENSGALG00000038336/ENSGALG00000000558/ENSGALG00000036942/ENSGALG00000027986/ENSGALG00000022702/ENSGALG00000006053/ENSGALG00000005672/ENSGALG00000047574/ENSGALG00000002945/ENSGALG00000026902/ENSGALG00000031693/ENSGALG00000050887/ENSGALG00000006202/ENSGALG00000001573/ENSGALG00000034284/ENSGALG0…	12	ENSGALG00000015618/ENSGALG00000006112/ENSGALG00000011040/ENSGALG00000010497/ENSGALG00000010375/ENSGALG00000016744/ENSGALG00000011858/ENSGALG00000037366/ENSGALG00000020292/ENSGALG00000012847/ENSGALG00000004083/ENSGALG00000006297
MF	GO:0005231	excitatory extracellular ligand-gated ion channel activity	6/564	23/8928	0.00247424	0.0767013	ENSGALG00000003863/ENSGALG00000026902/ENSGALG00000001573/ENSGALG00000001172/ENSGALG00000037366/ENSGALG00000004083	6	4	ENSGALG00000003863/ENSGALG00000026902/ENSGALG00000001573/ENSGALG00000001172	2	ENSGALG00000037366/ENSGALG00000004083
MF	GO:0000975	regulatory region DNA binding	4/564	13/8928	0.00712104	0.175721	ENSGALG00000006785/ENSGALG00000030291/ENSGALG00000005757/ENSGALG00000014297	4	4	ENSGALG00000006785/ENSGALG00000030291/ENSGALG00000005757/ENSGALG00000014297	0
MF	GO:0001067	regulatory region nucleic acid binding	4/564	13/8928	0.00712104	0.175721	ENSGALG00000006785/ENSGALG00000030291/ENSGALG00000005757/ENSGALG00000014297	4	4	ENSGALG00000006785/ENSGALG00000030291/ENSGALG00000005757/ENSGALG00000014297	0
MF	GO:0015267	channel activity	23/564	214/8928	0.00850264	0.175721	ENSGALG00000006112/novel.1396/ENSGALG00000003863/ENSGALG00000000367/ENSGALG00000011040/ENSGALG00000036942/ENSGALG00000022702/ENSGALG00000002945/ENSGALG00000026902/ENSGALG00000031693/ENSGALG00000050887/ENSGALG00000006202/ENSGALG00000016744/ENSGALG00000011858/ENSGALG00000001573/ENSGALG00000001172/ENSGALG00000037366/ENSGALG00000020292/ENSGALG00000007980/ENSGALG00000003833/ENSGALG00000004083/ENSGALG0…	23	15	novel.1396/ENSGALG00000003863/ENSGALG00000000367/ENSGALG00000036942/ENSGALG00000022702/ENSGALG00000002945/ENSGALG00000026902/ENSGALG00000031693/ENSGALG00000050887/ENSGALG00000006202/ENSGALG00000001573/ENSGALG00000001172/ENSGALG00000007980/ENSGALG00000003833/ENSGALG00000009935	8	ENSGALG00000006112/ENSGALG00000011040/ENSGALG00000016744/ENSGALG00000011858/ENSGALG00000037366/ENSGALG00000020292/ENSGALG00000004083/ENSGALG00000006297
MF	GO:0022803	passive transmembrane transporter activity	23/564	214/8928	0.00850264	0.175721	ENSGALG00000006112/novel.1396/ENSGALG00000003863/ENSGALG00000000367/ENSGALG00000011040/ENSGALG00000036942/ENSGALG00000022702/ENSGALG00000002945/ENSGALG00000026902/ENSGALG00000031693/ENSGALG00000050887/ENSGALG00000006202/ENSGALG00000016744/ENSGALG00000011858/ENSGALG00000001573/ENSGALG00000001172/ENSGALG00000037366/ENSGALG00000020292/ENSGALG00000007980/ENSGALG00000003833/ENSGALG00000004083/ENSGALG0…	23	15	novel.1396/ENSGALG00000003863/ENSGALG00000000367/ENSGALG00000036942/ENSGALG00000022702/ENSGALG00000002945/ENSGALG00000026902/ENSGALG00000031693/ENSGALG00000050887/ENSGALG00000006202/ENSGALG00000001573/ENSGALG00000001172/ENSGALG00000007980/ENSGALG00000003833/ENSGALG00000009935	8	ENSGALG00000006112/ENSGALG00000011040/ENSGALG00000016744/ENSGALG00000011858/ENSGALG00000037366/ENSGALG00000020292/ENSGALG00000004083/ENSGALG00000006297
MF	GO:0017111	nucleoside-triphosphatase activity	36/564	382/8928	0.00998748	0.19053	ENSGALG00000015618/ENSGALG00000050544/ENSGALG00000054648/ENSGALG00000029381/ENSGALG00000048325/ENSGALG00000004860/ENSGALG00000035075/ENSGALG00000006719/ENSGALG00000032598/ENSGALG00000005644/ENSGALG00000043606/ENSGALG00000009955/ENSGALG00000046955/ENSGALG00000000720/ENSGALG00000016142/ENSGALG00000003774/ENSGALG00000011492/ENSGALG00000001571/ENSGALG00000007647/ENSGALG00000052903/ENSGALG00000037802/…	36	28	ENSGALG00000050544/ENSGALG00000054648/ENSGALG00000029381/ENSGALG00000048325/ENSGALG00000004860/ENSGALG00000035075/ENSGALG00000032598/ENSGALG00000005644/ENSGALG00000043606/ENSGALG00000009955/ENSGALG00000046955/ENSGALG00000000720/ENSGALG00000016142/ENSGALG00000003774/ENSGALG00000001571/ENSGALG00000037802/ENSGALG00000035594/ENSGALG00000027789/ENSGALG00000017099/ENSGALG00000037953/ENSGALG00000012456/…	8	ENSGALG00000015618/ENSGALG00000006719/ENSGALG00000011492/ENSGALG00000007647/ENSGALG00000052903/ENSGALG00000035960/ENSGALG00000010664/ENSGALG00000009602
MF	GO:0005261	cation channel activity	10/564	69/8928	0.0108768	0.191129	ENSGALG00000006112/ENSGALG00000003863/ENSGALG00000000367/ENSGALG00000011040/ENSGALG00000026902/ENSGALG00000031693/ENSGALG00000050887/ENSGALG00000006202/ENSGALG00000001573/ENSGALG00000009935	10	8	ENSGALG00000003863/ENSGALG00000000367/ENSGALG00000026902/ENSGALG00000031693/ENSGALG00000050887/ENSGALG00000006202/ENSGALG00000001573/ENSGALG00000009935	2	ENSGALG00000006112/ENSGALG00000011040
MF	GO:0016462	pyrophosphatase activity	36/564	389/8928	0.013049	0.191129	ENSGALG00000015618/ENSGALG00000050544/ENSGALG00000054648/ENSGALG00000029381/ENSGALG00000048325/ENSGALG00000004860/ENSGALG00000035075/ENSGALG00000006719/ENSGALG00000032598/ENSGALG00000005644/ENSGALG00000043606/ENSGALG00000009955/ENSGALG00000046955/ENSGALG00000000720/ENSGALG00000016142/ENSGALG00000003774/ENSGALG00000011492/ENSGALG00000001571/ENSGALG00000007647/ENSGALG00000052903/ENSGALG00000037802/…	36	28	ENSGALG00000050544/ENSGALG00000054648/ENSGALG00000029381/ENSGALG00000048325/ENSGALG00000004860/ENSGALG00000035075/ENSGALG00000032598/ENSGALG00000005644/ENSGALG00000043606/ENSGALG00000009955/ENSGALG00000046955/ENSGALG00000000720/ENSGALG00000016142/ENSGALG00000003774/ENSGALG00000001571/ENSGALG00000037802/ENSGALG00000035594/ENSGALG00000027789/ENSGALG00000017099/ENSGALG00000037953/ENSGALG00000012456/…	8	ENSGALG00000015618/ENSGALG00000006719/ENSGALG00000011492/ENSGALG00000007647/ENSGALG00000052903/ENSGALG00000035960/ENSGALG00000010664/ENSGALG00000009602
MF	GO:0016818	hydrolase activity, acting on acid anhydrides, in phosphorus-containing anhydrides	36/564	391/8928	0.0140523	0.191129	ENSGALG00000015618/ENSGALG00000050544/ENSGALG00000054648/ENSGALG00000029381/ENSGALG00000048325/ENSGALG00000004860/ENSGALG00000035075/ENSGALG00000006719/ENSGALG00000032598/ENSGALG00000005644/ENSGALG00000043606/ENSGALG00000009955/ENSGALG00000046955/ENSGALG00000000720/ENSGALG00000016142/ENSGALG00000003774/ENSGALG00000011492/ENSGALG00000001571/ENSGALG00000007647/ENSGALG00000052903/ENSGALG00000037802/…	36	28	ENSGALG00000050544/ENSGALG00000054648/ENSGALG00000029381/ENSGALG00000048325/ENSGALG00000004860/ENSGALG00000035075/ENSGALG00000032598/ENSGALG00000005644/ENSGALG00000043606/ENSGALG00000009955/ENSGALG00000046955/ENSGALG00000000720/ENSGALG00000016142/ENSGALG00000003774/ENSGALG00000001571/ENSGALG00000037802/ENSGALG00000035594/ENSGALG00000027789/ENSGALG00000017099/ENSGALG00000037953/ENSGALG00000012456/…	8	ENSGALG00000015618/ENSGALG00000006719/ENSGALG00000011492/ENSGALG00000007647/ENSGALG00000052903/ENSGALG00000035960/ENSGALG00000010664/ENSGALG00000009602
MF	GO:0005216	ion channel activity	22/564	213/8928	0.0153277	0.191129	ENSGALG00000006112/ENSGALG00000003863/ENSGALG00000000367/ENSGALG00000011040/ENSGALG00000036942/ENSGALG00000022702/ENSGALG00000002945/ENSGALG00000026902/ENSGALG00000031693/ENSGALG00000050887/ENSGALG00000006202/ENSGALG00000016744/ENSGALG00000011858/ENSGALG00000001573/ENSGALG00000001172/ENSGALG00000037366/ENSGALG00000020292/ENSGALG00000007980/ENSGALG00000003833/ENSGALG00000004083/ENSGALG00000009935/…	22	14	ENSGALG00000003863/ENSGALG00000000367/ENSGALG00000036942/ENSGALG00000022702/ENSGALG00000002945/ENSGALG00000026902/ENSGALG00000031693/ENSGALG00000050887/ENSGALG00000006202/ENSGALG00000001573/ENSGALG00000001172/ENSGALG00000007980/ENSGALG00000003833/ENSGALG00000009935	8	ENSGALG00000006112/ENSGALG00000011040/ENSGALG00000016744/ENSGALG00000011858/ENSGALG00000037366/ENSGALG00000020292/ENSGALG00000004083/ENSGALG00000006297
MF	GO:0022838	substrate-specific channel activity	22/564	213/8928	0.0153277	0.191129	ENSGALG00000006112/ENSGALG00000003863/ENSGALG00000000367/ENSGALG00000011040/ENSGALG00000036942/ENSGALG00000022702/ENSGALG00000002945/ENSGALG00000026902/ENSGALG00000031693/ENSGALG00000050887/ENSGALG00000006202/ENSGALG00000016744/ENSGALG00000011858/ENSGALG00000001573/ENSGALG00000001172/ENSGALG00000037366/ENSGALG00000020292/ENSGALG00000007980/ENSGALG00000003833/ENSGALG00000004083/ENSGALG00000009935/…	22	14	ENSGALG00000003863/ENSGALG00000000367/ENSGALG00000036942/ENSGALG00000022702/ENSGALG00000002945/ENSGALG00000026902/ENSGALG00000031693/ENSGALG00000050887/ENSGALG00000006202/ENSGALG00000001573/ENSGALG00000001172/ENSGALG00000007980/ENSGALG00000003833/ENSGALG00000009935	8	ENSGALG00000006112/ENSGALG00000011040/ENSGALG00000016744/ENSGALG00000011858/ENSGALG00000037366/ENSGALG00000020292/ENSGALG00000004083/ENSGALG00000006297
MF	GO:0022836	gated channel activity	14/564	117/8928	0.0153361	0.191129	ENSGALG00000006112/ENSGALG00000003863/ENSGALG00000011040/ENSGALG00000022702/ENSGALG00000026902/ENSGALG00000031693/ENSGALG00000050887/ENSGALG00000016744/ENSGALG00000001573/ENSGALG00000001172/ENSGALG00000037366/ENSGALG00000020292/ENSGALG00000004083/ENSGALG00000009935	14	8	ENSGALG00000003863/ENSGALG00000022702/ENSGALG00000026902/ENSGALG00000031693/ENSGALG00000050887/ENSGALG00000001573/ENSGALG00000001172/ENSGALG00000009935	6	ENSGALG00000006112/ENSGALG00000011040/ENSGALG00000016744/ENSGALG00000037366/ENSGALG00000020292/ENSGALG00000004083
MF	GO:0016757	transferase activity, transferring glycosyl groups	17/564	154/8928	0.0171535	0.191129	ENSGALG00000008671/ENSGALG00000000871/ENSGALG00000006443/ENSGALG00000035927/ENSGALG00000052286/ENSGALG00000000225/ENSGALG00000050532/ENSGALG00000047087/ENSGALG00000049536/ENSGALG00000034975/ENSGALG00000006882/ENSGALG00000028803/ENSGALG00000043829/ENSGALG00000046826/ENSGALG00000054759/ENSGALG00000050235/ENSGALG00000008508	17	15	ENSGALG00000000871/ENSGALG00000006443/ENSGALG00000035927/ENSGALG00000052286/ENSGALG00000000225/ENSGALG00000050532/ENSGALG00000047087/ENSGALG00000049536/ENSGALG00000034975/ENSGALG00000028803/ENSGALG00000043829/ENSGALG00000046826/ENSGALG00000054759/ENSGALG00000050235/ENSGALG00000008508	2	ENSGALG00000008671/ENSGALG00000006882
MF	GO:0005230	extracellular ligand-gated ion channel activity	9/564	64/8928	0.0184202	0.191129	ENSGALG00000003863/ENSGALG00000022702/ENSGALG00000026902/ENSGALG00000016744/ENSGALG00000001573/ENSGALG00000001172/ENSGALG00000037366/ENSGALG00000020292/ENSGALG00000004083	9	5	ENSGALG00000003863/ENSGALG00000022702/ENSGALG00000026902/ENSGALG00000001573/ENSGALG00000001172	4	ENSGALG00000016744/ENSGALG00000037366/ENSGALG00000020292/ENSGALG00000004083
MF	GO:0016817	hydrolase activity, acting on acid anhydrides	36/564	399/8928	0.0187112	0.191129	ENSGALG00000015618/ENSGALG00000050544/ENSGALG00000054648/ENSGALG00000029381/ENSGALG00000048325/ENSGALG00000004860/ENSGALG00000035075/ENSGALG00000006719/ENSGALG00000032598/ENSGALG00000005644/ENSGALG00000043606/ENSGALG00000009955/ENSGALG00000046955/ENSGALG00000000720/ENSGALG00000016142/ENSGALG00000003774/ENSGALG00000011492/ENSGALG00000001571/ENSGALG00000007647/ENSGALG00000052903/ENSGALG00000037802/…	36	28	ENSGALG00000050544/ENSGALG00000054648/ENSGALG00000029381/ENSGALG00000048325/ENSGALG00000004860/ENSGALG00000035075/ENSGALG00000032598/ENSGALG00000005644/ENSGALG00000043606/ENSGALG00000009955/ENSGALG00000046955/ENSGALG00000000720/ENSGALG00000016142/ENSGALG00000003774/ENSGALG00000001571/ENSGALG00000037802/ENSGALG00000035594/ENSGALG00000027789/ENSGALG00000017099/ENSGALG00000037953/ENSGALG00000012456/…	8	ENSGALG00000015618/ENSGALG00000006719/ENSGALG00000011492/ENSGALG00000007647/ENSGALG00000052903/ENSGALG00000035960/ENSGALG00000010664/ENSGALG00000009602
MF	GO:0004871	signal transducer activity	41/564	467/8928	0.019181	0.191129	ENSGALG00000035569/ENSGALG00000043947/ENSGALG00000016176/ENSGALG00000004128/ENSGALG00000020656/ENSGALG00000039837/ENSGALG00000003863/ENSGALG00000006719/ENSGALG00000012297/ENSGALG00000044763/ENSGALG00000005853/ENSGALG00000003113/ENSGALG00000001149/ENSGALG00000004930/ENSGALG00000039772/ENSGALG00000009640/ENSGALG00000026902/ENSGALG00000039432/ENSGALG00000001462/ENSGALG00000013253/ENSGALG00000001573/…	41	28	ENSGALG00000043947/ENSGALG00000004128/ENSGALG00000039837/ENSGALG00000003863/ENSGALG00000044763/ENSGALG00000003113/ENSGALG00000001149/ENSGALG00000004930/ENSGALG00000026902/ENSGALG00000039432/ENSGALG00000001462/ENSGALG00000013253/ENSGALG00000001573/ENSGALG00000040567/ENSGALG00000001172/ENSGALG00000011219/ENSGALG00000014984/ENSGALG00000023844/ENSGALG00000001701/ENSGALG00000017195/ENSGALG00000007418/…	13	ENSGALG00000035569/ENSGALG00000016176/ENSGALG00000020656/ENSGALG00000006719/ENSGALG00000012297/ENSGALG00000005853/ENSGALG00000039772/ENSGALG00000009640/ENSGALG00000037366/ENSGALG00000009684/ENSGALG00000044485/ENSGALG00000009368/ENSGALG00000004083
MF	GO:0005044	scavenger receptor activity	7/564	44/8928	0.019267	0.191129	ENSGALG00000043016/ENSGALG00000031735/ENSGALG00000048710/ENSGALG00000053885/ENSGALG00000016580/ENSGALG00000013090/ENSGALG00000047283	7	7	ENSGALG00000043016/ENSGALG00000031735/ENSGALG00000048710/ENSGALG00000053885/ENSGALG00000016580/ENSGALG00000013090/ENSGALG00000047283	0
MF	GO:0038024	cargo receptor activity	7/564	44/8928	0.019267	0.191129	ENSGALG00000043016/ENSGALG00000031735/ENSGALG00000048710/ENSGALG00000053885/ENSGALG00000016580/ENSGALG00000013090/ENSGALG00000047283	7	7	ENSGALG00000043016/ENSGALG00000031735/ENSGALG00000048710/ENSGALG00000053885/ENSGALG00000016580/ENSGALG00000013090/ENSGALG00000047283	0
MF	GO:0022891	substrate-specific transmembrane transporter activity	34/564	376/8928	0.0212819	0.202996	ENSGALG00000015618/ENSGALG00000006112/ENSGALG00000003863/ENSGALG00000000367/ENSGALG00000011040/ENSGALG00000036942/ENSGALG00000027986/ENSGALG00000022702/ENSGALG00000005672/ENSGALG00000047574/ENSGALG00000002945/ENSGALG00000026902/ENSGALG00000031693/ENSGALG00000050887/ENSGALG00000010497/ENSGALG00000010375/ENSGALG00000006202/ENSGALG00000016744/ENSGALG00000011858/ENSGALG00000001573/ENSGALG00000034284/…	34	22	ENSGALG00000003863/ENSGALG00000000367/ENSGALG00000036942/ENSGALG00000027986/ENSGALG00000022702/ENSGALG00000005672/ENSGALG00000047574/ENSGALG00000002945/ENSGALG00000026902/ENSGALG00000031693/ENSGALG00000050887/ENSGALG00000006202/ENSGALG00000001573/ENSGALG00000034284/ENSGALG00000001172/ENSGALG00000007980/ENSGALG00000004360/ENSGALG00000003833/ENSGALG00000034251/ENSGALG00000009758/ENSGALG00000009935/…	12	ENSGALG00000015618/ENSGALG00000006112/ENSGALG00000011040/ENSGALG00000010497/ENSGALG00000010375/ENSGALG00000016744/ENSGALG00000011858/ENSGALG00000037366/ENSGALG00000020292/ENSGALG00000012847/ENSGALG00000004083/ENSGALG00000006297
MF	GO:0015276	ligand-gated ion channel activity	10/564	80/8928	0.0284594	0.244357	ENSGALG00000003863/ENSGALG00000022702/ENSGALG00000026902/ENSGALG00000016744/ENSGALG00000001573/ENSGALG00000001172/ENSGALG00000037366/ENSGALG00000020292/ENSGALG00000004083/ENSGALG00000009935	10	6	ENSGALG00000003863/ENSGALG00000022702/ENSGALG00000026902/ENSGALG00000001573/ENSGALG00000001172/ENSGALG00000009935	4	ENSGALG00000016744/ENSGALG00000037366/ENSGALG00000020292/ENSGALG00000004083
MF	GO:0022834	ligand-gated channel activity	10/564	80/8928	0.0284594	0.244357	ENSGALG00000003863/ENSGALG00000022702/ENSGALG00000026902/ENSGALG00000016744/ENSGALG00000001573/ENSGALG00000001172/ENSGALG00000037366/ENSGALG00000020292/ENSGALG00000004083/ENSGALG00000009935	10	6	ENSGALG00000003863/ENSGALG00000022702/ENSGALG00000026902/ENSGALG00000001573/ENSGALG00000001172/ENSGALG00000009935	4	ENSGALG00000016744/ENSGALG00000037366/ENSGALG00000020292/ENSGALG00000004083
MF	GO:0005272	sodium channel activity	4/564	19/8928	0.028574	0.244357	ENSGALG00000006112/ENSGALG00000000367/ENSGALG00000011040/ENSGALG00000006202	4	2	ENSGALG00000000367/ENSGALG00000006202	2	ENSGALG00000006112/ENSGALG00000011040
MF	GO:0038023	signaling receptor activity	37/564	430/8928	0.0330415	0.273143	ENSGALG00000035569/ENSGALG00000043947/ENSGALG00000016176/ENSGALG00000004128/ENSGALG00000020656/ENSGALG00000039837/ENSGALG00000003863/ENSGALG00000012297/ENSGALG00000044763/ENSGALG00000005853/ENSGALG00000001149/ENSGALG00000004930/ENSGALG00000009640/ENSGALG00000026902/ENSGALG00000039432/ENSGALG00000001462/ENSGALG00000013253/ENSGALG00000001573/ENSGALG00000040567/ENSGALG00000001172/ENSGALG00000037366/…	37	27	ENSGALG00000043947/ENSGALG00000004128/ENSGALG00000039837/ENSGALG00000003863/ENSGALG00000044763/ENSGALG00000001149/ENSGALG00000004930/ENSGALG00000026902/ENSGALG00000039432/ENSGALG00000001462/ENSGALG00000013253/ENSGALG00000001573/ENSGALG00000040567/ENSGALG00000001172/ENSGALG00000011219/ENSGALG00000014984/ENSGALG00000023844/ENSGALG00000001701/ENSGALG00000017195/ENSGALG00000007418/ENSGALG00000051502/…	10	ENSGALG00000035569/ENSGALG00000016176/ENSGALG00000020656/ENSGALG00000012297/ENSGALG00000005853/ENSGALG00000009640/ENSGALG00000037366/ENSGALG00000009684/ENSGALG00000044485/ENSGALG00000004083
MF	GO:0046982	protein heterodimerization activity	9/564	73/8928	0.0395089	0.289333	ENSGALG00000049408/ENSGALG00000027571/ENSGALG00000048097/ENSGALG00000045636/ENSGALG00000052030/ENSGALG00000054083/ENSGALG00000052284/ENSGALG00000049751/ENSGALG00000048231	9	8	ENSGALG00000049408/ENSGALG00000027571/ENSGALG00000048097/ENSGALG00000045636/ENSGALG00000052030/ENSGALG00000054083/ENSGALG00000052284/ENSGALG00000049751	1	ENSGALG00000048231
MF	GO:0015075	ion transmembrane transporter activity	32/564	368/8928	0.0400331	0.289333	ENSGALG00000015618/ENSGALG00000006112/ENSGALG00000003863/ENSGALG00000000367/ENSGALG00000011040/ENSGALG00000036942/ENSGALG00000027986/ENSGALG00000022702/ENSGALG00000005672/ENSGALG00000047574/ENSGALG00000002945/ENSGALG00000026902/ENSGALG00000031693/ENSGALG00000050887/ENSGALG00000010375/ENSGALG00000006202/ENSGALG00000016744/ENSGALG00000011858/ENSGALG00000001573/ENSGALG00000034284/ENSGALG00000001172/…	32	21	ENSGALG00000003863/ENSGALG00000000367/ENSGALG00000036942/ENSGALG00000027986/ENSGALG00000022702/ENSGALG00000005672/ENSGALG00000047574/ENSGALG00000002945/ENSGALG00000026902/ENSGALG00000031693/ENSGALG00000050887/ENSGALG00000006202/ENSGALG00000001573/ENSGALG00000034284/ENSGALG00000001172/ENSGALG00000007980/ENSGALG00000004360/ENSGALG00000003833/ENSGALG00000034251/ENSGALG00000009758/ENSGALG00000009935	11	ENSGALG00000015618/ENSGALG00000006112/ENSGALG00000011040/ENSGALG00000010375/ENSGALG00000016744/ENSGALG00000011858/ENSGALG00000037366/ENSGALG00000020292/ENSGALG00000012847/ENSGALG00000004083/ENSGALG00000006297
MF	GO:0099600	transmembrane receptor activity	40/564	480/8928	0.0423438	0.289333	ENSGALG00000035569/ENSGALG00000043947/ENSGALG00000016176/ENSGALG00000004128/ENSGALG00000020656/ENSGALG00000039837/ENSGALG00000003863/ENSGALG00000012297/ENSGALG00000044763/ENSGALG00000005853/ENSGALG00000001149/ENSGALG00000004930/ENSGALG00000022702/ENSGALG00000009640/ENSGALG00000026902/ENSGALG00000039432/ENSGALG00000001462/ENSGALG00000016744/ENSGALG00000013253/ENSGALG00000001573/ENSGALG00000040567/…	40	28	ENSGALG00000043947/ENSGALG00000004128/ENSGALG00000039837/ENSGALG00000003863/ENSGALG00000044763/ENSGALG00000001149/ENSGALG00000004930/ENSGALG00000022702/ENSGALG00000026902/ENSGALG00000039432/ENSGALG00000001462/ENSGALG00000013253/ENSGALG00000001573/ENSGALG00000040567/ENSGALG00000001172/ENSGALG00000011219/ENSGALG00000014984/ENSGALG00000023844/ENSGALG00000001701/ENSGALG00000007418/ENSGALG00000051502/…	12	ENSGALG00000035569/ENSGALG00000016176/ENSGALG00000020656/ENSGALG00000012297/ENSGALG00000005853/ENSGALG00000009640/ENSGALG00000016744/ENSGALG00000037366/ENSGALG00000020292/ENSGALG00000009684/ENSGALG00000044485/ENSGALG00000004083
MF	GO:0016763	transferase activity, transferring pentosyl groups	5/564	31/8928	0.0429369	0.289333	ENSGALG00000000871/ENSGALG00000006443/ENSGALG00000047087/ENSGALG00000049536/ENSGALG00000050235	5	5	ENSGALG00000000871/ENSGALG00000006443/ENSGALG00000047087/ENSGALG00000049536/ENSGALG00000050235	0
MF	GO:0004888	transmembrane signaling receptor activity	36/564	426/8928	0.0440679	0.289333	ENSGALG00000035569/ENSGALG00000043947/ENSGALG00000016176/ENSGALG00000004128/ENSGALG00000020656/ENSGALG00000039837/ENSGALG00000003863/ENSGALG00000012297/ENSGALG00000044763/ENSGALG00000005853/ENSGALG00000001149/ENSGALG00000004930/ENSGALG00000009640/ENSGALG00000026902/ENSGALG00000039432/ENSGALG00000001462/ENSGALG00000013253/ENSGALG00000001573/ENSGALG00000040567/ENSGALG00000001172/ENSGALG00000037366/…	36	26	ENSGALG00000043947/ENSGALG00000004128/ENSGALG00000039837/ENSGALG00000003863/ENSGALG00000044763/ENSGALG00000001149/ENSGALG00000004930/ENSGALG00000026902/ENSGALG00000039432/ENSGALG00000001462/ENSGALG00000013253/ENSGALG00000001573/ENSGALG00000040567/ENSGALG00000001172/ENSGALG00000011219/ENSGALG00000014984/ENSGALG00000023844/ENSGALG00000001701/ENSGALG00000007418/ENSGALG00000051502/ENSGALG00000004113/…	10	ENSGALG00000035569/ENSGALG00000016176/ENSGALG00000020656/ENSGALG00000012297/ENSGALG00000005853/ENSGALG00000009640/ENSGALG00000037366/ENSGALG00000009684/ENSGALG00000044485/ENSGALG00000004083
MF	GO:0008378	galactosyltransferase activity	3/564	13/8928	0.0445911	0.289333	ENSGALG00000050532/ENSGALG00000028803/ENSGALG00000054759	3	3	ENSGALG00000050532/ENSGALG00000028803/ENSGALG00000054759	0
MF	GO:0022892	substrate-specific transporter activity	34/564	400/8928	0.0461198	0.289333	ENSGALG00000015618/ENSGALG00000006112/ENSGALG00000003863/ENSGALG00000000367/ENSGALG00000011040/ENSGALG00000036942/ENSGALG00000027986/ENSGALG00000022702/ENSGALG00000005672/ENSGALG00000047574/ENSGALG00000002945/ENSGALG00000026902/ENSGALG00000031693/ENSGALG00000050887/ENSGALG00000010497/ENSGALG00000010375/ENSGALG00000006202/ENSGALG00000016744/ENSGALG00000011858/ENSGALG00000001573/ENSGALG00000034284/…	34	22	ENSGALG00000003863/ENSGALG00000000367/ENSGALG00000036942/ENSGALG00000027986/ENSGALG00000022702/ENSGALG00000005672/ENSGALG00000047574/ENSGALG00000002945/ENSGALG00000026902/ENSGALG00000031693/ENSGALG00000050887/ENSGALG00000006202/ENSGALG00000001573/ENSGALG00000034284/ENSGALG00000001172/ENSGALG00000007980/ENSGALG00000004360/ENSGALG00000003833/ENSGALG00000034251/ENSGALG00000009758/ENSGALG00000009935/…	12	ENSGALG00000015618/ENSGALG00000006112/ENSGALG00000011040/ENSGALG00000010497/ENSGALG00000010375/ENSGALG00000016744/ENSGALG00000011858/ENSGALG00000037366/ENSGALG00000020292/ENSGALG00000012847/ENSGALG00000004083/ENSGALG00000006297
MF	GO:0001883	purine nucleoside binding	21/564	227/8928	0.0501076	0.289333	ENSGALG00000050544/ENSGALG00000053964/ENSGALG00000054648/ENSGALG00000048325/ENSGALG00000029857/ENSGALG00000004860/ENSGALG00000051027/ENSGALG00000043606/ENSGALG00000000720/ENSGALG00000016142/ENSGALG00000045581/ENSGALG00000029569/ENSGALG00000037802/ENSGALG00000027789/ENSGALG00000017099/ENSGALG00000051536/ENSGALG00000012456/ENSGALG00000045529/ENSGALG00000040741/novel.667/ENSGALG00000033244	21	21	ENSGALG00000050544/ENSGALG00000053964/ENSGALG00000054648/ENSGALG00000048325/ENSGALG00000029857/ENSGALG00000004860/ENSGALG00000051027/ENSGALG00000043606/ENSGALG00000000720/ENSGALG00000016142/ENSGALG00000045581/ENSGALG00000029569/ENSGALG00000037802/ENSGALG00000027789/ENSGALG00000017099/ENSGALG00000051536/ENSGALG00000012456/ENSGALG00000045529/ENSGALG00000040741/novel.667/ENSGALG00000033244	0
MF	GO:0005525	GTP binding	21/564	227/8928	0.0501076	0.289333	ENSGALG00000050544/ENSGALG00000053964/ENSGALG00000054648/ENSGALG00000048325/ENSGALG00000029857/ENSGALG00000004860/ENSGALG00000051027/ENSGALG00000043606/ENSGALG00000000720/ENSGALG00000016142/ENSGALG00000045581/ENSGALG00000029569/ENSGALG00000037802/ENSGALG00000027789/ENSGALG00000017099/ENSGALG00000051536/ENSGALG00000012456/ENSGALG00000045529/ENSGALG00000040741/novel.667/ENSGALG00000033244	21	21	ENSGALG00000050544/ENSGALG00000053964/ENSGALG00000054648/ENSGALG00000048325/ENSGALG00000029857/ENSGALG00000004860/ENSGALG00000051027/ENSGALG00000043606/ENSGALG00000000720/ENSGALG00000016142/ENSGALG00000045581/ENSGALG00000029569/ENSGALG00000037802/ENSGALG00000027789/ENSGALG00000017099/ENSGALG00000051536/ENSGALG00000012456/ENSGALG00000045529/ENSGALG00000040741/novel.667/ENSGALG00000033244	0
MF	GO:0032549	ribonucleoside binding	21/564	227/8928	0.0501076	0.289333	ENSGALG00000050544/ENSGALG00000053964/ENSGALG00000054648/ENSGALG00000048325/ENSGALG00000029857/ENSGALG00000004860/ENSGALG00000051027/ENSGALG00000043606/ENSGALG00000000720/ENSGALG00000016142/ENSGALG00000045581/ENSGALG00000029569/ENSGALG00000037802/ENSGALG00000027789/ENSGALG00000017099/ENSGALG00000051536/ENSGALG00000012456/ENSGALG00000045529/ENSGALG00000040741/novel.667/ENSGALG00000033244	21	21	ENSGALG00000050544/ENSGALG00000053964/ENSGALG00000054648/ENSGALG00000048325/ENSGALG00000029857/ENSGALG00000004860/ENSGALG00000051027/ENSGALG00000043606/ENSGALG00000000720/ENSGALG00000016142/ENSGALG00000045581/ENSGALG00000029569/ENSGALG00000037802/ENSGALG00000027789/ENSGALG00000017099/ENSGALG00000051536/ENSGALG00000012456/ENSGALG00000045529/ENSGALG00000040741/novel.667/ENSGALG00000033244	0
MF	GO:0032550	purine ribonucleoside binding	21/564	227/8928	0.0501076	0.289333	ENSGALG00000050544/ENSGALG00000053964/ENSGALG00000054648/ENSGALG00000048325/ENSGALG00000029857/ENSGALG00000004860/ENSGALG00000051027/ENSGALG00000043606/ENSGALG00000000720/ENSGALG00000016142/ENSGALG00000045581/ENSGALG00000029569/ENSGALG00000037802/ENSGALG00000027789/ENSGALG00000017099/ENSGALG00000051536/ENSGALG00000012456/ENSGALG00000045529/ENSGALG00000040741/novel.667/ENSGALG00000033244	21	21	ENSGALG00000050544/ENSGALG00000053964/ENSGALG00000054648/ENSGALG00000048325/ENSGALG00000029857/ENSGALG00000004860/ENSGALG00000051027/ENSGALG00000043606/ENSGALG00000000720/ENSGALG00000016142/ENSGALG00000045581/ENSGALG00000029569/ENSGALG00000037802/ENSGALG00000027789/ENSGALG00000017099/ENSGALG00000051536/ENSGALG00000012456/ENSGALG00000045529/ENSGALG00000040741/novel.667/ENSGALG00000033244	0
MF	GO:0032561	guanyl ribonucleotide binding	21/564	227/8928	0.0501076	0.289333	ENSGALG00000050544/ENSGALG00000053964/ENSGALG00000054648/ENSGALG00000048325/ENSGALG00000029857/ENSGALG00000004860/ENSGALG00000051027/ENSGALG00000043606/ENSGALG00000000720/ENSGALG00000016142/ENSGALG00000045581/ENSGALG00000029569/ENSGALG00000037802/ENSGALG00000027789/ENSGALG00000017099/ENSGALG00000051536/ENSGALG00000012456/ENSGALG00000045529/ENSGALG00000040741/novel.667/ENSGALG00000033244	21	21	ENSGALG00000050544/ENSGALG00000053964/ENSGALG00000054648/ENSGALG00000048325/ENSGALG00000029857/ENSGALG00000004860/ENSGALG00000051027/ENSGALG00000043606/ENSGALG00000000720/ENSGALG00000016142/ENSGALG00000045581/ENSGALG00000029569/ENSGALG00000037802/ENSGALG00000027789/ENSGALG00000017099/ENSGALG00000051536/ENSGALG00000012456/ENSGALG00000045529/ENSGALG00000040741/novel.667/ENSGALG00000033244	0
MF	GO:0003774	motor activity	11/564	100/8928	0.0501666	0.289333	ENSGALG00000032598/ENSGALG00000005644/ENSGALG00000046955/ENSGALG00000001571/ENSGALG00000007647/ENSGALG00000052903/ENSGALG00000035594/ENSGALG00000035960/ENSGALG00000010664/novel.1363/ENSGALG00000009602	11	6	ENSGALG00000032598/ENSGALG00000005644/ENSGALG00000046955/ENSGALG00000001571/ENSGALG00000035594/novel.1363	5	ENSGALG00000007647/ENSGALG00000052903/ENSGALG00000035960/ENSGALG00000010664/ENSGALG00000009602
MF	GO:0001882	nucleoside binding	21/564	228/8928	0.0520766	0.293523	ENSGALG00000050544/ENSGALG00000053964/ENSGALG00000054648/ENSGALG00000048325/ENSGALG00000029857/ENSGALG00000004860/ENSGALG00000051027/ENSGALG00000043606/ENSGALG00000000720/ENSGALG00000016142/ENSGALG00000045581/ENSGALG00000029569/ENSGALG00000037802/ENSGALG00000027789/ENSGALG00000017099/ENSGALG00000051536/ENSGALG00000012456/ENSGALG00000045529/ENSGALG00000040741/novel.667/ENSGALG00000033244	21	21	ENSGALG00000050544/ENSGALG00000053964/ENSGALG00000054648/ENSGALG00000048325/ENSGALG00000029857/ENSGALG00000004860/ENSGALG00000051027/ENSGALG00000043606/ENSGALG00000000720/ENSGALG00000016142/ENSGALG00000045581/ENSGALG00000029569/ENSGALG00000037802/ENSGALG00000027789/ENSGALG00000017099/ENSGALG00000051536/ENSGALG00000012456/ENSGALG00000045529/ENSGALG00000040741/novel.667/ENSGALG00000033244	0
MF	GO:0005540	hyaluronic acid binding	3/564	14/8928	0.0541671	0.298521	ENSGALG00000015627/ENSGALG00000013234/ENSGALG00000015624	3	2	ENSGALG00000013234/ENSGALG00000015624	1	ENSGALG00000015627
MF	GO:0019001	guanyl nucleotide binding	22/564	243/8928	0.0555785	0.299641	ENSGALG00000050544/ENSGALG00000053964/ENSGALG00000054648/ENSGALG00000048325/ENSGALG00000029857/ENSGALG00000004860/ENSGALG00000006719/ENSGALG00000051027/ENSGALG00000043606/ENSGALG00000000720/ENSGALG00000016142/ENSGALG00000045581/ENSGALG00000029569/ENSGALG00000037802/ENSGALG00000027789/ENSGALG00000017099/ENSGALG00000051536/ENSGALG00000012456/ENSGALG00000045529/ENSGALG00000040741/novel.667/ENSGALG00…	22	21	ENSGALG00000050544/ENSGALG00000053964/ENSGALG00000054648/ENSGALG00000048325/ENSGALG00000029857/ENSGALG00000004860/ENSGALG00000051027/ENSGALG00000043606/ENSGALG00000000720/ENSGALG00000016142/ENSGALG00000045581/ENSGALG00000029569/ENSGALG00000037802/ENSGALG00000027789/ENSGALG00000017099/ENSGALG00000051536/ENSGALG00000012456/ENSGALG00000045529/ENSGALG00000040741/novel.667/ENSGALG00000033244	1	ENSGALG00000006719
MF	GO:0004497	monooxygenase activity	3/564	16/8928	0.0759553	0.330472	ENSGALG00000038096/ENSGALG00000050508/ENSGALG00000003022	3	2	ENSGALG00000038096/ENSGALG00000050508	1	ENSGALG00000003022
MF	GO:0004970	ionotropic glutamate receptor activity	3/564	16/8928	0.0759553	0.330472	ENSGALG00000001172/ENSGALG00000037366/ENSGALG00000004083	3	1	ENSGALG00000001172	2	ENSGALG00000037366/ENSGALG00000004083
MF	GO:0005234	extracellular-glutamate-gated ion channel activity	3/564	16/8928	0.0759553	0.330472	ENSGALG00000001172/ENSGALG00000037366/ENSGALG00000004083	3	1	ENSGALG00000001172	2	ENSGALG00000037366/ENSGALG00000004083
MF	GO:0005342	organic acid transmembrane transporter activity	3/564	16/8928	0.0759553	0.330472	ENSGALG00000012847/ENSGALG00000004360/ENSGALG00000009758	3	2	ENSGALG00000004360/ENSGALG00000009758	1	ENSGALG00000012847
MF	GO:0008066	glutamate receptor activity	3/564	16/8928	0.0759553	0.330472	ENSGALG00000001172/ENSGALG00000037366/ENSGALG00000004083	3	1	ENSGALG00000001172	2	ENSGALG00000037366/ENSGALG00000004083
MF	GO:0008514	organic anion transmembrane transporter activity	3/564	16/8928	0.0759553	0.330472	ENSGALG00000012847/ENSGALG00000004360/ENSGALG00000009758	3	2	ENSGALG00000004360/ENSGALG00000009758	1	ENSGALG00000012847
MF	GO:0015171	amino acid transmembrane transporter activity	3/564	16/8928	0.0759553	0.330472	ENSGALG00000012847/ENSGALG00000004360/ENSGALG00000009758	3	2	ENSGALG00000004360/ENSGALG00000009758	1	ENSGALG00000012847
MF	GO:0022824	transmitter-gated ion channel activity	3/564	16/8928	0.0759553	0.330472	ENSGALG00000001172/ENSGALG00000037366/ENSGALG00000004083	3	1	ENSGALG00000001172	2	ENSGALG00000037366/ENSGALG00000004083
MF	GO:0022835	transmitter-gated channel activity	3/564	16/8928	0.0759553	0.330472	ENSGALG00000001172/ENSGALG00000037366/ENSGALG00000004083	3	1	ENSGALG00000001172	2	ENSGALG00000037366/ENSGALG00000004083
MF	GO:0030594	neurotransmitter receptor activity	3/564	16/8928	0.0759553	0.330472	ENSGALG00000001172/ENSGALG00000037366/ENSGALG00000004083	3	1	ENSGALG00000001172	2	ENSGALG00000037366/ENSGALG00000004083
MF	GO:0046943	carboxylic acid transmembrane transporter activity	3/564	16/8928	0.0759553	0.330472	ENSGALG00000012847/ENSGALG00000004360/ENSGALG00000009758	3	2	ENSGALG00000004360/ENSGALG00000009758	1	ENSGALG00000012847
MF	GO:0004930	G-protein coupled receptor activity	27/564	327/8928	0.0914745	0.386876	ENSGALG00000035569/ENSGALG00000043947/ENSGALG00000016176/ENSGALG00000004128/ENSGALG00000020656/ENSGALG00000039837/ENSGALG00000012297/ENSGALG00000044763/ENSGALG00000005853/ENSGALG00000001149/ENSGALG00000004930/ENSGALG00000009640/ENSGALG00000039432/ENSGALG00000001462/ENSGALG00000040567/ENSGALG00000011219/ENSGALG00000014984/ENSGALG00000009684/ENSGALG00000023844/ENSGALG00000001701/ENSGALG00000044485/…	27	19	ENSGALG00000043947/ENSGALG00000004128/ENSGALG00000039837/ENSGALG00000044763/ENSGALG00000001149/ENSGALG00000004930/ENSGALG00000039432/ENSGALG00000001462/ENSGALG00000040567/ENSGALG00000011219/ENSGALG00000014984/ENSGALG00000023844/ENSGALG00000001701/ENSGALG00000051502/ENSGALG00000004113/ENSGALG00000029768/ENSGALG00000011735/ENSGALG00000039146/ENSGALG00000012457	8	ENSGALG00000035569/ENSGALG00000016176/ENSGALG00000020656/ENSGALG00000012297/ENSGALG00000005853/ENSGALG00000009640/ENSGALG00000009684/ENSGALG00000044485
MF	GO:0003924	GTPase activity	17/564	190/8928	0.092039	0.386876	ENSGALG00000050544/ENSGALG00000054648/ENSGALG00000048325/ENSGALG00000004860/ENSGALG00000006719/ENSGALG00000043606/ENSGALG00000000720/ENSGALG00000016142/ENSGALG00000037802/ENSGALG00000027789/ENSGALG00000017099/ENSGALG00000037953/ENSGALG00000012456/ENSGALG00000045529/ENSGALG00000040741/ENSGALG00000033244/ENSGALG00000000433	17	16	ENSGALG00000050544/ENSGALG00000054648/ENSGALG00000048325/ENSGALG00000004860/ENSGALG00000043606/ENSGALG00000000720/ENSGALG00000016142/ENSGALG00000037802/ENSGALG00000027789/ENSGALG00000017099/ENSGALG00000037953/ENSGALG00000012456/ENSGALG00000045529/ENSGALG00000040741/ENSGALG00000033244/ENSGALG00000000433	1	ENSGALG00000006719
MF	GO:0015081	sodium ion transmembrane transporter activity	5/564	39/8928	0.0969295	0.396729	ENSGALG00000006112/ENSGALG00000000367/ENSGALG00000011040/ENSGALG00000005672/ENSGALG00000006202	5	3	ENSGALG00000000367/ENSGALG00000005672/ENSGALG00000006202	2	ENSGALG00000006112/ENSGALG00000011040
MF	GO:0008324	cation transmembrane transporter activity	16/564	179/8928	0.100573	0.396729	ENSGALG00000015618/ENSGALG00000006112/ENSGALG00000003863/ENSGALG00000000367/ENSGALG00000011040/ENSGALG00000027986/ENSGALG00000005672/ENSGALG00000047574/ENSGALG00000026902/ENSGALG00000031693/ENSGALG00000050887/ENSGALG00000010375/ENSGALG00000006202/ENSGALG00000001573/ENSGALG00000034251/ENSGALG00000009935	16	12	ENSGALG00000003863/ENSGALG00000000367/ENSGALG00000027986/ENSGALG00000005672/ENSGALG00000047574/ENSGALG00000026902/ENSGALG00000031693/ENSGALG00000050887/ENSGALG00000006202/ENSGALG00000001573/ENSGALG00000034251/ENSGALG00000009935	4	ENSGALG00000015618/ENSGALG00000006112/ENSGALG00000011040/ENSGALG00000010375
MF	GO:0005507	copper ion binding	3/564	18/8928	0.100951	0.396729	ENSGALG00000043027/ENSGALG00000033522/ENSGALG00000013090	3	3	ENSGALG00000043027/ENSGALG00000033522/ENSGALG00000013090	0
MF	GO:0005539	glycosaminoglycan binding	3/564	18/8928	0.100951	0.396729	ENSGALG00000015627/ENSGALG00000013234/ENSGALG00000015624	3	2	ENSGALG00000013234/ENSGALG00000015624	1	ENSGALG00000015627
MF	GO:0016298	lipase activity	5/564	40/8928	0.105347	0.396729	ENSGALG00000026687/ENSGALG00000044307/ENSGALG00000030512/ENSGALG00000052399/ENSGALG00000020458	5	2	ENSGALG00000026687/ENSGALG00000052399	3	ENSGALG00000044307/ENSGALG00000030512/ENSGALG00000020458
MF	GO:0030246	carbohydrate binding	5/564	40/8928	0.105347	0.396729	ENSGALG00000003213/ENSGALG00000004734/ENSGALG00000032882/ENSGALG00000053885/ENSGALG00000012275	5	5	ENSGALG00000003213/ENSGALG00000004734/ENSGALG00000032882/ENSGALG00000053885/ENSGALG00000012275	0
MF	GO:0016758	transferase activity, transferring hexosyl groups	8/564	76/8928	0.105581	0.396729	ENSGALG00000052286/ENSGALG00000000225/ENSGALG00000050532/ENSGALG00000034975/ENSGALG00000028803/ENSGALG00000046826/ENSGALG00000054759/ENSGALG00000008508	8	8	ENSGALG00000052286/ENSGALG00000000225/ENSGALG00000050532/ENSGALG00000034975/ENSGALG00000028803/ENSGALG00000046826/ENSGALG00000054759/ENSGALG00000008508	0
MF	GO:0046873	metal ion transmembrane transporter activity	10/564	103/8928	0.114875	0.425209	ENSGALG00000006112/ENSGALG00000000367/ENSGALG00000011040/ENSGALG00000027986/ENSGALG00000005672/ENSGALG00000047574/ENSGALG00000031693/ENSGALG00000050887/ENSGALG00000006202/ENSGALG00000009935	10	8	ENSGALG00000000367/ENSGALG00000027986/ENSGALG00000005672/ENSGALG00000047574/ENSGALG00000031693/ENSGALG00000050887/ENSGALG00000006202/ENSGALG00000009935	2	ENSGALG00000006112/ENSGALG00000011040
MF	GO:0005244	voltage-gated ion channel activity	5/564	44/8928	0.14238	0.511743	ENSGALG00000006112/ENSGALG00000011040/ENSGALG00000031693/ENSGALG00000050887/ENSGALG00000009935	5	3	ENSGALG00000031693/ENSGALG00000050887/ENSGALG00000009935	2	ENSGALG00000006112/ENSGALG00000011040
MF	GO:0022832	voltage-gated channel activity	5/564	44/8928	0.14238	0.511743	ENSGALG00000006112/ENSGALG00000011040/ENSGALG00000031693/ENSGALG00000050887/ENSGALG00000009935	5	3	ENSGALG00000031693/ENSGALG00000050887/ENSGALG00000009935	2	ENSGALG00000006112/ENSGALG00000011040
MF	GO:0001871	pattern binding	2/564	11/8928	0.150262	0.51757	ENSGALG00000053885/ENSGALG00000012275	2	2	ENSGALG00000053885/ENSGALG00000012275	0
MF	GO:0003678	DNA helicase activity	2/564	11/8928	0.150262	0.51757	ENSGALG00000011492/ENSGALG00000036359	2	1	ENSGALG00000036359	1	ENSGALG00000011492
MF	GO:0030247	polysaccharide binding	2/564	11/8928	0.150262	0.51757	ENSGALG00000053885/ENSGALG00000012275	2	2	ENSGALG00000053885/ENSGALG00000012275	0
MF	GO:0015399	primary active transmembrane transporter activity	4/564	34/8928	0.164627	0.537204	ENSGALG00000015618/ENSGALG00000029381/ENSGALG00000035075/ENSGALG00000047352	4	3	ENSGALG00000029381/ENSGALG00000035075/ENSGALG00000047352	1	ENSGALG00000015618
MF	GO:0015405	P-P-bond-hydrolysis-driven transmembrane transporter activity	4/564	34/8928	0.164627	0.537204	ENSGALG00000015618/ENSGALG00000029381/ENSGALG00000035075/ENSGALG00000047352	4	3	ENSGALG00000029381/ENSGALG00000035075/ENSGALG00000047352	1	ENSGALG00000015618
MF	GO:0042626	ATPase activity, coupled to transmembrane movement of substances	4/564	34/8928	0.164627	0.537204	ENSGALG00000015618/ENSGALG00000029381/ENSGALG00000035075/ENSGALG00000047352	4	3	ENSGALG00000029381/ENSGALG00000035075/ENSGALG00000047352	1	ENSGALG00000015618
MF	GO:0043492	ATPase activity, coupled to movement of substances	4/564	34/8928	0.164627	0.537204	ENSGALG00000015618/ENSGALG00000029381/ENSGALG00000035075/ENSGALG00000047352	4	3	ENSGALG00000029381/ENSGALG00000035075/ENSGALG00000047352	1	ENSGALG00000015618
MF	GO:0022804	active transmembrane transporter activity	8/564	85/8928	0.167301	0.538839	ENSGALG00000015618/ENSGALG00000029381/ENSGALG00000035075/ENSGALG00000038336/ENSGALG00000000558/ENSGALG00000005672/ENSGALG00000034251/ENSGALG00000047352	8	7	ENSGALG00000029381/ENSGALG00000035075/ENSGALG00000038336/ENSGALG00000000558/ENSGALG00000005672/ENSGALG00000034251/ENSGALG00000047352	1	ENSGALG00000015618
MF	GO:0042623	ATPase activity, coupled	5/564	47/8928	0.173343	0.55114	ENSGALG00000015618/ENSGALG00000029381/ENSGALG00000035075/ENSGALG00000011492/ENSGALG00000047352	5	3	ENSGALG00000029381/ENSGALG00000035075/ENSGALG00000047352	2	ENSGALG00000015618/ENSGALG00000011492
MF	GO:0008373	sialyltransferase activity	3/564	24/8928	0.190858	0.59428	ENSGALG00000008671/ENSGALG00000035927/ENSGALG00000006882	3	1	ENSGALG00000035927	2	ENSGALG00000008671/ENSGALG00000006882
MF	GO:0008237	metallopeptidase activity	9/564	102/8928	0.194583	0.59428	ENSGALG00000026297/ENSGALG00000044606/ENSGALG00000027501/ENSGALG00000014684/ENSGALG00000006819/ENSGALG00000044866/ENSGALG00000019060/ENSGALG00000017184/ENSGALG00000030420	9	6	ENSGALG00000026297/ENSGALG00000044606/ENSGALG00000027501/ENSGALG00000014684/ENSGALG00000044866/ENSGALG00000017184	3	ENSGALG00000006819/ENSGALG00000019060/ENSGALG00000030420
MF	GO:0046983	protein dimerization activity	16/564	200/8928	0.196162	0.59428	ENSGALG00000049408/ENSGALG00000036725/ENSGALG00000001136/ENSGALG00000027571/ENSGALG00000034960/ENSGALG00000048097/ENSGALG00000045636/ENSGALG00000047204/ENSGALG00000052030/ENSGALG00000054083/ENSGALG00000026276/ENSGALG00000027188/ENSGALG00000052284/ENSGALG00000045499/ENSGALG00000049751/ENSGALG00000048231	16	14	ENSGALG00000049408/ENSGALG00000036725/ENSGALG00000001136/ENSGALG00000027571/ENSGALG00000034960/ENSGALG00000048097/ENSGALG00000045636/ENSGALG00000047204/ENSGALG00000052030/ENSGALG00000054083/ENSGALG00000026276/ENSGALG00000027188/ENSGALG00000052284/ENSGALG00000049751	2	ENSGALG00000045499/ENSGALG00000048231
MF	GO:0019207	kinase regulator activity	2/564	13/8928	0.196496	0.59428	ENSGALG00000042351/ENSGALG00000026167	2	2	ENSGALG00000042351/ENSGALG00000026167	0
MF	GO:0016820	hydrolase activity, acting on acid anhydrides, catalyzing transmembrane movement of substances	4/564	37/8928	0.203372	0.605198	ENSGALG00000015618/ENSGALG00000029381/ENSGALG00000035075/ENSGALG00000047352	4	3	ENSGALG00000029381/ENSGALG00000035075/ENSGALG00000047352	1	ENSGALG00000015618
MF	GO:0003779	actin binding	6/564	63/8928	0.205804	0.605198	ENSGALG00000005763/ENSGALG00000031511/ENSGALG00000047664/ENSGALG00000012715/ENSGALG00000020575/ENSGALG00000048926	6	6	ENSGALG00000005763/ENSGALG00000031511/ENSGALG00000047664/ENSGALG00000012715/ENSGALG00000020575/ENSGALG00000048926	0
MF	GO:0022843	voltage-gated cation channel activity	3/564	25/8928	0.207427	0.605198	ENSGALG00000031693/ENSGALG00000050887/ENSGALG00000009935	3	3	ENSGALG00000031693/ENSGALG00000050887/ENSGALG00000009935	0
MF	GO:0022890	inorganic cation transmembrane transporter activity	12/564	146/8928	0.211585	0.610153	ENSGALG00000015618/ENSGALG00000006112/ENSGALG00000000367/ENSGALG00000011040/ENSGALG00000027986/ENSGALG00000005672/ENSGALG00000047574/ENSGALG00000031693/ENSGALG00000050887/ENSGALG00000006202/ENSGALG00000034251/ENSGALG00000009935	12	9	ENSGALG00000000367/ENSGALG00000027986/ENSGALG00000005672/ENSGALG00000047574/ENSGALG00000031693/ENSGALG00000050887/ENSGALG00000006202/ENSGALG00000034251/ENSGALG00000009935	3	ENSGALG00000015618/ENSGALG00000006112/ENSGALG00000011040
MF	GO:0016887	ATPase activity	7/564	78/8928	0.221378	0.631055	ENSGALG00000015618/ENSGALG00000029381/ENSGALG00000035075/ENSGALG00000009955/ENSGALG00000003774/ENSGALG00000011492/ENSGALG00000047352	7	5	ENSGALG00000029381/ENSGALG00000035075/ENSGALG00000009955/ENSGALG00000003774/ENSGALG00000047352	2	ENSGALG00000015618/ENSGALG00000011492
MF	GO:0004620	phospholipase activity	4/564	39/8928	0.230548	0.649725	ENSGALG00000026687/ENSGALG00000044307/ENSGALG00000030512/ENSGALG00000020458	4	1	ENSGALG00000026687	3	ENSGALG00000044307/ENSGALG00000030512/ENSGALG00000020458
MF	GO:0016616	oxidoreductase activity, acting on the CH-OH group of donors, NAD or NADP as acceptor	4/564	40/8928	0.244459	0.681188	novel.48/ENSGALG00000006964/ENSGALG00000026817/ENSGALG00000014948	4	4	novel.48/ENSGALG00000006964/ENSGALG00000026817/ENSGALG00000014948	0
MF	GO:0098772	molecular function regulator	17/564	224/8928	0.249607	0.687805	ENSGALG00000044735/ENSGALG00000031164/ENSGALG00000032534/ENSGALG00000027476/ENSGALG00000003113/ENSGALG00000008546/ENSGALG00000042351/ENSGALG00000012454/ENSGALG00000026167/ENSGALG00000001565/ENSGALG00000003712/novel.1711/ENSGALG00000003319/ENSGALG00000036949/ENSGALG00000040351/ENSGALG00000001058/ENSGALG00000044851	17	15	ENSGALG00000044735/ENSGALG00000031164/ENSGALG00000032534/ENSGALG00000027476/ENSGALG00000003113/ENSGALG00000042351/ENSGALG00000012454/ENSGALG00000026167/ENSGALG00000003712/novel.1711/ENSGALG00000003319/ENSGALG00000036949/ENSGALG00000040351/ENSGALG00000001058/ENSGALG00000044851	2	ENSGALG00000008546/ENSGALG00000001565
MF	GO:0015077	monovalent inorganic cation transmembrane transporter activity	9/564	112/8928	0.27584	0.751741	ENSGALG00000015618/ENSGALG00000006112/ENSGALG00000000367/ENSGALG00000011040/ENSGALG00000005672/ENSGALG00000031693/ENSGALG00000006202/ENSGALG00000034251/ENSGALG00000009935	9	6	ENSGALG00000000367/ENSGALG00000005672/ENSGALG00000031693/ENSGALG00000006202/ENSGALG00000034251/ENSGALG00000009935	3	ENSGALG00000015618/ENSGALG00000006112/ENSGALG00000011040
MF	GO:0004222	metalloendopeptidase activity	6/564	70/8928	0.280063	0.754953	ENSGALG00000026297/ENSGALG00000044606/ENSGALG00000044866/ENSGALG00000019060/ENSGALG00000017184/ENSGALG00000030420	6	4	ENSGALG00000026297/ENSGALG00000044606/ENSGALG00000044866/ENSGALG00000017184	2	ENSGALG00000019060/ENSGALG00000030420
MF	GO:0008083	growth factor activity	6/564	71/8928	0.291162	0.776432	ENSGALG00000055023/ENSGALG00000006508/ENSGALG00000031325/ENSGALG00000012787/ENSGALG00000031255/ENSGALG00000035901	6	3	ENSGALG00000031325/ENSGALG00000031255/ENSGALG00000035901	3	ENSGALG00000055023/ENSGALG00000006508/ENSGALG00000012787
MF	GO:0005088	Ras guanyl-nucleotide exchange factor activity	5/564	58/8928	0.303358	0.791925	ENSGALG00000032534/ENSGALG00000027476/ENSGALG00000008546/novel.1711/ENSGALG00000001058	5	4	ENSGALG00000032534/ENSGALG00000027476/novel.1711/ENSGALG00000001058	1	ENSGALG00000008546
MF	GO:0005089	Rho guanyl-nucleotide exchange factor activity	5/564	58/8928	0.303358	0.791925	ENSGALG00000032534/ENSGALG00000027476/ENSGALG00000008546/novel.1711/ENSGALG00000001058	5	4	ENSGALG00000032534/ENSGALG00000027476/novel.1711/ENSGALG00000001058	1	ENSGALG00000008546
MF	GO:0008092	cytoskeletal protein binding	11/564	145/8928	0.308814	0.79777	ENSGALG00000002125/ENSGALG00000005763/ENSGALG00000031511/ENSGALG00000052903/ENSGALG00000047664/ENSGALG00000042153/ENSGALG00000012715/ENSGALG00000010664/ENSGALG00000009905/ENSGALG00000020575/ENSGALG00000048926	11	9	ENSGALG00000002125/ENSGALG00000005763/ENSGALG00000031511/ENSGALG00000047664/ENSGALG00000042153/ENSGALG00000012715/ENSGALG00000009905/ENSGALG00000020575/ENSGALG00000048926	2	ENSGALG00000052903/ENSGALG00000010664
MF	GO:0005509	calcium ion binding	22/564	311/8928	0.320781	0.82014	ENSGALG00000006258/ENSGALG00000002555/ENSGALG00000003283/ENSGALG00000037497/ENSGALG00000017229/ENSGALG00000001428/ENSGALG00000035086/ENSGALG00000028017/ENSGALG00000013376/ENSGALG00000028567/ENSGALG00000006835/ENSGALG00000037387/ENSGALG00000033561/novel.395/ENSGALG00000003770/ENSGALG00000011524/ENSGALG00000036711/ENSGALG00000004320/ENSGALG00000008302/ENSGALG00000006937/ENSGALG00000026903/ENSGALG00…	22	17	ENSGALG00000003283/ENSGALG00000037497/ENSGALG00000017229/ENSGALG00000001428/ENSGALG00000035086/ENSGALG00000028017/ENSGALG00000013376/ENSGALG00000028567/ENSGALG00000006835/novel.395/ENSGALG00000003770/ENSGALG00000011524/ENSGALG00000036711/ENSGALG00000008302/ENSGALG00000006937/ENSGALG00000026903/ENSGALG00000052653	5	ENSGALG00000006258/ENSGALG00000002555/ENSGALG00000037387/ENSGALG00000033561/ENSGALG00000004320
MF	GO:0030695	GTPase regulator activity	4/564	46/8928	0.330825	0.8293	ENSGALG00000003113/ENSGALG00000003319/ENSGALG00000036949/ENSGALG00000040351	4	4	ENSGALG00000003113/ENSGALG00000003319/ENSGALG00000036949/ENSGALG00000040351	0
MF	GO:0030234	enzyme regulator activity	10/564	133/8928	0.331051	0.8293	ENSGALG00000044735/ENSGALG00000031164/ENSGALG00000003113/ENSGALG00000042351/ENSGALG00000026167/ENSGALG00000001565/ENSGALG00000003319/ENSGALG00000036949/ENSGALG00000040351/ENSGALG00000044851	10	9	ENSGALG00000044735/ENSGALG00000031164/ENSGALG00000003113/ENSGALG00000042351/ENSGALG00000026167/ENSGALG00000003319/ENSGALG00000036949/ENSGALG00000040351/ENSGALG00000044851	1	ENSGALG00000001565
MF	GO:0004114	3',5'-cyclic-nucleotide phosphodiesterase activity	2/564	19/8928	0.339815	0.842742	ENSGALG00000042374/ENSGALG00000037029	2	1	ENSGALG00000037029	1	ENSGALG00000042374
MF	GO:0008081	phosphoric diester hydrolase activity	4/564	48/8928	0.360136	0.847144	ENSGALG00000000690/ENSGALG00000042374/ENSGALG00000037029/ENSGALG00000026687	4	2	ENSGALG00000037029/ENSGALG00000026687	2	ENSGALG00000000690/ENSGALG00000042374
MF	GO:0015291	secondary active transmembrane transporter activity	4/564	48/8928	0.360136	0.847144	ENSGALG00000038336/ENSGALG00000000558/ENSGALG00000005672/ENSGALG00000034251	4	4	ENSGALG00000038336/ENSGALG00000000558/ENSGALG00000005672/ENSGALG00000034251	0
MF	GO:0005085	guanyl-nucleotide exchange factor activity	7/564	92/8928	0.362227	0.847144	ENSGALG00000032534/ENSGALG00000027476/ENSGALG00000008546/ENSGALG00000012454/ENSGALG00000003712/novel.1711/ENSGALG00000001058	7	6	ENSGALG00000032534/ENSGALG00000027476/ENSGALG00000012454/ENSGALG00000003712/novel.1711/ENSGALG00000001058	1	ENSGALG00000008546
MF	GO:0004112	cyclic-nucleotide phosphodiesterase activity	2/564	20/8928	0.363269	0.847144	ENSGALG00000042374/ENSGALG00000037029	2	1	ENSGALG00000037029	1	ENSGALG00000042374
MF	GO:0019199	transmembrane receptor protein kinase activity	2/564	20/8928	0.363269	0.847144	ENSGALG00000013253/ENSGALG00000035635	2	2	ENSGALG00000013253/ENSGALG00000035635	0
MF	GO:0005179	hormone activity	4/564	49/8928	0.374789	0.847144	ENSGALG00000051589/ENSGALG00000040716/ENSGALG00000054873/ENSGALG00000028638	4	4	ENSGALG00000051589/ENSGALG00000040716/ENSGALG00000054873/ENSGALG00000028638	0
MF	GO:0008509	anion transmembrane transporter activity	4/564	49/8928	0.374789	0.847144	ENSGALG00000034284/ENSGALG00000012847/ENSGALG00000004360/ENSGALG00000009758	4	3	ENSGALG00000034284/ENSGALG00000004360/ENSGALG00000009758	1	ENSGALG00000012847
MF	GO:0016614	oxidoreductase activity, acting on CH-OH group of donors	4/564	49/8928	0.374789	0.847144	novel.48/ENSGALG00000006964/ENSGALG00000026817/ENSGALG00000014948	4	4	novel.48/ENSGALG00000006964/ENSGALG00000026817/ENSGALG00000014948	0
MF	GO:0008236	serine-type peptidase activity	8/564	109/8928	0.383481	0.847144	ENSGALG00000004568/ENSGALG00000026384/ENSGALG00000041791/ENSGALG00000040832/ENSGALG00000033303/ENSGALG00000016144/ENSGALG00000015623/ENSGALG00000021273	8	6	ENSGALG00000004568/ENSGALG00000026384/ENSGALG00000040832/ENSGALG00000033303/ENSGALG00000016144/ENSGALG00000021273	2	ENSGALG00000041791/ENSGALG00000015623
MF	GO:0017171	serine hydrolase activity	8/564	109/8928	0.383481	0.847144	ENSGALG00000004568/ENSGALG00000026384/ENSGALG00000041791/ENSGALG00000040832/ENSGALG00000033303/ENSGALG00000016144/ENSGALG00000015623/ENSGALG00000021273	8	6	ENSGALG00000004568/ENSGALG00000026384/ENSGALG00000040832/ENSGALG00000033303/ENSGALG00000016144/ENSGALG00000021273	2	ENSGALG00000041791/ENSGALG00000015623
MF	GO:0004867	serine-type endopeptidase inhibitor activity	2/564	21/8928	0.386399	0.847144	ENSGALG00000044735/ENSGALG00000044851	2	2	ENSGALG00000044735/ENSGALG00000044851	0
MF	GO:0005249	voltage-gated potassium channel activity	2/564	21/8928	0.386399	0.847144	ENSGALG00000031693/ENSGALG00000009935	2	2	ENSGALG00000031693/ENSGALG00000009935	0
MF	GO:0072509	divalent inorganic cation transmembrane transporter activity	2/564	21/8928	0.386399	0.847144	ENSGALG00000027986/ENSGALG00000050887	2	2	ENSGALG00000027986/ENSGALG00000050887	0
MF	GO:0060589	nucleoside-triphosphatase regulator activity	4/564	50/8928	0.389413	0.847144	ENSGALG00000003113/ENSGALG00000003319/ENSGALG00000036949/ENSGALG00000040351	4	4	ENSGALG00000003113/ENSGALG00000003319/ENSGALG00000036949/ENSGALG00000040351	0
MF	GO:0030414	peptidase inhibitor activity	4/564	51/8928	0.403989	0.861527	ENSGALG00000044735/ENSGALG00000031164/ENSGALG00000001565/ENSGALG00000044851	4	3	ENSGALG00000044735/ENSGALG00000031164/ENSGALG00000044851	1	ENSGALG00000001565
MF	GO:0061134	peptidase regulator activity	4/564	51/8928	0.403989	0.861527	ENSGALG00000044735/ENSGALG00000031164/ENSGALG00000001565/ENSGALG00000044851	4	3	ENSGALG00000044735/ENSGALG00000031164/ENSGALG00000044851	1	ENSGALG00000001565
MF	GO:0001071	nucleic acid binding transcription factor activity	19/564	281/8928	0.413199	0.861527	ENSGALG00000052425/novel.1396/ENSGALG00000030291/ENSGALG00000033941/ENSGALG00000041299/ENSGALG00000000504/ENSGALG00000050240/ENSGALG00000043641/ENSGALG00000030661/ENSGALG00000012921/novel.1362/ENSGALG00000000616/ENSGALG00000005653/ENSGALG00000007651/ENSGALG00000005757/ENSGALG00000010322/ENSGALG00000014297/ENSGALG00000017195/ENSGALG00000028037	19	19	ENSGALG00000052425/novel.1396/ENSGALG00000030291/ENSGALG00000033941/ENSGALG00000041299/ENSGALG00000000504/ENSGALG00000050240/ENSGALG00000043641/ENSGALG00000030661/ENSGALG00000012921/novel.1362/ENSGALG00000000616/ENSGALG00000005653/ENSGALG00000007651/ENSGALG00000005757/ENSGALG00000010322/ENSGALG00000014297/ENSGALG00000017195/ENSGALG00000028037	0
MF	GO:0003700	transcription factor activity, sequence-specific DNA binding	19/564	281/8928	0.413199	0.861527	ENSGALG00000052425/novel.1396/ENSGALG00000030291/ENSGALG00000033941/ENSGALG00000041299/ENSGALG00000000504/ENSGALG00000050240/ENSGALG00000043641/ENSGALG00000030661/ENSGALG00000012921/novel.1362/ENSGALG00000000616/ENSGALG00000005653/ENSGALG00000007651/ENSGALG00000005757/ENSGALG00000010322/ENSGALG00000014297/ENSGALG00000017195/ENSGALG00000028037	19	19	ENSGALG00000052425/novel.1396/ENSGALG00000030291/ENSGALG00000033941/ENSGALG00000041299/ENSGALG00000000504/ENSGALG00000050240/ENSGALG00000043641/ENSGALG00000030661/ENSGALG00000012921/novel.1362/ENSGALG00000000616/ENSGALG00000005653/ENSGALG00000007651/ENSGALG00000005757/ENSGALG00000010322/ENSGALG00000014297/ENSGALG00000017195/ENSGALG00000028037	0
MF	GO:0005096	GTPase activator activity	3/564	37/8928	0.416868	0.861527	ENSGALG00000003319/ENSGALG00000036949/ENSGALG00000040351	3	3	ENSGALG00000003319/ENSGALG00000036949/ENSGALG00000040351	0
MF	GO:0016810	hydrolase activity, acting on carbon-nitrogen (but not peptide) bonds	3/564	37/8928	0.416868	0.861527	ENSGALG00000001592/ENSGALG00000000908/ENSGALG00000029971	3	3	ENSGALG00000001592/ENSGALG00000000908/ENSGALG00000029971	0
MF	GO:0004175	endopeptidase activity	14/564	206/8928	0.428372	0.877986	ENSGALG00000004568/ENSGALG00000026297/ENSGALG00000026384/ENSGALG00000044606/ENSGALG00000040832/ENSGALG00000020084/ENSGALG00000016144/ENSGALG00000015623/ENSGALG00000021273/ENSGALG00000006979/ENSGALG00000044866/ENSGALG00000019060/ENSGALG00000017184/ENSGALG00000030420	14	11	ENSGALG00000004568/ENSGALG00000026297/ENSGALG00000026384/ENSGALG00000044606/ENSGALG00000040832/ENSGALG00000020084/ENSGALG00000016144/ENSGALG00000021273/ENSGALG00000006979/ENSGALG00000044866/ENSGALG00000017184	3	ENSGALG00000015623/ENSGALG00000019060/ENSGALG00000030420
MF	GO:0008289	lipid binding	7/564	99/8928	0.435895	0.886082	ENSGALG00000039479/ENSGALG00000045260/ENSGALG00000031511/ENSGALG00000003770/ENSGALG00000000241/ENSGALG00000017195/ENSGALG00000049572	7	6	ENSGALG00000039479/ENSGALG00000045260/ENSGALG00000031511/ENSGALG00000003770/ENSGALG00000000241/ENSGALG00000017195	1	ENSGALG00000049572
MF	GO:0000287	magnesium ion binding	2/564	24/8928	0.453363	0.90035	ENSGALG00000003499/ENSGALG00000006608	2	2	ENSGALG00000003499/ENSGALG00000006608	0
MF	GO:0008233	peptidase activity	23/564	352/8928	0.464593	0.90035	ENSGALG00000004568/ENSGALG00000006379/ENSGALG00000026297/ENSGALG00000026384/ENSGALG00000041791/ENSGALG00000016300/ENSGALG00000044606/ENSGALG00000027501/ENSGALG00000040832/ENSGALG00000020084/ENSGALG00000033303/ENSGALG00000016144/ENSGALG00000047875/ENSGALG00000013057/ENSGALG00000015623/ENSGALG00000014684/ENSGALG00000021273/ENSGALG00000006979/ENSGALG00000006819/ENSGALG00000044866/ENSGALG00000019060/…	23	17	ENSGALG00000004568/ENSGALG00000006379/ENSGALG00000026297/ENSGALG00000026384/ENSGALG00000044606/ENSGALG00000027501/ENSGALG00000040832/ENSGALG00000020084/ENSGALG00000033303/ENSGALG00000016144/ENSGALG00000047875/ENSGALG00000013057/ENSGALG00000014684/ENSGALG00000021273/ENSGALG00000006979/ENSGALG00000044866/ENSGALG00000017184	6	ENSGALG00000041791/ENSGALG00000016300/ENSGALG00000015623/ENSGALG00000006819/ENSGALG00000019060/ENSGALG00000030420
MF	GO:0004143	diacylglycerol kinase activity	1/564	10/8928	0.479464	0.90035	ENSGALG00000033561	1	0		1	ENSGALG00000033561
MF	GO:0005544	calcium-dependent phospholipid binding	1/564	10/8928	0.479464	0.90035	ENSGALG00000003770	1	1	ENSGALG00000003770	0
MF	GO:0008094	DNA-dependent ATPase activity	1/564	10/8928	0.479464	0.90035	ENSGALG00000011492	1	0		1	ENSGALG00000011492
MF	GO:0009975	cyclase activity	1/564	10/8928	0.479464	0.90035	ENSGALG00000013060	1	0		1	ENSGALG00000013060
MF	GO:0016755	transferase activity, transferring amino-acyl groups	1/564	10/8928	0.479464	0.90035	ENSGALG00000021230	1	0		1	ENSGALG00000021230
MF	GO:0016814	hydrolase activity, acting on carbon-nitrogen (but not peptide) bonds, in cyclic amidines	1/564	10/8928	0.479464	0.90035	ENSGALG00000000908	1	1	ENSGALG00000000908	0
MF	GO:0008138	protein tyrosine/serine/threonine phosphatase activity	3/564	42/8928	0.500489	0.90035	ENSGALG00000043268/ENSGALG00000021017/ENSGALG00000012275	3	3	ENSGALG00000043268/ENSGALG00000021017/ENSGALG00000012275	0
MF	GO:0005262	calcium channel activity	1/564	11/8928	0.512384	0.90035	ENSGALG00000050887	1	1	ENSGALG00000050887	0
MF	GO:0008641	small protein activating enzyme activity	1/564	11/8928	0.512384	0.90035	ENSGALG00000036263	1	1	ENSGALG00000036263	0
MF	GO:0016877	ligase activity, forming carbon-sulfur bonds	1/564	11/8928	0.512384	0.90035	ENSGALG00000036263	1	1	ENSGALG00000036263	0
MF	GO:0048037	cofactor binding	8/564	123/8928	0.518856	0.90035	ENSGALG00000038096/novel.48/ENSGALG00000050508/ENSGALG00000033522/ENSGALG00000023661/ENSGALG00000013149/ENSGALG00000003022/ENSGALG00000014948	8	6	ENSGALG00000038096/novel.48/ENSGALG00000050508/ENSGALG00000033522/ENSGALG00000023661/ENSGALG00000014948	2	ENSGALG00000013149/ENSGALG00000003022
MF	GO:0004190	aspartic-type endopeptidase activity	1/564	12/8928	0.543226	0.90035	ENSGALG00000006979	1	1	ENSGALG00000006979	0
MF	GO:0004623	phospholipase A2 activity	1/564	12/8928	0.543226	0.90035	ENSGALG00000030512	1	0		1	ENSGALG00000030512
MF	GO:0004675	transmembrane receptor protein serine/threonine kinase activity	1/564	12/8928	0.543226	0.90035	ENSGALG00000035635	1	1	ENSGALG00000035635	0
MF	GO:0004713	protein tyrosine kinase activity	1/564	12/8928	0.543226	0.90035	ENSGALG00000013253	1	1	ENSGALG00000013253	0
MF	GO:0005086	ARF guanyl-nucleotide exchange factor activity	1/564	12/8928	0.543226	0.90035	ENSGALG00000012454	1	1	ENSGALG00000012454	0
MF	GO:0015298	solute:cation antiporter activity	1/564	12/8928	0.543226	0.90035	ENSGALG00000034251	1	1	ENSGALG00000034251	0
MF	GO:0015299	solute:proton antiporter activity	1/564	12/8928	0.543226	0.90035	ENSGALG00000034251	1	1	ENSGALG00000034251	0
MF	GO:0019239	deaminase activity	1/564	12/8928	0.543226	0.90035	ENSGALG00000000908	1	1	ENSGALG00000000908	0
MF	GO:0070001	aspartic-type peptidase activity	1/564	12/8928	0.543226	0.90035	ENSGALG00000006979	1	1	ENSGALG00000006979	0
MF	GO:0004866	endopeptidase inhibitor activity	3/564	45/8928	0.547636	0.90035	ENSGALG00000044735/ENSGALG00000001565/ENSGALG00000044851	3	2	ENSGALG00000044735/ENSGALG00000044851	1	ENSGALG00000001565
MF	GO:0061135	endopeptidase regulator activity	3/564	45/8928	0.547636	0.90035	ENSGALG00000044735/ENSGALG00000001565/ENSGALG00000044851	3	2	ENSGALG00000044735/ENSGALG00000044851	1	ENSGALG00000001565
MF	GO:0003964	RNA-directed DNA polymerase activity	2/564	29/8928	0.55496	0.90035	ENSGALG00000050474/novel.2207	2	2	ENSGALG00000050474/novel.2207	0
MF	GO:0008194	UDP-glycosyltransferase activity	2/564	29/8928	0.55496	0.90035	ENSGALG00000052286/ENSGALG00000046826	2	2	ENSGALG00000052286/ENSGALG00000046826	0
MF	GO:0004672	protein kinase activity	28/564	449/8928	0.55822	0.90035	ENSGALG00000007356/ENSGALG00000032534/ENSGALG00000002555/ENSGALG00000015418/ENSGALG00000014127/ENSGALG00000030706/ENSGALG00000011708/ENSGALG00000013356/ENSGALG00000016426/ENSGALG00000026070/ENSGALG00000033234/ENSGALG00000048646/ENSGALG00000013253/ENSGALG00000007647/ENSGALG00000000685/ENSGALG00000003499/ENSGALG00000046950/ENSGALG00000042741/ENSGALG00000006144/ENSGALG00000054339/ENSGALG00000008340/…	28	23	ENSGALG00000007356/ENSGALG00000032534/ENSGALG00000014127/ENSGALG00000030706/ENSGALG00000011708/ENSGALG00000013356/ENSGALG00000026070/ENSGALG00000033234/ENSGALG00000048646/ENSGALG00000013253/ENSGALG00000000685/ENSGALG00000003499/ENSGALG00000046950/ENSGALG00000042741/ENSGALG00000006144/ENSGALG00000054339/ENSGALG00000008340/ENSGALG00000035635/ENSGALG00000006273/ENSGALG00000002016/ENSGALG00000001382/…	5	ENSGALG00000002555/ENSGALG00000015418/ENSGALG00000016426/ENSGALG00000007647/ENSGALG00000009602
MF	GO:0004252	serine-type endopeptidase activity	6/564	95/8928	0.560636	0.90035	ENSGALG00000004568/ENSGALG00000026384/ENSGALG00000040832/ENSGALG00000016144/ENSGALG00000015623/ENSGALG00000021273	6	5	ENSGALG00000004568/ENSGALG00000026384/ENSGALG00000040832/ENSGALG00000016144/ENSGALG00000021273	1	ENSGALG00000015623
MF	GO:0042578	phosphoric ester hydrolase activity	10/564	160/8928	0.56115	0.90035	ENSGALG00000000690/ENSGALG00000042374/ENSGALG00000037029/ENSGALG00000043268/ENSGALG00000026687/ENSGALG00000021355/ENSGALG00000021656/ENSGALG00000021017/ENSGALG00000006608/ENSGALG00000012275	10	8	ENSGALG00000037029/ENSGALG00000043268/ENSGALG00000026687/ENSGALG00000021355/ENSGALG00000021656/ENSGALG00000021017/ENSGALG00000006608/ENSGALG00000012275	2	ENSGALG00000000690/ENSGALG00000042374
MF	GO:0070011	peptidase activity, acting on L-amino acid peptides	21/564	338/8928	0.56525	0.90035	ENSGALG00000004568/ENSGALG00000026297/ENSGALG00000026384/ENSGALG00000041791/ENSGALG00000016300/ENSGALG00000044606/ENSGALG00000027501/ENSGALG00000040832/ENSGALG00000020084/ENSGALG00000033303/ENSGALG00000016144/ENSGALG00000013057/ENSGALG00000015623/ENSGALG00000014684/ENSGALG00000021273/ENSGALG00000006979/ENSGALG00000006819/ENSGALG00000044866/ENSGALG00000019060/ENSGALG00000017184/ENSGALG00000030420	21	15	ENSGALG00000004568/ENSGALG00000026297/ENSGALG00000026384/ENSGALG00000044606/ENSGALG00000027501/ENSGALG00000040832/ENSGALG00000020084/ENSGALG00000033303/ENSGALG00000016144/ENSGALG00000013057/ENSGALG00000014684/ENSGALG00000021273/ENSGALG00000006979/ENSGALG00000044866/ENSGALG00000017184	6	ENSGALG00000041791/ENSGALG00000016300/ENSGALG00000015623/ENSGALG00000006819/ENSGALG00000019060/ENSGALG00000030420
MF	GO:0008017	microtubule binding	4/564	63/8928	0.569534	0.90035	ENSGALG00000052903/ENSGALG00000042153/ENSGALG00000010664/ENSGALG00000009905	4	2	ENSGALG00000042153/ENSGALG00000009905	2	ENSGALG00000052903/ENSGALG00000010664
MF	GO:0005242	inward rectifier potassium channel activity	1/564	13/8928	0.57212	0.90035	ENSGALG00000009935	1	1	ENSGALG00000009935	0
MF	GO:0016651	oxidoreductase activity, acting on NAD(P)H	1/564	13/8928	0.57212	0.90035	ENSGALG00000038714	1	1	ENSGALG00000038714	0
MF	GO:0004386	helicase activity	2/564	30/8928	0.57361	0.90035	ENSGALG00000011492/ENSGALG00000036359	2	1	ENSGALG00000036359	1	ENSGALG00000011492
MF	GO:0005267	potassium channel activity	2/564	30/8928	0.57361	0.90035	ENSGALG00000031693/ENSGALG00000009935	2	2	ENSGALG00000031693/ENSGALG00000009935	0
MF	GO:0015079	potassium ion transmembrane transporter activity	2/564	30/8928	0.57361	0.90035	ENSGALG00000031693/ENSGALG00000009935	2	2	ENSGALG00000031693/ENSGALG00000009935	0
MF	GO:0004857	enzyme inhibitor activity	4/564	64/8928	0.582186	0.906092	ENSGALG00000044735/ENSGALG00000031164/ENSGALG00000001565/ENSGALG00000044851	4	3	ENSGALG00000044735/ENSGALG00000031164/ENSGALG00000044851	1	ENSGALG00000001565
MF	GO:0004198	calcium-dependent cysteine-type endopeptidase activity	1/564	14/8928	0.59919	0.906092	ENSGALG00000020084	1	1	ENSGALG00000020084	0
MF	GO:0004601	peroxidase activity	1/564	14/8928	0.59919	0.906092	novel.1638	1	1	novel.1638	0
MF	GO:0008375	acetylglucosaminyltransferase activity	1/564	14/8928	0.59919	0.906092	ENSGALG00000052286	1	1	ENSGALG00000052286	0
MF	GO:0015085	calcium ion transmembrane transporter activity	1/564	14/8928	0.59919	0.906092	ENSGALG00000050887	1	1	ENSGALG00000050887	0
MF	GO:0015297	antiporter activity	1/564	14/8928	0.59919	0.906092	ENSGALG00000034251	1	1	ENSGALG00000034251	0
MF	GO:0008047	enzyme activator activity	3/564	49/8928	0.606245	0.910104	ENSGALG00000003319/ENSGALG00000036949/ENSGALG00000040351	3	3	ENSGALG00000003319/ENSGALG00000036949/ENSGALG00000040351	0
MF	GO:0015293	symporter activity	2/564	32/8928	0.609183	0.910104	ENSGALG00000000558/ENSGALG00000005672	2	2	ENSGALG00000000558/ENSGALG00000005672	0
MF	GO:0016765	transferase activity, transferring alkyl or aryl (other than methyl) groups	1/564	15/8928	0.624549	0.922721	ENSGALG00000041294	1	1	ENSGALG00000041294	0
MF	GO:0004721	phosphoprotein phosphatase activity	5/564	86/8928	0.640438	0.922721	ENSGALG00000043268/ENSGALG00000021355/ENSGALG00000021656/ENSGALG00000021017/ENSGALG00000012275	5	5	ENSGALG00000043268/ENSGALG00000021355/ENSGALG00000021656/ENSGALG00000021017/ENSGALG00000012275	0
MF	GO:0008146	sulfotransferase activity	3/564	52/8928	0.64676	0.922721	ENSGALG00000023120/ENSGALG00000004903/ENSGALG00000005886	3	2	ENSGALG00000023120/ENSGALG00000005886	1	ENSGALG00000004903
MF	GO:0004197	cysteine-type endopeptidase activity	1/564	16/8928	0.648307	0.922721	ENSGALG00000020084	1	1	ENSGALG00000020084	0
MF	GO:0008484	sulfuric ester hydrolase activity	1/564	16/8928	0.648307	0.922721	ENSGALG00000016636	1	1	ENSGALG00000016636	0
MF	GO:0016831	carboxy-lyase activity	1/564	16/8928	0.648307	0.922721	ENSGALG00000007636	1	0		1	ENSGALG00000007636
MF	GO:0031683	G-protein beta/gamma-subunit complex binding	1/564	16/8928	0.648307	0.922721	ENSGALG00000006719	1	0		1	ENSGALG00000006719
MF	GO:0099094	ligand-gated cation channel activity	1/564	16/8928	0.648307	0.922721	ENSGALG00000009935	1	1	ENSGALG00000009935	0
MF	GO:0016782	transferase activity, transferring sulfur-containing groups	3/564	53/8928	0.65959	0.922721	ENSGALG00000023120/ENSGALG00000004903/ENSGALG00000005886	3	2	ENSGALG00000023120/ENSGALG00000005886	1	ENSGALG00000004903
MF	GO:0004435	phosphatidylinositol phospholipase C activity	1/564	17/8928	0.670564	0.922721	ENSGALG00000026687	1	1	ENSGALG00000026687	0
MF	GO:0004629	phospholipase C activity	1/564	17/8928	0.670564	0.922721	ENSGALG00000026687	1	1	ENSGALG00000026687	0
MF	GO:0005520	insulin-like growth factor binding	1/564	17/8928	0.670564	0.922721	ENSGALG00000047383	1	1	ENSGALG00000047383	0
MF	GO:0016849	phosphorus-oxygen lyase activity	1/564	17/8928	0.670564	0.922721	ENSGALG00000013060	1	0		1	ENSGALG00000013060
MF	GO:0005200	structural constituent of cytoskeleton	3/564	54/8928	0.67208	0.922721	ENSGALG00000028374/ENSGALG00000032838/ENSGALG00000026754	3	2	ENSGALG00000028374/ENSGALG00000032838	1	ENSGALG00000026754
MF	GO:0016791	phosphatase activity	6/564	107/8928	0.6768	0.922721	ENSGALG00000043268/ENSGALG00000021355/ENSGALG00000021656/ENSGALG00000021017/ENSGALG00000006608/ENSGALG00000012275	6	6	ENSGALG00000043268/ENSGALG00000021355/ENSGALG00000021656/ENSGALG00000021017/ENSGALG00000006608/ENSGALG00000012275	0
MF	GO:0016830	carbon-carbon lyase activity	1/564	18/8928	0.691415	0.922721	ENSGALG00000007636	1	0		1	ENSGALG00000007636
MF	GO:0016829	lyase activity	3/564	56/8928	0.696043	0.922721	ENSGALG00000016919/ENSGALG00000007636/ENSGALG00000013060	3	1	ENSGALG00000016919	2	ENSGALG00000007636/ENSGALG00000013060
MF	GO:0015631	tubulin binding	4/564	74/8928	0.696094	0.922721	ENSGALG00000052903/ENSGALG00000042153/ENSGALG00000010664/ENSGALG00000009905	4	2	ENSGALG00000042153/ENSGALG00000009905	2	ENSGALG00000052903/ENSGALG00000010664
MF	GO:0003777	microtubule motor activity	3/564	57/8928	0.707518	0.922721	ENSGALG00000046955/ENSGALG00000052903/ENSGALG00000010664	3	1	ENSGALG00000046955	2	ENSGALG00000052903/ENSGALG00000010664
MF	GO:0004181	metallocarboxypeptidase activity	1/564	19/8928	0.710948	0.922721	ENSGALG00000006819	1	0		1	ENSGALG00000006819
MF	GO:0008235	metalloexopeptidase activity	1/564	19/8928	0.710948	0.922721	ENSGALG00000006819	1	0		1	ENSGALG00000006819
MF	GO:0016684	oxidoreductase activity, acting on peroxide as acceptor	1/564	19/8928	0.710948	0.922721	novel.1638	1	1	novel.1638	0
MF	GO:0019838	growth factor binding	1/564	19/8928	0.710948	0.922721	ENSGALG00000047383	1	1	ENSGALG00000047383	0
MF	GO:0019842	vitamin binding	2/564	39/8928	0.715804	0.922721	ENSGALG00000013149/ENSGALG00000048285	2	1	ENSGALG00000048285	1	ENSGALG00000013149
MF	GO:0034061	DNA polymerase activity	2/564	40/8928	0.728862	0.922721	ENSGALG00000050474/novel.2207	2	2	ENSGALG00000050474/novel.2207	0
MF	GO:0005326	neurotransmitter transporter activity	1/564	20/8928	0.729247	0.922721	ENSGALG00000005672	1	1	ENSGALG00000005672	0
MF	GO:0005328	neurotransmitter:sodium symporter activity	1/564	20/8928	0.729247	0.922721	ENSGALG00000005672	1	1	ENSGALG00000005672	0
MF	GO:0015370	solute:sodium symporter activity	1/564	20/8928	0.729247	0.922721	ENSGALG00000005672	1	1	ENSGALG00000005672	0
MF	GO:0016209	antioxidant activity	1/564	20/8928	0.729247	0.922721	novel.1638	1	1	novel.1638	0
MF	GO:0016879	ligase activity, forming carbon-nitrogen bonds	1/564	20/8928	0.729247	0.922721	ENSGALG00000023689	1	1	ENSGALG00000023689	0
MF	GO:0050662	coenzyme binding	4/564	78/8928	0.734913	0.923965	novel.48/ENSGALG00000023661/ENSGALG00000003022/ENSGALG00000014948	4	3	novel.48/ENSGALG00000023661/ENSGALG00000014948	1	ENSGALG00000003022
MF	GO:0004725	protein tyrosine phosphatase activity	2/564	41/8928	0.741407	0.923965	ENSGALG00000021355/ENSGALG00000021656	2	2	ENSGALG00000021355/ENSGALG00000021656	0
MF	GO:0050660	flavin adenine dinucleotide binding	2/564	41/8928	0.741407	0.923965	ENSGALG00000023661/ENSGALG00000003022	2	1	ENSGALG00000023661	1	ENSGALG00000003022
MF	GO:0004180	carboxypeptidase activity	1/564	21/8928	0.74639	0.925523	ENSGALG00000006819	1	0		1	ENSGALG00000006819
MF	GO:0004842	ubiquitin-protein transferase activity	2/564	43/8928	0.765012	0.934596	ENSGALG00000032644/ENSGALG00000012574	2	2	ENSGALG00000032644/ENSGALG00000012574	0
MF	GO:0015078	hydrogen ion transmembrane transporter activity	2/564	43/8928	0.765012	0.934596	ENSGALG00000015618/ENSGALG00000034251	2	1	ENSGALG00000034251	1	ENSGALG00000015618
MF	GO:0019787	ubiquitin-like protein transferase activity	2/564	43/8928	0.765012	0.934596	ENSGALG00000032644/ENSGALG00000012574	2	2	ENSGALG00000032644/ENSGALG00000012574	0
MF	GO:0004674	protein serine/threonine kinase activity	3/564	64/8928	0.778667	0.946615	ENSGALG00000003499/ENSGALG00000035635/ENSGALG00000002016	3	3	ENSGALG00000003499/ENSGALG00000035635/ENSGALG00000002016	0
MF	GO:0052689	carboxylic ester hydrolase activity	1/564	24/8928	0.791585	0.955915	ENSGALG00000030512	1	0		1	ENSGALG00000030512
MF	GO:0016779	nucleotidyltransferase activity	4/564	86/8928	0.801133	0.955915	ENSGALG00000013723/ENSGALG00000050474/novel.2207/ENSGALG00000036019	4	3	ENSGALG00000013723/ENSGALG00000050474/novel.2207	1	ENSGALG00000036019
MF	GO:0015294	solute:cation symporter activity	1/564	25/8928	0.804786	0.955915	ENSGALG00000005672	1	1	ENSGALG00000005672	0
MF	GO:0004553	hydrolase activity, hydrolyzing O-glycosyl compounds	2/564	47/8928	0.806652	0.955915	ENSGALG00000029000/ENSGALG00000011816	2	2	ENSGALG00000029000/ENSGALG00000011816	0
MF	GO:0003899	DNA-directed 5'-3' RNA polymerase activity	1/564	26/8928	0.817153	0.955915	ENSGALG00000036019	1	0		1	ENSGALG00000036019
MF	GO:0016410	N-acyltransferase activity	1/564	26/8928	0.817153	0.955915	ENSGALG00000040120	1	1	ENSGALG00000040120	0
MF	GO:0034062	5'-3' RNA polymerase activity	1/564	26/8928	0.817153	0.955915	ENSGALG00000036019	1	0		1	ENSGALG00000036019
MF	GO:0097747	RNA polymerase activity	1/564	26/8928	0.817153	0.955915	ENSGALG00000036019	1	0		1	ENSGALG00000036019
MF	GO:0051536	iron-sulfur cluster binding	1/564	27/8928	0.828738	0.960406	ENSGALG00000006738	1	1	ENSGALG00000006738	0
MF	GO:0051540	metal cluster binding	1/564	27/8928	0.828738	0.960406	ENSGALG00000006738	1	1	ENSGALG00000006738	0
MF	GO:0016627	oxidoreductase activity, acting on the CH-CH group of donors	1/564	29/8928	0.849755	0.977526	ENSGALG00000023661	1	1	ENSGALG00000023661	0
MF	GO:0016705	oxidoreductase activity, acting on paired donors, with incorporation or reduction of molecular oxygen	3/564	74/8928	0.855022	0.977526	ENSGALG00000038096/ENSGALG00000050508/ENSGALG00000003022	3	2	ENSGALG00000038096/ENSGALG00000050508	1	ENSGALG00000003022
MF	GO:0030170	pyridoxal phosphate binding	1/564	30/8928	0.859277	0.977526	ENSGALG00000013149	1	0		1	ENSGALG00000013149
MF	GO:0070279	vitamin B6 binding	1/564	30/8928	0.859277	0.977526	ENSGALG00000013149	1	0		1	ENSGALG00000013149
MF	GO:0016798	hydrolase activity, acting on glycosyl bonds	2/564	58/8928	0.889244	0.999847	ENSGALG00000029000/ENSGALG00000011816	2	2	ENSGALG00000029000/ENSGALG00000011816	0
MF	GO:0016788	hydrolase activity, acting on ester bonds	18/564	369/8928	0.901777	0.999847	ENSGALG00000053931/ENSGALG00000000690/ENSGALG00000042374/ENSGALG00000037029/ENSGALG00000048857/ENSGALG00000043268/ENSGALG00000026687/ENSGALG00000044307/ENSGALG00000052108/ENSGALG00000021355/ENSGALG00000021656/ENSGALG00000021017/ENSGALG00000030512/ENSGALG00000006608/ENSGALG00000052399/ENSGALG00000016636/ENSGALG00000012275/ENSGALG00000020458	18	13	ENSGALG00000053931/ENSGALG00000037029/ENSGALG00000048857/ENSGALG00000043268/ENSGALG00000026687/ENSGALG00000052108/ENSGALG00000021355/ENSGALG00000021656/ENSGALG00000021017/ENSGALG00000006608/ENSGALG00000052399/ENSGALG00000016636/ENSGALG00000012275	5	ENSGALG00000000690/ENSGALG00000042374/ENSGALG00000044307/ENSGALG00000030512/ENSGALG00000020458
MF	GO:0008238	exopeptidase activity	1/564	38/8928	0.916678	0.999847	ENSGALG00000006819	1	0		1	ENSGALG00000006819
MF	GO:0005543	phospholipid binding	2/564	64/8928	0.919126	0.999847	ENSGALG00000031511/ENSGALG00000003770	2	2	ENSGALG00000031511/ENSGALG00000003770	0
MF	GO:0016491	oxidoreductase activity	17/564	361/8928	0.923096	0.999847	ENSGALG00000038096/ENSGALG00000000081/ENSGALG00000043027/novel.48/ENSGALG00000006964/ENSGALG00000050508/ENSGALG00000007014/ENSGALG00000033522/novel.1638/ENSGALG00000026817/ENSGALG00000023661/ENSGALG00000003022/ENSGALG00000003972/ENSGALG00000013090/ENSGALG00000038714/ENSGALG00000006937/ENSGALG00000014948	17	16	ENSGALG00000038096/ENSGALG00000000081/ENSGALG00000043027/novel.48/ENSGALG00000006964/ENSGALG00000050508/ENSGALG00000007014/ENSGALG00000033522/novel.1638/ENSGALG00000026817/ENSGALG00000023661/ENSGALG00000003972/ENSGALG00000013090/ENSGALG00000038714/ENSGALG00000006937/ENSGALG00000014948	1	ENSGALG00000003022
MF	GO:0008234	cysteine-type peptidase activity	3/564	89/8928	0.926464	0.999847	ENSGALG00000016300/ENSGALG00000020084/ENSGALG00000013057	3	2	ENSGALG00000020084/ENSGALG00000013057	1	ENSGALG00000016300
MF	GO:0043565	sequence-specific DNA binding	5/564	137/8928	0.939605	0.999847	ENSGALG00000033941/ENSGALG00000000504/ENSGALG00000012921/ENSGALG00000000616/ENSGALG00000017195	5	5	ENSGALG00000033941/ENSGALG00000000504/ENSGALG00000012921/ENSGALG00000000616/ENSGALG00000017195	0
MF	GO:0032403	protein complex binding	1/564	44/8928	0.943776	0.999847	ENSGALG00000006719	1	0		1	ENSGALG00000006719
MF	GO:0008168	methyltransferase activity	2/564	72/8928	0.947315	0.999847	ENSGALG00000030776/ENSGALG00000005000	2	2	ENSGALG00000030776/ENSGALG00000005000	0
MF	GO:0016747	transferase activity, transferring acyl groups other than amino-acyl groups	1/564	47/8928	0.95382	0.999847	ENSGALG00000040120	1	1	ENSGALG00000040120	0
MF	GO:0004523	RNA-DNA hybrid ribonuclease activity	3/564	100/8928	0.956488	0.999847	ENSGALG00000053931/ENSGALG00000048857/ENSGALG00000052108	3	3	ENSGALG00000053931/ENSGALG00000048857/ENSGALG00000052108	0
MF	GO:0046914	transition metal ion binding	20/564	442/8928	0.95972	0.999847	ENSGALG00000043027/ENSGALG00000033941/ENSGALG00000005958/ENSGALG00000026297/ENSGALG00000033522/ENSGALG00000038146/ENSGALG00000027501/ENSGALG00000048671/ENSGALG00000013149/ENSGALG00000014684/ENSGALG00000009864/ENSGALG00000006819/ENSGALG00000017195/ENSGALG00000003972/ENSGALG00000017011/ENSGALG00000005031/ENSGALG00000013090/ENSGALG00000019060/ENSGALG00000017184/ENSGALG00000030397	20	16	ENSGALG00000043027/ENSGALG00000033941/ENSGALG00000005958/ENSGALG00000026297/ENSGALG00000033522/ENSGALG00000038146/ENSGALG00000027501/ENSGALG00000048671/ENSGALG00000014684/ENSGALG00000009864/ENSGALG00000017195/ENSGALG00000003972/ENSGALG00000017011/ENSGALG00000005031/ENSGALG00000013090/ENSGALG00000017184	4	ENSGALG00000013149/ENSGALG00000006819/ENSGALG00000019060/ENSGALG00000030397
MF	GO:0016874	ligase activity	2/564	77/8928	0.959883	0.999847	ENSGALG00000023689/ENSGALG00000036263	2	2	ENSGALG00000023689/ENSGALG00000036263	0
MF	GO:0008270	zinc ion binding	15/564	348/8928	0.959952	0.999847	ENSGALG00000033941/ENSGALG00000005958/ENSGALG00000026297/ENSGALG00000038146/ENSGALG00000027501/ENSGALG00000048671/ENSGALG00000014684/ENSGALG00000009864/ENSGALG00000006819/ENSGALG00000017195/ENSGALG00000017011/ENSGALG00000005031/ENSGALG00000019060/ENSGALG00000017184/ENSGALG00000030397	15	12	ENSGALG00000033941/ENSGALG00000005958/ENSGALG00000026297/ENSGALG00000038146/ENSGALG00000027501/ENSGALG00000048671/ENSGALG00000014684/ENSGALG00000009864/ENSGALG00000017195/ENSGALG00000017011/ENSGALG00000005031/ENSGALG00000017184	3	ENSGALG00000006819/ENSGALG00000019060/ENSGALG00000030397
MF	GO:0016741	transferase activity, transferring one-carbon groups	2/564	78/8928	0.962026	0.999847	ENSGALG00000030776/ENSGALG00000005000	2	2	ENSGALG00000030776/ENSGALG00000005000	0
MF	GO:0016891	endoribonuclease activity, producing 5'-phosphomonoesters	3/564	104/8928	0.964218	0.999847	ENSGALG00000053931/ENSGALG00000048857/ENSGALG00000052108	3	3	ENSGALG00000053931/ENSGALG00000048857/ENSGALG00000052108	0
MF	GO:0016893	endonuclease activity, active with either ribo- or deoxyribonucleic acids and producing 5'-phosphomonoesters	3/564	105/8928	0.965938	0.999847	ENSGALG00000053931/ENSGALG00000048857/ENSGALG00000052108	3	3	ENSGALG00000053931/ENSGALG00000048857/ENSGALG00000052108	0
MF	GO:0004521	endoribonuclease activity	3/564	107/8928	0.969146	0.999847	ENSGALG00000053931/ENSGALG00000048857/ENSGALG00000052108	3	3	ENSGALG00000053931/ENSGALG00000048857/ENSGALG00000052108	0
MF	GO:0036459	thiol-dependent ubiquitinyl hydrolase activity	1/564	55/8928	0.972685	0.999847	ENSGALG00000013057	1	1	ENSGALG00000013057	0
MF	GO:0044877	macromolecular complex binding	1/564	55/8928	0.972685	0.999847	ENSGALG00000006719	1	0		1	ENSGALG00000006719
MF	GO:0101005	ubiquitinyl hydrolase activity	1/564	55/8928	0.972685	0.999847	ENSGALG00000013057	1	1	ENSGALG00000013057	0
MF	GO:0019783	ubiquitin-like protein-specific protease activity	1/564	56/8928	0.974421	0.999847	ENSGALG00000013057	1	1	ENSGALG00000013057	0
MF	GO:0016746	transferase activity, transferring acyl groups	2/564	89/8928	0.979398	0.999847	ENSGALG00000040120/ENSGALG00000021230	2	1	ENSGALG00000040120	1	ENSGALG00000021230
MF	GO:0004519	endonuclease activity	3/564	116/8928	0.980362	0.999847	ENSGALG00000053931/ENSGALG00000048857/ENSGALG00000052108	3	3	ENSGALG00000053931/ENSGALG00000048857/ENSGALG00000052108	0
MF	GO:0004540	ribonuclease activity	3/564	117/8928	0.981335	0.999847	ENSGALG00000053931/ENSGALG00000048857/ENSGALG00000052108	3	3	ENSGALG00000053931/ENSGALG00000048857/ENSGALG00000052108	0
MF	GO:0005506	iron ion binding	1/564	65/8928	0.985841	0.999847	ENSGALG00000003972	1	1	ENSGALG00000003972	0
MF	GO:0005198	structural molecule activity	7/564	238/8928	0.994319	0.999847	ENSGALG00000011306/ENSGALG00000019716/ENSGALG00000028374/ENSGALG00000032838/ENSGALG00000047664/ENSGALG00000026754/ENSGALG00000003529	7	6	ENSGALG00000011306/ENSGALG00000019716/ENSGALG00000028374/ENSGALG00000032838/ENSGALG00000047664/ENSGALG00000003529	1	ENSGALG00000026754
MF	GO:0004518	nuclease activity	3/564	146/8928	0.995918	0.999847	ENSGALG00000053931/ENSGALG00000048857/ENSGALG00000052108	3	3	ENSGALG00000053931/ENSGALG00000048857/ENSGALG00000052108	0
MF	GO:0046906	tetrapyrrole binding	1/564	84/8928	0.995946	0.999847	ENSGALG00000048285	1	1	ENSGALG00000048285	0
MF	GO:0003723	RNA binding	2/564	172/8928	0.999847	0.999847	ENSGALG00000000908/ENSGALG00000002653	2	2	ENSGALG00000000908/ENSGALG00000002653	0

## Sheet: NH145d vs. ZN300d
Category	GOID	Description	GeneRatio	BgRatio	pvalue	padj	geneID	Count	Up	Up_geneID	Down	Down_geneID
BP	GO:0040008	regulation of growth	7/655	17/5378	0.00248664	0.477083	ENSGALG00000037332/ENSGALG00000047383/ENSGALG00000040672/ENSGALG00000037940/ENSGALG00000015089/ENSGALG00000038364/ENSGALG00000034756	7	6	ENSGALG00000037332/ENSGALG00000047383/ENSGALG00000040672/ENSGALG00000037940/ENSGALG00000015089/ENSGALG00000038364	1	ENSGALG00000034756
BP	GO:0006955	immune response	15/655	58/5378	0.00317596	0.477083	ENSGALG00000010338/ENSGALG00000019847/ENSGALG00000039701/ENSGALG00000003003/ENSGALG00000041129/ENSGALG00000028256/ENSGALG00000011668/ENSGALG00000045607/ENSGALG00000037587/ENSGALG00000034478/ENSGALG00000053885/novel.886/ENSGALG00000009574/ENSGALG00000053788/ENSGALG00000046192	15	14	ENSGALG00000010338/ENSGALG00000019847/ENSGALG00000039701/ENSGALG00000003003/ENSGALG00000041129/ENSGALG00000028256/ENSGALG00000011668/ENSGALG00000045607/ENSGALG00000037587/ENSGALG00000034478/ENSGALG00000053885/novel.886/ENSGALG00000053788/ENSGALG00000046192	1	ENSGALG00000009574
BP	GO:0002376	immune system process	15/655	60/5378	0.00450379	0.477083	ENSGALG00000010338/ENSGALG00000019847/ENSGALG00000039701/ENSGALG00000003003/ENSGALG00000041129/ENSGALG00000028256/ENSGALG00000011668/ENSGALG00000045607/ENSGALG00000037587/ENSGALG00000034478/ENSGALG00000053885/novel.886/ENSGALG00000009574/ENSGALG00000053788/ENSGALG00000046192	15	14	ENSGALG00000010338/ENSGALG00000019847/ENSGALG00000039701/ENSGALG00000003003/ENSGALG00000041129/ENSGALG00000028256/ENSGALG00000011668/ENSGALG00000045607/ENSGALG00000037587/ENSGALG00000034478/ENSGALG00000053885/novel.886/ENSGALG00000053788/ENSGALG00000046192	1	ENSGALG00000009574
BP	GO:0055085	transmembrane transport	61/655	364/5378	0.00483117	0.477083	ENSGALG00000015618/ENSGALG00000006454/ENSGALG00000021158/ENSGALG00000005631/ENSGALG00000000400/ENSGALG00000032986/ENSGALG00000032749/ENSGALG00000009877/ENSGALG00000006112/ENSGALG00000008912/ENSGALG00000011040/ENSGALG00000004562/ENSGALG00000000505/ENSGALG00000023451/ENSGALG00000001573/ENSGALG00000010891/ENSGALG00000005778/ENSGALG00000010494/ENSGALG00000036897/ENSGALG00000006297/ENSGALG00000037439/…	61	34	ENSGALG00000021158/ENSGALG00000005631/ENSGALG00000032986/ENSGALG00000032749/ENSGALG00000023451/ENSGALG00000001573/ENSGALG00000010891/ENSGALG00000010494/ENSGALG00000037439/ENSGALG00000047574/ENSGALG00000026902/ENSGALG00000012812/ENSGALG00000006728/ENSGALG00000016483/ENSGALG00000037642/ENSGALG00000035075/ENSGALG00000003713/ENSGALG00000002639/ENSGALG00000003647/ENSGALG00000028225/ENSGALG00000003863/…	27	ENSGALG00000015618/ENSGALG00000006454/ENSGALG00000000400/ENSGALG00000009877/ENSGALG00000006112/ENSGALG00000008912/ENSGALG00000011040/ENSGALG00000004562/ENSGALG00000000505/ENSGALG00000005778/ENSGALG00000036897/ENSGALG00000006297/ENSGALG00000008198/ENSGALG00000003172/ENSGALG00000005995/ENSGALG00000011858/ENSGALG00000001342/ENSGALG00000036140/ENSGALG00000010901/ENSGALG00000008456/ENSGALG00000034278/…
BP	GO:0006396	RNA processing	23/655	109/5378	0.00532458	0.477083	ENSGALG00000003824/ENSGALG00000016910/ENSGALG00000002612/ENSGALG00000009091/ENSGALG00000050235/ENSGALG00000000908/ENSGALG00000002487/ENSGALG00000013821/ENSGALG00000050669/ENSGALG00000007386/ENSGALG00000037485/ENSGALG00000011000/ENSGALG00000044995/ENSGALG00000048067/ENSGALG00000008429/ENSGALG00000008979/ENSGALG00000036238/ENSGALG00000001283/ENSGALG00000028056/ENSGALG00000050256/ENSGALG00000036067/…	23	17	ENSGALG00000016910/ENSGALG00000002612/ENSGALG00000050235/ENSGALG00000000908/ENSGALG00000002487/ENSGALG00000013821/ENSGALG00000007386/ENSGALG00000037485/ENSGALG00000011000/ENSGALG00000008429/ENSGALG00000008979/ENSGALG00000036238/ENSGALG00000001283/ENSGALG00000050256/ENSGALG00000036067/ENSGALG00000043797/ENSGALG00000011522	6	ENSGALG00000003824/ENSGALG00000009091/ENSGALG00000050669/ENSGALG00000044995/ENSGALG00000048067/ENSGALG00000028056
BP	GO:0040007	growth	7/655	20/5378	0.00714558	0.486758	ENSGALG00000037332/ENSGALG00000047383/ENSGALG00000040672/ENSGALG00000037940/ENSGALG00000015089/ENSGALG00000038364/ENSGALG00000034756	7	6	ENSGALG00000037332/ENSGALG00000047383/ENSGALG00000040672/ENSGALG00000037940/ENSGALG00000015089/ENSGALG00000038364	1	ENSGALG00000034756
BP	GO:0001558	regulation of cell growth	6/655	16/5378	0.00869211	0.486758	ENSGALG00000037332/ENSGALG00000047383/ENSGALG00000040672/ENSGALG00000037940/ENSGALG00000038364/ENSGALG00000034756	6	5	ENSGALG00000037332/ENSGALG00000047383/ENSGALG00000040672/ENSGALG00000037940/ENSGALG00000038364	1	ENSGALG00000034756
BP	GO:0016049	cell growth	6/655	16/5378	0.00869211	0.486758	ENSGALG00000037332/ENSGALG00000047383/ENSGALG00000040672/ENSGALG00000037940/ENSGALG00000038364/ENSGALG00000034756	6	5	ENSGALG00000037332/ENSGALG00000047383/ENSGALG00000040672/ENSGALG00000037940/ENSGALG00000038364	1	ENSGALG00000034756
BP	GO:0006471	protein ADP-ribosylation	5/655	12/5378	0.0100272	0.49186	ENSGALG00000011742/ENSGALG00000000871/ENSGALG00000051726/ENSGALG00000032614/ENSGALG00000006443	5	4	ENSGALG00000000871/ENSGALG00000051726/ENSGALG00000032614/ENSGALG00000006443	1	ENSGALG00000011742
BP	GO:0000413	protein peptidyl-prolyl isomerization	6/655	17/5378	0.0120769	0.49186	ENSGALG00000030268/ENSGALG00000008228/ENSGALG00000004809/ENSGALG00000005346/ENSGALG00000016808/ENSGALG00000014756	6	4	ENSGALG00000030268/ENSGALG00000005346/ENSGALG00000016808/ENSGALG00000014756	2	ENSGALG00000008228/ENSGALG00000004809
BP	GO:0018208	peptidyl-proline modification	6/655	17/5378	0.0120769	0.49186	ENSGALG00000030268/ENSGALG00000008228/ENSGALG00000004809/ENSGALG00000005346/ENSGALG00000016808/ENSGALG00000014756	6	4	ENSGALG00000030268/ENSGALG00000005346/ENSGALG00000016808/ENSGALG00000014756	2	ENSGALG00000008228/ENSGALG00000004809
BP	GO:0006629	lipid metabolic process	29/655	157/5378	0.0132737	0.495553	ENSGALG00000012903/ENSGALG00000007127/ENSGALG00000010768/ENSGALG00000042227/ENSGALG00000044307/ENSGALG00000008907/ENSGALG00000046727/ENSGALG00000026817/ENSGALG00000025800/ENSGALG00000010792/ENSGALG00000000690/ENSGALG00000038771/ENSGALG00000005776/ENSGALG00000014176/ENSGALG00000006964/ENSGALG00000052399/ENSGALG00000013804/ENSGALG00000045212/ENSGALG00000015375/ENSGALG00000013814/ENSGALG00000011248/…	29	14	ENSGALG00000042227/ENSGALG00000008907/ENSGALG00000046727/ENSGALG00000026817/ENSGALG00000025800/ENSGALG00000005776/ENSGALG00000006964/ENSGALG00000052399/ENSGALG00000045212/ENSGALG00000013814/ENSGALG00000011248/ENSGALG00000008727/ENSGALG00000001592/ENSGALG00000007178	15	ENSGALG00000012903/ENSGALG00000007127/ENSGALG00000010768/ENSGALG00000044307/ENSGALG00000010792/ENSGALG00000000690/ENSGALG00000038771/ENSGALG00000014176/ENSGALG00000013804/ENSGALG00000015375/ENSGALG00000029445/ENSGALG00000034967/ENSGALG00000042853/ENSGALG00000005842/ENSGALG00000020486
BP	GO:0006811	ion transport	58/655	375/5378	0.029162	1	ENSGALG00000015618/ENSGALG00000045668/ENSGALG00000021158/ENSGALG00000016017/ENSGALG00000005631/ENSGALG00000000400/ENSGALG00000009877/ENSGALG00000006112/ENSGALG00000038336/ENSGALG00000020292/ENSGALG00000011040/ENSGALG00000004562/ENSGALG00000031274/ENSGALG00000000505/ENSGALG00000023451/ENSGALG00000001573/ENSGALG00000026015/ENSGALG00000040498/ENSGALG00000004936/ENSGALG00000006297/ENSGALG00000037439/…	58	31	ENSGALG00000021158/ENSGALG00000005631/ENSGALG00000038336/ENSGALG00000031274/ENSGALG00000023451/ENSGALG00000001573/ENSGALG00000026015/ENSGALG00000040498/ENSGALG00000037439/ENSGALG00000047574/ENSGALG00000026902/ENSGALG00000040424/ENSGALG00000022696/ENSGALG00000002118/ENSGALG00000016483/novel.1396/ENSGALG00000026373/ENSGALG00000003713/ENSGALG00000002639/ENSGALG00000003647/ENSGALG00000003863/ENSGALG0…	27	ENSGALG00000015618/ENSGALG00000045668/ENSGALG00000016017/ENSGALG00000000400/ENSGALG00000009877/ENSGALG00000006112/ENSGALG00000020292/ENSGALG00000011040/ENSGALG00000004562/ENSGALG00000000505/ENSGALG00000004936/ENSGALG00000006297/ENSGALG00000008198/ENSGALG00000005995/ENSGALG00000011858/ENSGALG00000001342/ENSGALG00000009301/ENSGALG00000014176/ENSGALG00000008456/ENSGALG00000009066/ENSGALG00000010044/…
BP	GO:0006914	autophagy	4/655	11/5378	0.0356452	1	ENSGALG00000000845/ENSGALG00000015387/ENSGALG00000003409/ENSGALG00000053867	4	3	ENSGALG00000015387/ENSGALG00000003409/ENSGALG00000053867	1	ENSGALG00000000845
BP	GO:0051128	regulation of cellular component organization	10/655	46/5378	0.0465976	1	ENSGALG00000037332/ENSGALG00000047383/ENSGALG00000002125/ENSGALG00000040672/ENSGALG00000004034/ENSGALG00000037940/ENSGALG00000038364/ENSGALG00000034756/ENSGALG00000010649/ENSGALG00000005442	10	9	ENSGALG00000037332/ENSGALG00000047383/ENSGALG00000002125/ENSGALG00000040672/ENSGALG00000004034/ENSGALG00000037940/ENSGALG00000038364/ENSGALG00000010649/ENSGALG00000005442	1	ENSGALG00000034756
BP	GO:0009116	nucleoside metabolic process	4/655	12/5378	0.0484542	1	ENSGALG00000044146/ENSGALG00000010284/ENSGALG00000013073/ENSGALG00000006098	4	2	ENSGALG00000013073/ENSGALG00000006098	2	ENSGALG00000044146/ENSGALG00000010284
BP	GO:1901657	glycosyl compound metabolic process	4/655	12/5378	0.0484542	1	ENSGALG00000044146/ENSGALG00000010284/ENSGALG00000013073/ENSGALG00000006098	4	2	ENSGALG00000013073/ENSGALG00000006098	2	ENSGALG00000044146/ENSGALG00000010284
BP	GO:0051260	protein homooligomerization	10/655	47/5378	0.0530176	1	ENSGALG00000000400/ENSGALG00000008155/ENSGALG00000009678/ENSGALG00000015124/ENSGALG00000009066/ENSGALG00000041384/ENSGALG00000014225/ENSGALG00000016470/ENSGALG00000001512/ENSGALG00000009628	10	3	ENSGALG00000015124/ENSGALG00000041384/ENSGALG00000009628	7	ENSGALG00000000400/ENSGALG00000008155/ENSGALG00000009678/ENSGALG00000009066/ENSGALG00000014225/ENSGALG00000016470/ENSGALG00000001512
BP	GO:0051259	protein oligomerization	11/655	54/5378	0.0575331	1	ENSGALG00000000400/ENSGALG00000023451/ENSGALG00000008155/ENSGALG00000009678/ENSGALG00000015124/ENSGALG00000009066/ENSGALG00000041384/ENSGALG00000014225/ENSGALG00000016470/ENSGALG00000001512/ENSGALG00000009628	11	4	ENSGALG00000023451/ENSGALG00000015124/ENSGALG00000041384/ENSGALG00000009628	7	ENSGALG00000000400/ENSGALG00000008155/ENSGALG00000009678/ENSGALG00000009066/ENSGALG00000014225/ENSGALG00000016470/ENSGALG00000001512
BP	GO:0007186	G-protein coupled receptor signaling pathway	63/655	429/5378	0.0598793	1	ENSGALG00000020656/ENSGALG00000012297/ENSGALG00000005853/ENSGALG00000016176/ENSGALG00000043209/ENSGALG00000035569/ENSGALG00000026011/ENSGALG00000013200/ENSGALG00000041730/ENSGALG00000050470/ENSGALG00000002848/ENSGALG00000007714/ENSGALG00000010078/ENSGALG00000044485/ENSGALG00000009429/ENSGALG00000009684/ENSGALG00000015608/ENSGALG00000044763/ENSGALG00000040959/ENSGALG00000005543/ENSGALG00000008733/…	63	29	ENSGALG00000026011/ENSGALG00000041730/ENSGALG00000050470/ENSGALG00000007714/ENSGALG00000009429/ENSGALG00000044763/ENSGALG00000005543/ENSGALG00000008733/ENSGALG00000004930/ENSGALG00000014984/ENSGALG00000008589/ENSGALG00000051502/ENSGALG00000004128/ENSGALG00000002632/ENSGALG00000039837/ENSGALG00000041491/ENSGALG00000040561/ENSGALG00000005657/ENSGALG00000031533/ENSGALG00000011735/ENSGALG00000039320/…	34	ENSGALG00000020656/ENSGALG00000012297/ENSGALG00000005853/ENSGALG00000016176/ENSGALG00000043209/ENSGALG00000035569/ENSGALG00000013200/ENSGALG00000002848/ENSGALG00000010078/ENSGALG00000044485/ENSGALG00000009684/ENSGALG00000015608/ENSGALG00000040959/ENSGALG00000015953/ENSGALG00000010572/ENSGALG00000039772/ENSGALG00000005258/ENSGALG00000003138/ENSGALG00000005242/ENSGALG00000049632/ENSGALG00000027260/…
BP	GO:0043414	macromolecule methylation	4/655	13/5378	0.0634609	1	ENSGALG00000013920/ENSGALG00000051748/ENSGALG00000008979/ENSGALG00000011522	4	3	ENSGALG00000013920/ENSGALG00000008979/ENSGALG00000011522	1	ENSGALG00000051748
BP	GO:0016043	cellular component organization	42/655	279/5378	0.0814663	1	ENSGALG00000004631/ENSGALG00000000400/ENSGALG00000023451/ENSGALG00000037332/ENSGALG00000014807/ENSGALG00000008155/ENSGALG00000009032/ENSGALG00000047383/ENSGALG00000002125/ENSGALG00000008585/novel.1396/ENSGALG00000022644/ENSGALG00000013821/ENSGALG00000040672/ENSGALG00000009262/ENSGALG00000012715/ENSGALG00000009678/ENSGALG00000013920/ENSGALG00000031159/ENSGALG00000004034/ENSGALG00000037940/ENSGALG0…	42	29	ENSGALG00000023451/ENSGALG00000037332/ENSGALG00000014807/ENSGALG00000047383/ENSGALG00000002125/ENSGALG00000008585/novel.1396/ENSGALG00000013821/ENSGALG00000040672/ENSGALG00000012715/ENSGALG00000013920/ENSGALG00000031159/ENSGALG00000004034/ENSGALG00000037940/ENSGALG00000015124/ENSGALG00000041384/ENSGALG00000007386/ENSGALG00000038364/ENSGALG00000033295/ENSGALG00000004696/ENSGALG00000045606/ENSGALG0…	13	ENSGALG00000004631/ENSGALG00000000400/ENSGALG00000008155/ENSGALG00000009032/ENSGALG00000022644/ENSGALG00000009262/ENSGALG00000009678/ENSGALG00000009066/ENSGALG00000014225/ENSGALG00000034756/ENSGALG00000009525/ENSGALG00000016470/ENSGALG00000001512
BP	GO:0018193	peptidyl-amino acid modification	7/655	32/5378	0.0859439	1	ENSGALG00000013920/ENSGALG00000030268/ENSGALG00000008228/ENSGALG00000004809/ENSGALG00000005346/ENSGALG00000016808/ENSGALG00000014756	7	5	ENSGALG00000013920/ENSGALG00000030268/ENSGALG00000005346/ENSGALG00000016808/ENSGALG00000014756	2	ENSGALG00000008228/ENSGALG00000004809
BP	GO:0022607	cellular component assembly	22/655	134/5378	0.0866707	1	ENSGALG00000000400/ENSGALG00000023451/ENSGALG00000008155/ENSGALG00000002125/novel.1396/ENSGALG00000013821/ENSGALG00000009262/ENSGALG00000009678/ENSGALG00000031159/ENSGALG00000004034/ENSGALG00000015124/ENSGALG00000009066/ENSGALG00000041384/ENSGALG00000007386/ENSGALG00000014225/ENSGALG00000033295/ENSGALG00000045606/ENSGALG00000016470/ENSGALG00000006011/ENSGALG00000001512/ENSGALG00000036238/ENSGALG0…	22	14	ENSGALG00000023451/ENSGALG00000002125/novel.1396/ENSGALG00000013821/ENSGALG00000031159/ENSGALG00000004034/ENSGALG00000015124/ENSGALG00000041384/ENSGALG00000007386/ENSGALG00000033295/ENSGALG00000045606/ENSGALG00000006011/ENSGALG00000036238/ENSGALG00000009628	8	ENSGALG00000000400/ENSGALG00000008155/ENSGALG00000009262/ENSGALG00000009678/ENSGALG00000009066/ENSGALG00000014225/ENSGALG00000016470/ENSGALG00000001512
BP	GO:0009719	response to endogenous stimulus	13/655	72/5378	0.0924806	1	ENSGALG00000041775/ENSGALG00000033941/ENSGALG00000001573/ENSGALG00000026902/ENSGALG00000040730/ENSGALG00000011801/ENSGALG00000053285/ENSGALG00000013568/ENSGALG00000003863/ENSGALG00000008490/ENSGALG00000043010/ENSGALG00000006309/ENSGALG00000033404	13	9	ENSGALG00000033941/ENSGALG00000001573/ENSGALG00000026902/ENSGALG00000053285/ENSGALG00000013568/ENSGALG00000003863/ENSGALG00000043010/ENSGALG00000006309/ENSGALG00000033404	4	ENSGALG00000041775/ENSGALG00000040730/ENSGALG00000011801/ENSGALG00000008490
BP	GO:0055114	oxidation-reduction process	51/655	353/5378	0.104862	1	ENSGALG00000008283/ENSGALG00000043027/ENSGALG00000002358/ENSGALG00000008606/ENSGALG00000014948/ENSGALG00000012791/ENSGALG00000033522/ENSGALG00000007720/ENSGALG00000042030/ENSGALG00000008229/ENSGALG00000026817/ENSGALG00000026661/ENSGALG00000050508/ENSGALG00000044199/ENSGALG00000010792/ENSGALG00000007014/ENSGALG00000001618/ENSGALG00000042279/ENSGALG00000005077/ENSGALG00000037410/ENSGALG00000041417/…	51	34	ENSGALG00000008283/ENSGALG00000043027/ENSGALG00000002358/ENSGALG00000014948/ENSGALG00000033522/ENSGALG00000042030/ENSGALG00000008229/ENSGALG00000026817/ENSGALG00000026661/ENSGALG00000050508/ENSGALG00000044199/ENSGALG00000007014/ENSGALG00000005077/ENSGALG00000041417/ENSGALG00000036142/ENSGALG00000006964/ENSGALG00000036838/ENSGALG00000020876/ENSGALG00000034655/novel.48/ENSGALG00000012691/ENSGALG000…	17	ENSGALG00000008606/ENSGALG00000012791/ENSGALG00000007720/ENSGALG00000010792/ENSGALG00000001618/ENSGALG00000042279/ENSGALG00000037410/ENSGALG00000007638/ENSGALG00000016370/ENSGALG00000007868/ENSGALG00000006677/ENSGALG00000011361/ENSGALG00000003022/ENSGALG00000012530/ENSGALG00000048067/ENSGALG00000005795/ENSGALG00000008040
BP	GO:0010033	response to organic substance	13/655	74/5378	0.109277	1	ENSGALG00000041775/ENSGALG00000033941/ENSGALG00000001573/ENSGALG00000026902/ENSGALG00000040730/ENSGALG00000011801/ENSGALG00000053285/ENSGALG00000013568/ENSGALG00000003863/ENSGALG00000008490/ENSGALG00000043010/ENSGALG00000006309/ENSGALG00000033404	13	9	ENSGALG00000033941/ENSGALG00000001573/ENSGALG00000026902/ENSGALG00000053285/ENSGALG00000013568/ENSGALG00000003863/ENSGALG00000043010/ENSGALG00000006309/ENSGALG00000033404	4	ENSGALG00000041775/ENSGALG00000040730/ENSGALG00000011801/ENSGALG00000008490
BP	GO:0009607	response to biotic stimulus	3/655	10/5378	0.112328	1	ENSGALG00000004239/ENSGALG00000045199/ENSGALG00000046322	3	3	ENSGALG00000004239/ENSGALG00000045199/ENSGALG00000046322	0
BP	GO:0016569	covalent chromatin modification	3/655	10/5378	0.112328	1	ENSGALG00000013920/ENSGALG00000004696/ENSGALG00000037879	3	3	ENSGALG00000013920/ENSGALG00000004696/ENSGALG00000037879	0
BP	GO:0016570	histone modification	3/655	10/5378	0.112328	1	ENSGALG00000013920/ENSGALG00000004696/ENSGALG00000037879	3	3	ENSGALG00000013920/ENSGALG00000004696/ENSGALG00000037879	0
BP	GO:0052652	cyclic purine nucleotide metabolic process	3/655	10/5378	0.112328	1	ENSGALG00000013060/ENSGALG00000031244/ENSGALG00000050760	3	2	ENSGALG00000031244/ENSGALG00000050760	1	ENSGALG00000013060
BP	GO:1901698	response to nitrogen compound	3/655	10/5378	0.112328	1	ENSGALG00000001573/ENSGALG00000026902/ENSGALG00000003863	3	3	ENSGALG00000001573/ENSGALG00000026902/ENSGALG00000003863	0
BP	GO:0006278	RNA-dependent DNA biosynthetic process	6/655	28/5378	0.116662	1	ENSGALG00000049810/ENSGALG00000046715/novel.2207/ENSGALG00000053164/ENSGALG00000050611/novel.105	6	5	ENSGALG00000046715/novel.2207/ENSGALG00000053164/ENSGALG00000050611/novel.105	1	ENSGALG00000049810
BP	GO:0008033	tRNA processing	6/655	28/5378	0.116662	1	ENSGALG00000050235/ENSGALG00000037485/ENSGALG00000048067/ENSGALG00000008979/ENSGALG00000050256/ENSGALG00000011522	6	5	ENSGALG00000050235/ENSGALG00000037485/ENSGALG00000008979/ENSGALG00000050256/ENSGALG00000011522	1	ENSGALG00000048067
BP	GO:0071897	DNA biosynthetic process	6/655	28/5378	0.116662	1	ENSGALG00000049810/ENSGALG00000046715/novel.2207/ENSGALG00000053164/ENSGALG00000050611/novel.105	6	5	ENSGALG00000046715/novel.2207/ENSGALG00000053164/ENSGALG00000050611/novel.105	1	ENSGALG00000049810
BP	GO:0006928	movement of cell or subcellular component	12/655	68/5378	0.117634	1	ENSGALG00000010635/ENSGALG00000004631/ENSGALG00000052903/ENSGALG00000015001/ENSGALG00000034232/ENSGALG00000010057/ENSGALG00000010664/ENSGALG00000041814/ENSGALG00000046955/ENSGALG00000010120/ENSGALG00000004195/ENSGALG00000007098	12	5	ENSGALG00000010635/ENSGALG00000015001/ENSGALG00000041814/ENSGALG00000046955/ENSGALG00000007098	7	ENSGALG00000004631/ENSGALG00000052903/ENSGALG00000034232/ENSGALG00000010057/ENSGALG00000010664/ENSGALG00000010120/ENSGALG00000004195
BP	GO:1901135	carbohydrate derivative metabolic process	25/655	161/5378	0.117637	1	ENSGALG00000008671/ENSGALG00000012903/ENSGALG00000011742/ENSGALG00000006882/ENSGALG00000014948/ENSGALG00000044146/ENSGALG00000010768/ENSGALG00000010284/ENSGALG00000042116/ENSGALG00000000871/ENSGALG00000001883/ENSGALG00000051726/ENSGALG00000013060/ENSGALG00000013073/ENSGALG00000054759/ENSGALG00000032614/ENSGALG00000031244/ENSGALG00000002797/ENSGALG00000006939/ENSGALG00000050760/ENSGALG00000006443/…	25	16	ENSGALG00000014948/ENSGALG00000042116/ENSGALG00000000871/ENSGALG00000051726/ENSGALG00000013073/ENSGALG00000054759/ENSGALG00000032614/ENSGALG00000031244/ENSGALG00000002797/ENSGALG00000006939/ENSGALG00000050760/ENSGALG00000006443/ENSGALG00000005907/ENSGALG00000043758/ENSGALG00000029971/ENSGALG00000006098	9	ENSGALG00000008671/ENSGALG00000012903/ENSGALG00000011742/ENSGALG00000006882/ENSGALG00000044146/ENSGALG00000010768/ENSGALG00000010284/ENSGALG00000001883/ENSGALG00000013060
BP	GO:0071840	cellular component organization or biogenesis	44/655	303/5378	0.117878	1	ENSGALG00000004631/ENSGALG00000000400/ENSGALG00000023451/ENSGALG00000037332/ENSGALG00000014807/ENSGALG00000008155/ENSGALG00000009032/ENSGALG00000047383/ENSGALG00000002125/ENSGALG00000008585/novel.1396/ENSGALG00000022644/ENSGALG00000013821/ENSGALG00000040672/ENSGALG00000009262/ENSGALG00000012715/ENSGALG00000009678/ENSGALG00000013920/ENSGALG00000031159/ENSGALG00000004034/ENSGALG00000037940/ENSGALG0…	44	30	ENSGALG00000023451/ENSGALG00000037332/ENSGALG00000014807/ENSGALG00000047383/ENSGALG00000002125/ENSGALG00000008585/novel.1396/ENSGALG00000013821/ENSGALG00000040672/ENSGALG00000012715/ENSGALG00000013920/ENSGALG00000031159/ENSGALG00000004034/ENSGALG00000037940/ENSGALG00000015124/ENSGALG00000041384/ENSGALG00000007386/ENSGALG00000038364/ENSGALG00000033295/ENSGALG00000004696/ENSGALG00000045606/ENSGALG0…	14	ENSGALG00000004631/ENSGALG00000000400/ENSGALG00000008155/ENSGALG00000009032/ENSGALG00000022644/ENSGALG00000009262/ENSGALG00000009678/ENSGALG00000009066/ENSGALG00000014225/ENSGALG00000034756/ENSGALG00000009525/ENSGALG00000016470/ENSGALG00000001512/ENSGALG00000028056
BP	GO:0014070	response to organic cyclic compound	10/655	55/5378	0.125082	1	ENSGALG00000041775/ENSGALG00000033941/ENSGALG00000001573/ENSGALG00000026902/ENSGALG00000040730/ENSGALG00000011801/ENSGALG00000013568/ENSGALG00000003863/ENSGALG00000043010/ENSGALG00000033404	10	7	ENSGALG00000033941/ENSGALG00000001573/ENSGALG00000026902/ENSGALG00000013568/ENSGALG00000003863/ENSGALG00000043010/ENSGALG00000033404	3	ENSGALG00000041775/ENSGALG00000040730/ENSGALG00000011801
BP	GO:0065003	macromolecular complex assembly	19/655	119/5378	0.129506	1	ENSGALG00000000400/ENSGALG00000023451/ENSGALG00000008155/ENSGALG00000002125/novel.1396/ENSGALG00000013821/ENSGALG00000009262/ENSGALG00000009678/ENSGALG00000031159/ENSGALG00000004034/ENSGALG00000015124/ENSGALG00000009066/ENSGALG00000041384/ENSGALG00000007386/ENSGALG00000014225/ENSGALG00000016470/ENSGALG00000001512/ENSGALG00000036238/ENSGALG00000009628	19	11	ENSGALG00000023451/ENSGALG00000002125/novel.1396/ENSGALG00000013821/ENSGALG00000031159/ENSGALG00000004034/ENSGALG00000015124/ENSGALG00000041384/ENSGALG00000007386/ENSGALG00000036238/ENSGALG00000009628	8	ENSGALG00000000400/ENSGALG00000008155/ENSGALG00000009262/ENSGALG00000009678/ENSGALG00000009066/ENSGALG00000014225/ENSGALG00000016470/ENSGALG00000001512
BP	GO:0034470	ncRNA processing	8/655	42/5378	0.131093	1	ENSGALG00000050235/ENSGALG00000037485/ENSGALG00000048067/ENSGALG00000008979/ENSGALG00000028056/ENSGALG00000050256/ENSGALG00000036067/ENSGALG00000011522	8	6	ENSGALG00000050235/ENSGALG00000037485/ENSGALG00000008979/ENSGALG00000050256/ENSGALG00000036067/ENSGALG00000011522	2	ENSGALG00000048067/ENSGALG00000028056
BP	GO:0042221	response to chemical	14/655	84/5378	0.13688	1	ENSGALG00000004631/ENSGALG00000041775/ENSGALG00000033941/ENSGALG00000001573/ENSGALG00000026902/ENSGALG00000040730/ENSGALG00000011801/ENSGALG00000053285/ENSGALG00000013568/ENSGALG00000003863/ENSGALG00000008490/ENSGALG00000043010/ENSGALG00000006309/ENSGALG00000033404	14	9	ENSGALG00000033941/ENSGALG00000001573/ENSGALG00000026902/ENSGALG00000053285/ENSGALG00000013568/ENSGALG00000003863/ENSGALG00000043010/ENSGALG00000006309/ENSGALG00000033404	5	ENSGALG00000004631/ENSGALG00000041775/ENSGALG00000040730/ENSGALG00000011801/ENSGALG00000008490
BP	GO:0006952	defense response	3/655	11/5378	0.141084	1	ENSGALG00000019847/ENSGALG00000041129/ENSGALG00000046996	3	3	ENSGALG00000019847/ENSGALG00000041129/ENSGALG00000046996	0
BP	GO:0008380	RNA splicing	4/655	17/5378	0.143588	1	ENSGALG00000013821/ENSGALG00000007386/ENSGALG00000036238/ENSGALG00000050256	4	4	ENSGALG00000013821/ENSGALG00000007386/ENSGALG00000036238/ENSGALG00000050256	0
BP	GO:0009190	cyclic nucleotide biosynthetic process	4/655	17/5378	0.143588	1	ENSGALG00000013060/ENSGALG00000031244/ENSGALG00000050760/ENSGALG00000037869	4	3	ENSGALG00000031244/ENSGALG00000050760/ENSGALG00000037869	1	ENSGALG00000013060
BP	GO:0044085	cellular component biogenesis	24/655	158/5378	0.14696	1	ENSGALG00000000400/ENSGALG00000023451/ENSGALG00000008155/ENSGALG00000002125/novel.1396/ENSGALG00000013821/ENSGALG00000009262/ENSGALG00000009678/ENSGALG00000031159/ENSGALG00000004034/ENSGALG00000015124/ENSGALG00000009066/ENSGALG00000041384/ENSGALG00000007386/ENSGALG00000014225/ENSGALG00000033295/ENSGALG00000045606/ENSGALG00000016470/ENSGALG00000006011/ENSGALG00000001512/ENSGALG00000036238/ENSGALG0…	24	15	ENSGALG00000023451/ENSGALG00000002125/novel.1396/ENSGALG00000013821/ENSGALG00000031159/ENSGALG00000004034/ENSGALG00000015124/ENSGALG00000041384/ENSGALG00000007386/ENSGALG00000033295/ENSGALG00000045606/ENSGALG00000006011/ENSGALG00000036238/ENSGALG00000036067/ENSGALG00000009628	9	ENSGALG00000000400/ENSGALG00000008155/ENSGALG00000009262/ENSGALG00000009678/ENSGALG00000009066/ENSGALG00000014225/ENSGALG00000016470/ENSGALG00000001512/ENSGALG00000028056
BP	GO:0030001	metal ion transport	15/655	93/5378	0.154778	1	ENSGALG00000045668/ENSGALG00000006112/ENSGALG00000011040/ENSGALG00000047574/ENSGALG00000040424/ENSGALG00000005995/ENSGALG00000002118/ENSGALG00000026373/ENSGALG00000003647/ENSGALG00000004376/ENSGALG00000010044/ENSGALG00000031929/ENSGALG00000039687/ENSGALG00000049533/ENSGALG00000008602	15	7	ENSGALG00000047574/ENSGALG00000040424/ENSGALG00000002118/ENSGALG00000026373/ENSGALG00000003647/ENSGALG00000004376/ENSGALG00000049533	8	ENSGALG00000045668/ENSGALG00000006112/ENSGALG00000011040/ENSGALG00000005995/ENSGALG00000010044/ENSGALG00000031929/ENSGALG00000039687/ENSGALG00000008602
BP	GO:0009187	cyclic nucleotide metabolic process	4/655	18/5378	0.167874	1	ENSGALG00000013060/ENSGALG00000031244/ENSGALG00000050760/ENSGALG00000037869	4	3	ENSGALG00000031244/ENSGALG00000050760/ENSGALG00000037869	1	ENSGALG00000013060
BP	GO:0043933	macromolecular complex subunit organization	19/655	124/5378	0.171356	1	ENSGALG00000000400/ENSGALG00000023451/ENSGALG00000008155/ENSGALG00000002125/novel.1396/ENSGALG00000013821/ENSGALG00000009262/ENSGALG00000009678/ENSGALG00000031159/ENSGALG00000004034/ENSGALG00000015124/ENSGALG00000009066/ENSGALG00000041384/ENSGALG00000007386/ENSGALG00000014225/ENSGALG00000016470/ENSGALG00000001512/ENSGALG00000036238/ENSGALG00000009628	19	11	ENSGALG00000023451/ENSGALG00000002125/novel.1396/ENSGALG00000013821/ENSGALG00000031159/ENSGALG00000004034/ENSGALG00000015124/ENSGALG00000041384/ENSGALG00000007386/ENSGALG00000036238/ENSGALG00000009628	8	ENSGALG00000000400/ENSGALG00000008155/ENSGALG00000009262/ENSGALG00000009678/ENSGALG00000009066/ENSGALG00000014225/ENSGALG00000016470/ENSGALG00000001512
BP	GO:0000375	RNA splicing, via transesterification reactions	3/655	12/5378	0.17196	1	ENSGALG00000013821/ENSGALG00000007386/ENSGALG00000036238	3	3	ENSGALG00000013821/ENSGALG00000007386/ENSGALG00000036238	0
BP	GO:0000377	RNA splicing, via transesterification reactions with bulged adenosine as nucleophile	3/655	12/5378	0.17196	1	ENSGALG00000013821/ENSGALG00000007386/ENSGALG00000036238	3	3	ENSGALG00000013821/ENSGALG00000007386/ENSGALG00000036238	0
BP	GO:0000398	mRNA splicing, via spliceosome	3/655	12/5378	0.17196	1	ENSGALG00000013821/ENSGALG00000007386/ENSGALG00000036238	3	3	ENSGALG00000013821/ENSGALG00000007386/ENSGALG00000036238	0
BP	GO:0007018	microtubule-based movement	10/655	59/5378	0.174676	1	ENSGALG00000010635/ENSGALG00000052903/ENSGALG00000034232/ENSGALG00000010057/ENSGALG00000010664/ENSGALG00000041814/ENSGALG00000046955/ENSGALG00000010120/ENSGALG00000004195/ENSGALG00000007098	10	4	ENSGALG00000010635/ENSGALG00000041814/ENSGALG00000046955/ENSGALG00000007098	6	ENSGALG00000052903/ENSGALG00000034232/ENSGALG00000010057/ENSGALG00000010664/ENSGALG00000010120/ENSGALG00000004195
BP	GO:0006461	protein complex assembly	15/655	95/5378	0.175091	1	ENSGALG00000000400/ENSGALG00000023451/ENSGALG00000008155/ENSGALG00000002125/novel.1396/ENSGALG00000009262/ENSGALG00000009678/ENSGALG00000004034/ENSGALG00000015124/ENSGALG00000009066/ENSGALG00000041384/ENSGALG00000014225/ENSGALG00000016470/ENSGALG00000001512/ENSGALG00000009628	15	7	ENSGALG00000023451/ENSGALG00000002125/novel.1396/ENSGALG00000004034/ENSGALG00000015124/ENSGALG00000041384/ENSGALG00000009628	8	ENSGALG00000000400/ENSGALG00000008155/ENSGALG00000009262/ENSGALG00000009678/ENSGALG00000009066/ENSGALG00000014225/ENSGALG00000016470/ENSGALG00000001512
BP	GO:0070271	protein complex biogenesis	15/655	95/5378	0.175091	1	ENSGALG00000000400/ENSGALG00000023451/ENSGALG00000008155/ENSGALG00000002125/novel.1396/ENSGALG00000009262/ENSGALG00000009678/ENSGALG00000004034/ENSGALG00000015124/ENSGALG00000009066/ENSGALG00000041384/ENSGALG00000014225/ENSGALG00000016470/ENSGALG00000001512/ENSGALG00000009628	15	7	ENSGALG00000023451/ENSGALG00000002125/novel.1396/ENSGALG00000004034/ENSGALG00000015124/ENSGALG00000041384/ENSGALG00000009628	8	ENSGALG00000000400/ENSGALG00000008155/ENSGALG00000009262/ENSGALG00000009678/ENSGALG00000009066/ENSGALG00000014225/ENSGALG00000016470/ENSGALG00000001512
BP	GO:0009451	RNA modification	5/655	25/5378	0.180715	1	ENSGALG00000009091/ENSGALG00000050235/ENSGALG00000037485/ENSGALG00000008979/ENSGALG00000011522	5	4	ENSGALG00000050235/ENSGALG00000037485/ENSGALG00000008979/ENSGALG00000011522	1	ENSGALG00000009091
BP	GO:1901137	carbohydrate derivative biosynthetic process	18/655	118/5378	0.184452	1	ENSGALG00000008671/ENSGALG00000012903/ENSGALG00000011742/ENSGALG00000006882/ENSGALG00000010768/ENSGALG00000010284/ENSGALG00000042116/ENSGALG00000000871/ENSGALG00000001883/ENSGALG00000051726/ENSGALG00000013060/ENSGALG00000054759/ENSGALG00000032614/ENSGALG00000031244/ENSGALG00000050760/ENSGALG00000006443/ENSGALG00000005907/ENSGALG00000043758	18	10	ENSGALG00000042116/ENSGALG00000000871/ENSGALG00000051726/ENSGALG00000054759/ENSGALG00000032614/ENSGALG00000031244/ENSGALG00000050760/ENSGALG00000006443/ENSGALG00000005907/ENSGALG00000043758	8	ENSGALG00000008671/ENSGALG00000012903/ENSGALG00000011742/ENSGALG00000006882/ENSGALG00000010768/ENSGALG00000010284/ENSGALG00000001883/ENSGALG00000013060
BP	GO:0006486	protein glycosylation	11/655	67/5378	0.186264	1	ENSGALG00000008671/ENSGALG00000011742/ENSGALG00000006882/ENSGALG00000042116/ENSGALG00000000871/ENSGALG00000001883/ENSGALG00000051726/ENSGALG00000054759/ENSGALG00000032614/ENSGALG00000006443/ENSGALG00000005907	11	7	ENSGALG00000042116/ENSGALG00000000871/ENSGALG00000051726/ENSGALG00000054759/ENSGALG00000032614/ENSGALG00000006443/ENSGALG00000005907	4	ENSGALG00000008671/ENSGALG00000011742/ENSGALG00000006882/ENSGALG00000001883
BP	GO:0009101	glycoprotein biosynthetic process	11/655	67/5378	0.186264	1	ENSGALG00000008671/ENSGALG00000011742/ENSGALG00000006882/ENSGALG00000042116/ENSGALG00000000871/ENSGALG00000001883/ENSGALG00000051726/ENSGALG00000054759/ENSGALG00000032614/ENSGALG00000006443/ENSGALG00000005907	11	7	ENSGALG00000042116/ENSGALG00000000871/ENSGALG00000051726/ENSGALG00000054759/ENSGALG00000032614/ENSGALG00000006443/ENSGALG00000005907	4	ENSGALG00000008671/ENSGALG00000011742/ENSGALG00000006882/ENSGALG00000001883
BP	GO:0043413	macromolecule glycosylation	11/655	67/5378	0.186264	1	ENSGALG00000008671/ENSGALG00000011742/ENSGALG00000006882/ENSGALG00000042116/ENSGALG00000000871/ENSGALG00000001883/ENSGALG00000051726/ENSGALG00000054759/ENSGALG00000032614/ENSGALG00000006443/ENSGALG00000005907	11	7	ENSGALG00000042116/ENSGALG00000000871/ENSGALG00000051726/ENSGALG00000054759/ENSGALG00000032614/ENSGALG00000006443/ENSGALG00000005907	4	ENSGALG00000008671/ENSGALG00000011742/ENSGALG00000006882/ENSGALG00000001883
BP	GO:0070085	glycosylation	11/655	67/5378	0.186264	1	ENSGALG00000008671/ENSGALG00000011742/ENSGALG00000006882/ENSGALG00000042116/ENSGALG00000000871/ENSGALG00000001883/ENSGALG00000051726/ENSGALG00000054759/ENSGALG00000032614/ENSGALG00000006443/ENSGALG00000005907	11	7	ENSGALG00000042116/ENSGALG00000000871/ENSGALG00000051726/ENSGALG00000054759/ENSGALG00000032614/ENSGALG00000006443/ENSGALG00000005907	4	ENSGALG00000008671/ENSGALG00000011742/ENSGALG00000006882/ENSGALG00000001883
BP	GO:0006813	potassium ion transport	6/655	32/5378	0.187029	1	ENSGALG00000045668/ENSGALG00000002118/ENSGALG00000026373/ENSGALG00000004376/ENSGALG00000010044/ENSGALG00000031929	6	3	ENSGALG00000002118/ENSGALG00000026373/ENSGALG00000004376	3	ENSGALG00000045668/ENSGALG00000010044/ENSGALG00000031929
BP	GO:0051336	regulation of hydrolase activity	4/655	19/5378	0.193478	1	ENSGALG00000008150/ENSGALG00000001876/ENSGALG00000029789/ENSGALG00000039156	4	4	ENSGALG00000008150/ENSGALG00000001876/ENSGALG00000029789/ENSGALG00000039156	0
BP	GO:0009100	glycoprotein metabolic process	11/655	68/5378	0.199508	1	ENSGALG00000008671/ENSGALG00000011742/ENSGALG00000006882/ENSGALG00000042116/ENSGALG00000000871/ENSGALG00000001883/ENSGALG00000051726/ENSGALG00000054759/ENSGALG00000032614/ENSGALG00000006443/ENSGALG00000005907	11	7	ENSGALG00000042116/ENSGALG00000000871/ENSGALG00000051726/ENSGALG00000054759/ENSGALG00000032614/ENSGALG00000006443/ENSGALG00000005907	4	ENSGALG00000008671/ENSGALG00000011742/ENSGALG00000006882/ENSGALG00000001883
BP	GO:0070647	protein modification by small protein conjugation or removal	11/655	68/5378	0.199508	1	ENSGALG00000006043/ENSGALG00000034769/ENSGALG00000013410/ENSGALG00000015478/ENSGALG00000013057/ENSGALG00000030024/ENSGALG00000006755/ENSGALG00000012574/ENSGALG00000048303/ENSGALG00000005894/ENSGALG00000008909	11	9	ENSGALG00000006043/ENSGALG00000034769/ENSGALG00000013410/ENSGALG00000015478/ENSGALG00000013057/ENSGALG00000030024/ENSGALG00000012574/ENSGALG00000048303/ENSGALG00000005894	2	ENSGALG00000006755/ENSGALG00000008909
BP	GO:0006950	response to stress	16/655	105/5378	0.203262	1	ENSGALG00000011492/ENSGALG00000019847/ENSGALG00000009032/ENSGALG00000041129/ENSGALG00000009262/ENSGALG00000046996/ENSGALG00000002399/ENSGALG00000006963/ENSGALG00000036838/ENSGALG00000031841/ENSGALG00000016370/ENSGALG00000033212/ENSGALG00000011932/ENSGALG00000016860/ENSGALG00000011392/ENSGALG00000010669	16	10	ENSGALG00000019847/ENSGALG00000041129/ENSGALG00000046996/ENSGALG00000002399/ENSGALG00000006963/ENSGALG00000036838/ENSGALG00000031841/ENSGALG00000033212/ENSGALG00000016860/ENSGALG00000011392	6	ENSGALG00000011492/ENSGALG00000009032/ENSGALG00000009262/ENSGALG00000016370/ENSGALG00000011932/ENSGALG00000010669
BP	GO:0006397	mRNA processing	6/655	33/5378	0.206766	1	ENSGALG00000016910/ENSGALG00000013821/ENSGALG00000007386/ENSGALG00000036238/ENSGALG00000001283/ENSGALG00000043797	6	6	ENSGALG00000016910/ENSGALG00000013821/ENSGALG00000007386/ENSGALG00000036238/ENSGALG00000001283/ENSGALG00000043797	0
BP	GO:0019693	ribose phosphate metabolic process	8/655	47/5378	0.206868	1	ENSGALG00000014948/ENSGALG00000010284/ENSGALG00000013060/ENSGALG00000031244/ENSGALG00000002797/ENSGALG00000006939/ENSGALG00000050760/ENSGALG00000043758	8	6	ENSGALG00000014948/ENSGALG00000031244/ENSGALG00000002797/ENSGALG00000006939/ENSGALG00000050760/ENSGALG00000043758	2	ENSGALG00000010284/ENSGALG00000013060
BP	GO:0032259	methylation	4/655	20/5378	0.220189	1	ENSGALG00000013920/ENSGALG00000051748/ENSGALG00000008979/ENSGALG00000011522	4	3	ENSGALG00000013920/ENSGALG00000008979/ENSGALG00000011522	1	ENSGALG00000051748
BP	GO:0006820	anion transport	11/655	70/5378	0.227174	1	ENSGALG00000021158/ENSGALG00000016017/ENSGALG00000038336/ENSGALG00000031274/ENSGALG00000040498/ENSGALG00000016483/ENSGALG00000003713/ENSGALG00000014176/ENSGALG00000009758/ENSGALG00000030032/ENSGALG00000045636	11	8	ENSGALG00000021158/ENSGALG00000038336/ENSGALG00000031274/ENSGALG00000040498/ENSGALG00000016483/ENSGALG00000003713/ENSGALG00000009758/ENSGALG00000045636	3	ENSGALG00000016017/ENSGALG00000014176/ENSGALG00000030032
BP	GO:0071822	protein complex subunit organization	15/655	100/5378	0.231231	1	ENSGALG00000000400/ENSGALG00000023451/ENSGALG00000008155/ENSGALG00000002125/novel.1396/ENSGALG00000009262/ENSGALG00000009678/ENSGALG00000004034/ENSGALG00000015124/ENSGALG00000009066/ENSGALG00000041384/ENSGALG00000014225/ENSGALG00000016470/ENSGALG00000001512/ENSGALG00000009628	15	7	ENSGALG00000023451/ENSGALG00000002125/novel.1396/ENSGALG00000004034/ENSGALG00000015124/ENSGALG00000041384/ENSGALG00000009628	8	ENSGALG00000000400/ENSGALG00000008155/ENSGALG00000009262/ENSGALG00000009678/ENSGALG00000009066/ENSGALG00000014225/ENSGALG00000016470/ENSGALG00000001512
BP	GO:1901700	response to oxygen-containing compound	3/655	14/5378	0.238303	1	ENSGALG00000001573/ENSGALG00000026902/ENSGALG00000003863	3	3	ENSGALG00000001573/ENSGALG00000026902/ENSGALG00000003863	0
BP	GO:0016579	protein deubiquitination	8/655	49/5378	0.241179	1	ENSGALG00000034769/ENSGALG00000015478/ENSGALG00000013057/ENSGALG00000030024/ENSGALG00000006755/ENSGALG00000048303/ENSGALG00000005894/ENSGALG00000008909	8	6	ENSGALG00000034769/ENSGALG00000015478/ENSGALG00000013057/ENSGALG00000030024/ENSGALG00000048303/ENSGALG00000005894	2	ENSGALG00000006755/ENSGALG00000008909
BP	GO:0070646	protein modification by small protein removal	8/655	49/5378	0.241179	1	ENSGALG00000034769/ENSGALG00000015478/ENSGALG00000013057/ENSGALG00000030024/ENSGALG00000006755/ENSGALG00000048303/ENSGALG00000005894/ENSGALG00000008909	8	6	ENSGALG00000034769/ENSGALG00000015478/ENSGALG00000013057/ENSGALG00000030024/ENSGALG00000048303/ENSGALG00000005894	2	ENSGALG00000006755/ENSGALG00000008909
BP	GO:0016311	dephosphorylation	13/655	86/5378	0.243314	1	ENSGALG00000037889/ENSGALG00000001633/ENSGALG00000020775/ENSGALG00000005007/ENSGALG00000013085/ENSGALG00000005019/ENSGALG00000036093/ENSGALG00000006368/ENSGALG00000006647/ENSGALG00000038469/ENSGALG00000029789/ENSGALG00000012275/ENSGALG00000040855	13	7	ENSGALG00000020775/ENSGALG00000005019/ENSGALG00000036093/ENSGALG00000006647/ENSGALG00000029789/ENSGALG00000012275/ENSGALG00000040855	6	ENSGALG00000037889/ENSGALG00000001633/ENSGALG00000005007/ENSGALG00000013085/ENSGALG00000006368/ENSGALG00000038469
BP	GO:0006470	protein dephosphorylation	7/655	42/5378	0.245158	1	ENSGALG00000037889/ENSGALG00000013085/ENSGALG00000036093/ENSGALG00000006368/ENSGALG00000038469/ENSGALG00000029789/ENSGALG00000040855	7	3	ENSGALG00000036093/ENSGALG00000029789/ENSGALG00000040855	4	ENSGALG00000037889/ENSGALG00000013085/ENSGALG00000006368/ENSGALG00000038469
BP	GO:0009152	purine ribonucleotide biosynthetic process	5/655	28/5378	0.249687	1	ENSGALG00000010284/ENSGALG00000013060/ENSGALG00000031244/ENSGALG00000050760/ENSGALG00000043758	5	3	ENSGALG00000031244/ENSGALG00000050760/ENSGALG00000043758	2	ENSGALG00000010284/ENSGALG00000013060
BP	GO:0009260	ribonucleotide biosynthetic process	5/655	28/5378	0.249687	1	ENSGALG00000010284/ENSGALG00000013060/ENSGALG00000031244/ENSGALG00000050760/ENSGALG00000043758	5	3	ENSGALG00000031244/ENSGALG00000050760/ENSGALG00000043758	2	ENSGALG00000010284/ENSGALG00000013060
BP	GO:0046390	ribose phosphate biosynthetic process	5/655	28/5378	0.249687	1	ENSGALG00000010284/ENSGALG00000013060/ENSGALG00000031244/ENSGALG00000050760/ENSGALG00000043758	5	3	ENSGALG00000031244/ENSGALG00000050760/ENSGALG00000043758	2	ENSGALG00000010284/ENSGALG00000013060
BP	GO:0006281	DNA repair	9/655	57/5378	0.253201	1	ENSGALG00000011492/ENSGALG00000009032/ENSGALG00000002399/ENSGALG00000006963/ENSGALG00000031841/ENSGALG00000011932/ENSGALG00000016860/ENSGALG00000011392/ENSGALG00000010669	9	5	ENSGALG00000002399/ENSGALG00000006963/ENSGALG00000031841/ENSGALG00000016860/ENSGALG00000011392	4	ENSGALG00000011492/ENSGALG00000009032/ENSGALG00000011932/ENSGALG00000010669
BP	GO:0071310	cellular response to organic substance	10/655	65/5378	0.263041	1	ENSGALG00000041775/ENSGALG00000033941/ENSGALG00000040730/ENSGALG00000011801/ENSGALG00000053285/ENSGALG00000013568/ENSGALG00000008490/ENSGALG00000043010/ENSGALG00000006309/ENSGALG00000033404	10	6	ENSGALG00000033941/ENSGALG00000053285/ENSGALG00000013568/ENSGALG00000043010/ENSGALG00000006309/ENSGALG00000033404	4	ENSGALG00000041775/ENSGALG00000040730/ENSGALG00000011801/ENSGALG00000008490
BP	GO:0071495	cellular response to endogenous stimulus	10/655	65/5378	0.263041	1	ENSGALG00000041775/ENSGALG00000033941/ENSGALG00000040730/ENSGALG00000011801/ENSGALG00000053285/ENSGALG00000013568/ENSGALG00000008490/ENSGALG00000043010/ENSGALG00000006309/ENSGALG00000033404	10	6	ENSGALG00000033941/ENSGALG00000053285/ENSGALG00000013568/ENSGALG00000043010/ENSGALG00000006309/ENSGALG00000033404	4	ENSGALG00000041775/ENSGALG00000040730/ENSGALG00000011801/ENSGALG00000008490
BP	GO:0006325	chromatin organization	5/655	29/5378	0.274033	1	ENSGALG00000013920/ENSGALG00000031159/ENSGALG00000004696/ENSGALG00000009525/ENSGALG00000037879	5	4	ENSGALG00000013920/ENSGALG00000031159/ENSGALG00000004696/ENSGALG00000037879	1	ENSGALG00000009525
BP	GO:0009755	hormone-mediated signaling pathway	8/655	51/5378	0.277231	1	ENSGALG00000041775/ENSGALG00000033941/ENSGALG00000040730/ENSGALG00000011801/ENSGALG00000013568/ENSGALG00000008490/ENSGALG00000043010/ENSGALG00000033404	8	4	ENSGALG00000033941/ENSGALG00000013568/ENSGALG00000043010/ENSGALG00000033404	4	ENSGALG00000041775/ENSGALG00000040730/ENSGALG00000011801/ENSGALG00000008490
BP	GO:0070887	cellular response to chemical stimulus	10/655	66/5378	0.279042	1	ENSGALG00000041775/ENSGALG00000033941/ENSGALG00000040730/ENSGALG00000011801/ENSGALG00000053285/ENSGALG00000013568/ENSGALG00000008490/ENSGALG00000043010/ENSGALG00000006309/ENSGALG00000033404	10	6	ENSGALG00000033941/ENSGALG00000053285/ENSGALG00000013568/ENSGALG00000043010/ENSGALG00000006309/ENSGALG00000033404	4	ENSGALG00000041775/ENSGALG00000040730/ENSGALG00000011801/ENSGALG00000008490
BP	GO:0007017	microtubule-based process	13/655	89/5378	0.284134	1	ENSGALG00000010635/ENSGALG00000052903/ENSGALG00000034232/ENSGALG00000010057/ENSGALG00000010664/ENSGALG00000041814/ENSGALG00000045606/ENSGALG00000006011/ENSGALG00000046955/ENSGALG00000010120/ENSGALG00000020999/ENSGALG00000004195/ENSGALG00000007098	13	6	ENSGALG00000010635/ENSGALG00000041814/ENSGALG00000045606/ENSGALG00000006011/ENSGALG00000046955/ENSGALG00000007098	7	ENSGALG00000052903/ENSGALG00000034232/ENSGALG00000010057/ENSGALG00000010664/ENSGALG00000010120/ENSGALG00000020999/ENSGALG00000004195
BP	GO:0009725	response to hormone	8/655	52/5378	0.295782	1	ENSGALG00000041775/ENSGALG00000033941/ENSGALG00000040730/ENSGALG00000011801/ENSGALG00000013568/ENSGALG00000008490/ENSGALG00000043010/ENSGALG00000033404	8	4	ENSGALG00000033941/ENSGALG00000013568/ENSGALG00000043010/ENSGALG00000033404	4	ENSGALG00000041775/ENSGALG00000040730/ENSGALG00000011801/ENSGALG00000008490
BP	GO:0032870	cellular response to hormone stimulus	8/655	52/5378	0.295782	1	ENSGALG00000041775/ENSGALG00000033941/ENSGALG00000040730/ENSGALG00000011801/ENSGALG00000013568/ENSGALG00000008490/ENSGALG00000043010/ENSGALG00000033404	8	4	ENSGALG00000033941/ENSGALG00000013568/ENSGALG00000043010/ENSGALG00000033404	4	ENSGALG00000041775/ENSGALG00000040730/ENSGALG00000011801/ENSGALG00000008490
BP	GO:0055086	nucleobase-containing small molecule metabolic process	13/655	90/5378	0.298199	1	ENSGALG00000014948/ENSGALG00000044146/ENSGALG00000010284/ENSGALG00000021539/ENSGALG00000013060/ENSGALG00000013073/ENSGALG00000031244/ENSGALG00000002797/ENSGALG00000006939/ENSGALG00000050760/ENSGALG00000037869/ENSGALG00000043758/ENSGALG00000006098	13	9	ENSGALG00000014948/ENSGALG00000013073/ENSGALG00000031244/ENSGALG00000002797/ENSGALG00000006939/ENSGALG00000050760/ENSGALG00000037869/ENSGALG00000043758/ENSGALG00000006098	4	ENSGALG00000044146/ENSGALG00000010284/ENSGALG00000021539/ENSGALG00000013060
BP	GO:0006814	sodium ion transport	5/655	30/5378	0.298843	1	ENSGALG00000006112/ENSGALG00000011040/ENSGALG00000040424/ENSGALG00000005995/ENSGALG00000003647	5	2	ENSGALG00000040424/ENSGALG00000003647	3	ENSGALG00000006112/ENSGALG00000011040/ENSGALG00000005995
BP	GO:0065009	regulation of molecular function	5/655	30/5378	0.298843	1	ENSGALG00000008150/ENSGALG00000049138/ENSGALG00000001876/ENSGALG00000029789/ENSGALG00000039156	5	5	ENSGALG00000008150/ENSGALG00000049138/ENSGALG00000001876/ENSGALG00000029789/ENSGALG00000039156	0
BP	GO:0006457	protein folding	7/655	45/5378	0.304777	1	ENSGALG00000033212/ENSGALG00000030268/ENSGALG00000008228/ENSGALG00000004809/ENSGALG00000005346/ENSGALG00000016808/ENSGALG00000014756	7	5	ENSGALG00000033212/ENSGALG00000030268/ENSGALG00000005346/ENSGALG00000016808/ENSGALG00000014756	2	ENSGALG00000008228/ENSGALG00000004809
BP	GO:0009150	purine ribonucleotide metabolic process	7/655	45/5378	0.304777	1	ENSGALG00000014948/ENSGALG00000010284/ENSGALG00000013060/ENSGALG00000031244/ENSGALG00000006939/ENSGALG00000050760/ENSGALG00000043758	7	5	ENSGALG00000014948/ENSGALG00000031244/ENSGALG00000006939/ENSGALG00000050760/ENSGALG00000043758	2	ENSGALG00000010284/ENSGALG00000013060
BP	GO:0009259	ribonucleotide metabolic process	7/655	45/5378	0.304777	1	ENSGALG00000014948/ENSGALG00000010284/ENSGALG00000013060/ENSGALG00000031244/ENSGALG00000006939/ENSGALG00000050760/ENSGALG00000043758	7	5	ENSGALG00000014948/ENSGALG00000031244/ENSGALG00000006939/ENSGALG00000050760/ENSGALG00000043758	2	ENSGALG00000010284/ENSGALG00000013060
BP	GO:0000003	reproduction	3/655	16/5378	0.308039	1	ENSGALG00000022644/ENSGALG00000013484/ENSGALG00000016356	3	1	ENSGALG00000016356	2	ENSGALG00000022644/ENSGALG00000013484
BP	GO:0003333	amino acid transmembrane transport	3/655	16/5378	0.308039	1	ENSGALG00000021158/ENSGALG00000016483/ENSGALG00000009758	3	3	ENSGALG00000021158/ENSGALG00000016483/ENSGALG00000009758	0
BP	GO:0006865	amino acid transport	3/655	16/5378	0.308039	1	ENSGALG00000021158/ENSGALG00000016483/ENSGALG00000009758	3	3	ENSGALG00000021158/ENSGALG00000016483/ENSGALG00000009758	0
BP	GO:0022414	reproductive process	3/655	16/5378	0.308039	1	ENSGALG00000022644/ENSGALG00000013484/ENSGALG00000016356	3	1	ENSGALG00000016356	2	ENSGALG00000022644/ENSGALG00000013484
BP	GO:0043087	regulation of GTPase activity	3/655	16/5378	0.308039	1	ENSGALG00000008150/ENSGALG00000001876/ENSGALG00000039156	3	3	ENSGALG00000008150/ENSGALG00000001876/ENSGALG00000039156	0
BP	GO:0044702	single organism reproductive process	3/655	16/5378	0.308039	1	ENSGALG00000022644/ENSGALG00000013484/ENSGALG00000016356	3	1	ENSGALG00000016356	2	ENSGALG00000022644/ENSGALG00000013484
BP	GO:1903825	organic acid transmembrane transport	3/655	16/5378	0.308039	1	ENSGALG00000021158/ENSGALG00000016483/ENSGALG00000009758	3	3	ENSGALG00000021158/ENSGALG00000016483/ENSGALG00000009758	0
BP	GO:1905039	carboxylic acid transmembrane transport	3/655	16/5378	0.308039	1	ENSGALG00000021158/ENSGALG00000016483/ENSGALG00000009758	3	3	ENSGALG00000021158/ENSGALG00000016483/ENSGALG00000009758	0
BP	GO:0015672	monovalent inorganic cation transport	13/655	91/5378	0.312458	1	ENSGALG00000015618/ENSGALG00000045668/ENSGALG00000006112/ENSGALG00000011040/ENSGALG00000040424/ENSGALG00000005995/ENSGALG00000002118/ENSGALG00000026373/ENSGALG00000003647/ENSGALG00000004376/ENSGALG00000010044/ENSGALG00000031929/ENSGALG00000043758	13	6	ENSGALG00000040424/ENSGALG00000002118/ENSGALG00000026373/ENSGALG00000003647/ENSGALG00000004376/ENSGALG00000043758	7	ENSGALG00000015618/ENSGALG00000045668/ENSGALG00000006112/ENSGALG00000011040/ENSGALG00000005995/ENSGALG00000010044/ENSGALG00000031929
BP	GO:0006164	purine nucleotide biosynthetic process	5/655	31/5378	0.323991	1	ENSGALG00000010284/ENSGALG00000013060/ENSGALG00000031244/ENSGALG00000050760/ENSGALG00000043758	5	3	ENSGALG00000031244/ENSGALG00000050760/ENSGALG00000043758	2	ENSGALG00000010284/ENSGALG00000013060
BP	GO:0022613	ribonucleoprotein complex biogenesis	5/655	31/5378	0.323991	1	ENSGALG00000013821/ENSGALG00000007386/ENSGALG00000036238/ENSGALG00000028056/ENSGALG00000036067	5	4	ENSGALG00000013821/ENSGALG00000007386/ENSGALG00000036238/ENSGALG00000036067	1	ENSGALG00000028056
BP	GO:0046488	phosphatidylinositol metabolic process	4/655	24/5378	0.333941	1	ENSGALG00000012903/ENSGALG00000010768/ENSGALG00000046727/ENSGALG00000013814	4	2	ENSGALG00000046727/ENSGALG00000013814	2	ENSGALG00000012903/ENSGALG00000010768
BP	GO:0042157	lipoprotein metabolic process	3/655	17/5378	0.343278	1	ENSGALG00000053511/ENSGALG00000012903/ENSGALG00000010768	3	1	ENSGALG00000053511	2	ENSGALG00000012903/ENSGALG00000010768
BP	GO:0098656	anion transmembrane transport	3/655	17/5378	0.343278	1	ENSGALG00000021158/ENSGALG00000016483/ENSGALG00000009758	3	3	ENSGALG00000021158/ENSGALG00000016483/ENSGALG00000009758	0
BP	GO:0009653	anatomical structure morphogenesis	2/655	10/5378	0.348717	1	ENSGALG00000004631/ENSGALG00000005442	2	1	ENSGALG00000005442	1	ENSGALG00000004631
BP	GO:0043244	regulation of protein complex disassembly	2/655	10/5378	0.348717	1	ENSGALG00000002125/ENSGALG00000004034	2	2	ENSGALG00000002125/ENSGALG00000004034	0
BP	GO:0015849	organic acid transport	5/655	32/5378	0.349354	1	ENSGALG00000021158/ENSGALG00000016483/ENSGALG00000014176/ENSGALG00000009758/ENSGALG00000045636	5	4	ENSGALG00000021158/ENSGALG00000016483/ENSGALG00000009758/ENSGALG00000045636	1	ENSGALG00000014176
BP	GO:0046942	carboxylic acid transport	5/655	32/5378	0.349354	1	ENSGALG00000021158/ENSGALG00000016483/ENSGALG00000014176/ENSGALG00000009758/ENSGALG00000045636	5	4	ENSGALG00000021158/ENSGALG00000016483/ENSGALG00000009758/ENSGALG00000045636	1	ENSGALG00000014176
BP	GO:0006974	cellular response to DNA damage stimulus	9/655	63/5378	0.358263	1	ENSGALG00000011492/ENSGALG00000009032/ENSGALG00000002399/ENSGALG00000006963/ENSGALG00000031841/ENSGALG00000011932/ENSGALG00000016860/ENSGALG00000011392/ENSGALG00000010669	9	5	ENSGALG00000002399/ENSGALG00000006963/ENSGALG00000031841/ENSGALG00000016860/ENSGALG00000011392	4	ENSGALG00000011492/ENSGALG00000009032/ENSGALG00000011932/ENSGALG00000010669
BP	GO:0034220	ion transmembrane transport	9/655	63/5378	0.358263	1	ENSGALG00000015618/ENSGALG00000021158/ENSGALG00000001573/ENSGALG00000026902/ENSGALG00000016483/ENSGALG00000003863/ENSGALG00000009758/ENSGALG00000043758/ENSGALG00000049533	9	8	ENSGALG00000021158/ENSGALG00000001573/ENSGALG00000026902/ENSGALG00000016483/ENSGALG00000003863/ENSGALG00000009758/ENSGALG00000043758/ENSGALG00000049533	1	ENSGALG00000015618
BP	GO:0006163	purine nucleotide metabolic process	7/655	48/5378	0.366884	1	ENSGALG00000014948/ENSGALG00000010284/ENSGALG00000013060/ENSGALG00000031244/ENSGALG00000006939/ENSGALG00000050760/ENSGALG00000043758	7	5	ENSGALG00000014948/ENSGALG00000031244/ENSGALG00000006939/ENSGALG00000050760/ENSGALG00000043758	2	ENSGALG00000010284/ENSGALG00000013060
BP	GO:0033993	response to lipid	7/655	48/5378	0.366884	1	ENSGALG00000041775/ENSGALG00000033941/ENSGALG00000040730/ENSGALG00000011801/ENSGALG00000013568/ENSGALG00000043010/ENSGALG00000033404	7	4	ENSGALG00000033941/ENSGALG00000013568/ENSGALG00000043010/ENSGALG00000033404	3	ENSGALG00000041775/ENSGALG00000040730/ENSGALG00000011801
BP	GO:0043401	steroid hormone mediated signaling pathway	7/655	48/5378	0.366884	1	ENSGALG00000041775/ENSGALG00000033941/ENSGALG00000040730/ENSGALG00000011801/ENSGALG00000013568/ENSGALG00000043010/ENSGALG00000033404	7	4	ENSGALG00000033941/ENSGALG00000013568/ENSGALG00000043010/ENSGALG00000033404	3	ENSGALG00000041775/ENSGALG00000040730/ENSGALG00000011801
BP	GO:0048545	response to steroid hormone	7/655	48/5378	0.366884	1	ENSGALG00000041775/ENSGALG00000033941/ENSGALG00000040730/ENSGALG00000011801/ENSGALG00000013568/ENSGALG00000043010/ENSGALG00000033404	7	4	ENSGALG00000033941/ENSGALG00000013568/ENSGALG00000043010/ENSGALG00000033404	3	ENSGALG00000041775/ENSGALG00000040730/ENSGALG00000011801
BP	GO:0071383	cellular response to steroid hormone stimulus	7/655	48/5378	0.366884	1	ENSGALG00000041775/ENSGALG00000033941/ENSGALG00000040730/ENSGALG00000011801/ENSGALG00000013568/ENSGALG00000043010/ENSGALG00000033404	7	4	ENSGALG00000033941/ENSGALG00000013568/ENSGALG00000043010/ENSGALG00000033404	3	ENSGALG00000041775/ENSGALG00000040730/ENSGALG00000011801
BP	GO:0071396	cellular response to lipid	7/655	48/5378	0.366884	1	ENSGALG00000041775/ENSGALG00000033941/ENSGALG00000040730/ENSGALG00000011801/ENSGALG00000013568/ENSGALG00000043010/ENSGALG00000033404	7	4	ENSGALG00000033941/ENSGALG00000013568/ENSGALG00000043010/ENSGALG00000033404	3	ENSGALG00000041775/ENSGALG00000040730/ENSGALG00000011801
BP	GO:0071407	cellular response to organic cyclic compound	7/655	48/5378	0.366884	1	ENSGALG00000041775/ENSGALG00000033941/ENSGALG00000040730/ENSGALG00000011801/ENSGALG00000013568/ENSGALG00000043010/ENSGALG00000033404	7	4	ENSGALG00000033941/ENSGALG00000013568/ENSGALG00000043010/ENSGALG00000033404	3	ENSGALG00000041775/ENSGALG00000040730/ENSGALG00000011801
BP	GO:0006644	phospholipid metabolic process	8/655	56/5378	0.372285	1	ENSGALG00000012903/ENSGALG00000010768/ENSGALG00000044307/ENSGALG00000046727/ENSGALG00000025800/ENSGALG00000014176/ENSGALG00000013814/ENSGALG00000008727	8	4	ENSGALG00000046727/ENSGALG00000025800/ENSGALG00000013814/ENSGALG00000008727	4	ENSGALG00000012903/ENSGALG00000010768/ENSGALG00000044307/ENSGALG00000014176
BP	GO:0015711	organic anion transport	5/655	33/5378	0.374816	1	ENSGALG00000021158/ENSGALG00000016483/ENSGALG00000014176/ENSGALG00000009758/ENSGALG00000045636	5	4	ENSGALG00000021158/ENSGALG00000016483/ENSGALG00000009758/ENSGALG00000045636	1	ENSGALG00000014176
BP	GO:0072522	purine-containing compound biosynthetic process	5/655	33/5378	0.374816	1	ENSGALG00000010284/ENSGALG00000013060/ENSGALG00000031244/ENSGALG00000050760/ENSGALG00000043758	5	3	ENSGALG00000031244/ENSGALG00000050760/ENSGALG00000043758	2	ENSGALG00000010284/ENSGALG00000013060
BP	GO:0006352	DNA-templated transcription, initiation	3/655	18/5378	0.378359	1	ENSGALG00000012145/ENSGALG00000049138/ENSGALG00000016974	3	2	ENSGALG00000049138/ENSGALG00000016974	1	ENSGALG00000012145
BP	GO:1901565	organonitrogen compound catabolic process	3/655	18/5378	0.378359	1	ENSGALG00000000893/ENSGALG00000007638/ENSGALG00000029971	3	1	ENSGALG00000029971	2	ENSGALG00000000893/ENSGALG00000007638
BP	GO:0008610	lipid biosynthetic process	7/655	49/5378	0.387835	1	ENSGALG00000012903/ENSGALG00000010768/ENSGALG00000026817/ENSGALG00000025800/ENSGALG00000010792/ENSGALG00000006964/ENSGALG00000042853	7	3	ENSGALG00000026817/ENSGALG00000025800/ENSGALG00000006964	4	ENSGALG00000012903/ENSGALG00000010768/ENSGALG00000010792/ENSGALG00000042853
BP	GO:0033554	cellular response to stress	9/655	65/5378	0.394633	1	ENSGALG00000011492/ENSGALG00000009032/ENSGALG00000002399/ENSGALG00000006963/ENSGALG00000031841/ENSGALG00000011932/ENSGALG00000016860/ENSGALG00000011392/ENSGALG00000010669	9	5	ENSGALG00000002399/ENSGALG00000006963/ENSGALG00000031841/ENSGALG00000016860/ENSGALG00000011392	4	ENSGALG00000011492/ENSGALG00000009032/ENSGALG00000011932/ENSGALG00000010669
BP	GO:0048584	positive regulation of response to stimulus	2/655	11/5378	0.394857	1	ENSGALG00000041129/novel.886	2	2	ENSGALG00000041129/novel.886	0
BP	GO:0051494	negative regulation of cytoskeleton organization	2/655	11/5378	0.394857	1	ENSGALG00000002125/ENSGALG00000004034	2	2	ENSGALG00000002125/ENSGALG00000004034	0
BP	GO:0070925	organelle assembly	2/655	11/5378	0.394857	1	ENSGALG00000045606/ENSGALG00000006011	2	2	ENSGALG00000045606/ENSGALG00000006011	0
BP	GO:0006812	cation transport	22/655	169/5378	0.402856	1	ENSGALG00000015618/ENSGALG00000045668/ENSGALG00000006112/ENSGALG00000011040/ENSGALG00000001573/ENSGALG00000037439/ENSGALG00000047574/ENSGALG00000026902/ENSGALG00000040424/ENSGALG00000005995/ENSGALG00000002118/novel.1396/ENSGALG00000026373/ENSGALG00000003647/ENSGALG00000003863/ENSGALG00000004376/ENSGALG00000010044/ENSGALG00000031929/ENSGALG00000039687/ENSGALG00000043758/ENSGALG00000049533/ENSGALG0…	22	13	ENSGALG00000001573/ENSGALG00000037439/ENSGALG00000047574/ENSGALG00000026902/ENSGALG00000040424/ENSGALG00000002118/novel.1396/ENSGALG00000026373/ENSGALG00000003647/ENSGALG00000003863/ENSGALG00000004376/ENSGALG00000043758/ENSGALG00000049533	9	ENSGALG00000015618/ENSGALG00000045668/ENSGALG00000006112/ENSGALG00000011040/ENSGALG00000005995/ENSGALG00000010044/ENSGALG00000031929/ENSGALG00000039687/ENSGALG00000008602
BP	GO:0016071	mRNA metabolic process	6/655	42/5378	0.405368	1	ENSGALG00000016910/ENSGALG00000013821/ENSGALG00000007386/ENSGALG00000036238/ENSGALG00000001283/ENSGALG00000043797	6	6	ENSGALG00000016910/ENSGALG00000013821/ENSGALG00000007386/ENSGALG00000036238/ENSGALG00000001283/ENSGALG00000043797	0
BP	GO:0072521	purine-containing compound metabolic process	7/655	50/5378	0.408806	1	ENSGALG00000014948/ENSGALG00000010284/ENSGALG00000013060/ENSGALG00000031244/ENSGALG00000006939/ENSGALG00000050760/ENSGALG00000043758	7	5	ENSGALG00000014948/ENSGALG00000031244/ENSGALG00000006939/ENSGALG00000050760/ENSGALG00000043758	2	ENSGALG00000010284/ENSGALG00000013060
BP	GO:0007015	actin filament organization	3/655	19/5378	0.413024	1	ENSGALG00000002125/ENSGALG00000004034/ENSGALG00000048926	3	3	ENSGALG00000002125/ENSGALG00000004034/ENSGALG00000048926	0
BP	GO:0032446	protein modification by small protein conjugation	3/655	19/5378	0.413024	1	ENSGALG00000006043/ENSGALG00000013410/ENSGALG00000012574	3	3	ENSGALG00000006043/ENSGALG00000013410/ENSGALG00000012574	0
BP	GO:0090066	regulation of anatomical structure size	3/655	19/5378	0.413024	1	ENSGALG00000002125/ENSGALG00000004034/ENSGALG00000000556	3	2	ENSGALG00000002125/ENSGALG00000004034	1	ENSGALG00000000556
BP	GO:0006650	glycerophospholipid metabolic process	4/655	27/5378	0.421186	1	ENSGALG00000012903/ENSGALG00000010768/ENSGALG00000046727/ENSGALG00000013814	4	2	ENSGALG00000046727/ENSGALG00000013814	2	ENSGALG00000012903/ENSGALG00000010768
BP	GO:0046486	glycerolipid metabolic process	4/655	27/5378	0.421186	1	ENSGALG00000012903/ENSGALG00000010768/ENSGALG00000046727/ENSGALG00000013814	4	2	ENSGALG00000046727/ENSGALG00000013814	2	ENSGALG00000012903/ENSGALG00000010768
BP	GO:0048518	positive regulation of biological process	6/655	43/5378	0.428188	1	ENSGALG00000041129/ENSGALG00000000845/novel.886/ENSGALG00000038469/ENSGALG00000042309/ENSGALG00000010649	6	4	ENSGALG00000041129/novel.886/ENSGALG00000042309/ENSGALG00000010649	2	ENSGALG00000000845/ENSGALG00000038469
BP	GO:0006497	protein lipidation	2/655	12/5378	0.439437	1	ENSGALG00000012903/ENSGALG00000010768	2	0		2	ENSGALG00000012903/ENSGALG00000010768
BP	GO:0006505	GPI anchor metabolic process	2/655	12/5378	0.439437	1	ENSGALG00000012903/ENSGALG00000010768	2	0		2	ENSGALG00000012903/ENSGALG00000010768
BP	GO:0006506	GPI anchor biosynthetic process	2/655	12/5378	0.439437	1	ENSGALG00000012903/ENSGALG00000010768	2	0		2	ENSGALG00000012903/ENSGALG00000010768
BP	GO:0006661	phosphatidylinositol biosynthetic process	2/655	12/5378	0.439437	1	ENSGALG00000012903/ENSGALG00000010768	2	0		2	ENSGALG00000012903/ENSGALG00000010768
BP	GO:0007178	transmembrane receptor protein serine/threonine kinase signaling pathway	2/655	12/5378	0.439437	1	ENSGALG00000053285/ENSGALG00000006309	2	2	ENSGALG00000053285/ENSGALG00000006309	0
BP	GO:0007179	transforming growth factor beta receptor signaling pathway	2/655	12/5378	0.439437	1	ENSGALG00000053285/ENSGALG00000006309	2	2	ENSGALG00000053285/ENSGALG00000006309	0
BP	GO:0009124	nucleoside monophosphate biosynthetic process	2/655	12/5378	0.439437	1	ENSGALG00000010284/ENSGALG00000043758	2	1	ENSGALG00000043758	1	ENSGALG00000010284
BP	GO:0009127	purine nucleoside monophosphate biosynthetic process	2/655	12/5378	0.439437	1	ENSGALG00000010284/ENSGALG00000043758	2	1	ENSGALG00000043758	1	ENSGALG00000010284
BP	GO:0009156	ribonucleoside monophosphate biosynthetic process	2/655	12/5378	0.439437	1	ENSGALG00000010284/ENSGALG00000043758	2	1	ENSGALG00000043758	1	ENSGALG00000010284
BP	GO:0009168	purine ribonucleoside monophosphate biosynthetic process	2/655	12/5378	0.439437	1	ENSGALG00000010284/ENSGALG00000043758	2	1	ENSGALG00000043758	1	ENSGALG00000010284
BP	GO:0010256	endomembrane system organization	2/655	12/5378	0.439437	1	ENSGALG00000033295/ENSGALG00000010649	2	2	ENSGALG00000033295/ENSGALG00000010649	0
BP	GO:0042158	lipoprotein biosynthetic process	2/655	12/5378	0.439437	1	ENSGALG00000012903/ENSGALG00000010768	2	0		2	ENSGALG00000012903/ENSGALG00000010768
BP	GO:0070848	response to growth factor	2/655	12/5378	0.439437	1	ENSGALG00000053285/ENSGALG00000006309	2	2	ENSGALG00000053285/ENSGALG00000006309	0
BP	GO:0071363	cellular response to growth factor stimulus	2/655	12/5378	0.439437	1	ENSGALG00000053285/ENSGALG00000006309	2	2	ENSGALG00000053285/ENSGALG00000006309	0
BP	GO:0071559	response to transforming growth factor beta	2/655	12/5378	0.439437	1	ENSGALG00000053285/ENSGALG00000006309	2	2	ENSGALG00000053285/ENSGALG00000006309	0
BP	GO:0071560	cellular response to transforming growth factor beta stimulus	2/655	12/5378	0.439437	1	ENSGALG00000053285/ENSGALG00000006309	2	2	ENSGALG00000053285/ENSGALG00000006309	0
BP	GO:0019637	organophosphate metabolic process	18/655	140/5378	0.440976	1	ENSGALG00000012903/ENSGALG00000014948/ENSGALG00000010768/ENSGALG00000010284/ENSGALG00000044307/ENSGALG00000046727/ENSGALG00000025800/ENSGALG00000021539/ENSGALG00000014176/ENSGALG00000013060/ENSGALG00000031244/ENSGALG00000002797/ENSGALG00000006939/ENSGALG00000050760/ENSGALG00000013814/ENSGALG00000037869/ENSGALG00000008727/ENSGALG00000043758	18	11	ENSGALG00000014948/ENSGALG00000046727/ENSGALG00000025800/ENSGALG00000031244/ENSGALG00000002797/ENSGALG00000006939/ENSGALG00000050760/ENSGALG00000013814/ENSGALG00000037869/ENSGALG00000008727/ENSGALG00000043758	7	ENSGALG00000012903/ENSGALG00000010768/ENSGALG00000010284/ENSGALG00000044307/ENSGALG00000021539/ENSGALG00000014176/ENSGALG00000013060
BP	GO:0007167	enzyme linked receptor protein signaling pathway	3/655	20/5378	0.447054	1	ENSGALG00000013253/ENSGALG00000053285/ENSGALG00000006309	3	3	ENSGALG00000013253/ENSGALG00000053285/ENSGALG00000006309	0
BP	GO:0050790	regulation of catalytic activity	4/655	28/5378	0.449769	1	ENSGALG00000008150/ENSGALG00000001876/ENSGALG00000029789/ENSGALG00000039156	4	4	ENSGALG00000008150/ENSGALG00000001876/ENSGALG00000029789/ENSGALG00000039156	0
BP	GO:0009165	nucleotide biosynthetic process	7/655	52/5378	0.450576	1	ENSGALG00000010284/ENSGALG00000021539/ENSGALG00000013060/ENSGALG00000031244/ENSGALG00000050760/ENSGALG00000037869/ENSGALG00000043758	7	4	ENSGALG00000031244/ENSGALG00000050760/ENSGALG00000037869/ENSGALG00000043758	3	ENSGALG00000010284/ENSGALG00000021539/ENSGALG00000013060
BP	GO:1901293	nucleoside phosphate biosynthetic process	7/655	52/5378	0.450576	1	ENSGALG00000010284/ENSGALG00000021539/ENSGALG00000013060/ENSGALG00000031244/ENSGALG00000050760/ENSGALG00000037869/ENSGALG00000043758	7	4	ENSGALG00000031244/ENSGALG00000050760/ENSGALG00000037869/ENSGALG00000043758	3	ENSGALG00000010284/ENSGALG00000021539/ENSGALG00000013060
BP	GO:0009117	nucleotide metabolic process	10/655	77/5378	0.465664	1	ENSGALG00000014948/ENSGALG00000010284/ENSGALG00000021539/ENSGALG00000013060/ENSGALG00000031244/ENSGALG00000002797/ENSGALG00000006939/ENSGALG00000050760/ENSGALG00000037869/ENSGALG00000043758	10	7	ENSGALG00000014948/ENSGALG00000031244/ENSGALG00000002797/ENSGALG00000006939/ENSGALG00000050760/ENSGALG00000037869/ENSGALG00000043758	3	ENSGALG00000010284/ENSGALG00000021539/ENSGALG00000013060
BP	GO:0006643	membrane lipid metabolic process	3/655	21/5378	0.480264	1	ENSGALG00000012903/ENSGALG00000010768/ENSGALG00000001592	3	1	ENSGALG00000001592	2	ENSGALG00000012903/ENSGALG00000010768
BP	GO:0010639	negative regulation of organelle organization	2/655	13/5378	0.482151	1	ENSGALG00000002125/ENSGALG00000004034	2	2	ENSGALG00000002125/ENSGALG00000004034	0
BP	GO:0006753	nucleoside phosphate metabolic process	10/655	78/5378	0.482714	1	ENSGALG00000014948/ENSGALG00000010284/ENSGALG00000021539/ENSGALG00000013060/ENSGALG00000031244/ENSGALG00000002797/ENSGALG00000006939/ENSGALG00000050760/ENSGALG00000037869/ENSGALG00000043758	10	7	ENSGALG00000014948/ENSGALG00000031244/ENSGALG00000002797/ENSGALG00000006939/ENSGALG00000050760/ENSGALG00000037869/ENSGALG00000043758	3	ENSGALG00000010284/ENSGALG00000021539/ENSGALG00000013060
BP	GO:0098655	cation transmembrane transport	6/655	46/5378	0.495554	1	ENSGALG00000015618/ENSGALG00000001573/ENSGALG00000026902/ENSGALG00000003863/ENSGALG00000043758/ENSGALG00000049533	6	5	ENSGALG00000001573/ENSGALG00000026902/ENSGALG00000003863/ENSGALG00000043758/ENSGALG00000049533	1	ENSGALG00000015618
BP	GO:0090407	organophosphate biosynthetic process	10/655	79/5378	0.499642	1	ENSGALG00000012903/ENSGALG00000010768/ENSGALG00000010284/ENSGALG00000025800/ENSGALG00000021539/ENSGALG00000013060/ENSGALG00000031244/ENSGALG00000050760/ENSGALG00000037869/ENSGALG00000043758	10	5	ENSGALG00000025800/ENSGALG00000031244/ENSGALG00000050760/ENSGALG00000037869/ENSGALG00000043758	5	ENSGALG00000012903/ENSGALG00000010768/ENSGALG00000010284/ENSGALG00000021539/ENSGALG00000013060
BP	GO:0065008	regulation of biological quality	10/655	80/5378	0.516421	1	ENSGALG00000054870/ENSGALG00000009032/ENSGALG00000002125/novel.1396/ENSGALG00000009262/ENSGALG00000004034/ENSGALG00000012784/ENSGALG00000049533/ENSGALG00000000556/ENSGALG00000005442	10	7	ENSGALG00000054870/ENSGALG00000002125/novel.1396/ENSGALG00000004034/ENSGALG00000012784/ENSGALG00000049533/ENSGALG00000005442	3	ENSGALG00000009032/ENSGALG00000009262/ENSGALG00000000556
BP	GO:0032984	macromolecular complex disassembly	2/655	14/5378	0.522792	1	ENSGALG00000002125/ENSGALG00000004034	2	2	ENSGALG00000002125/ENSGALG00000004034	0
BP	GO:0043241	protein complex disassembly	2/655	14/5378	0.522792	1	ENSGALG00000002125/ENSGALG00000004034	2	2	ENSGALG00000002125/ENSGALG00000004034	0
BP	GO:0043624	cellular protein complex disassembly	2/655	14/5378	0.522792	1	ENSGALG00000002125/ENSGALG00000004034	2	2	ENSGALG00000002125/ENSGALG00000004034	0
BP	GO:0044242	cellular lipid catabolic process	2/655	14/5378	0.522792	1	ENSGALG00000044307/ENSGALG00000008727	2	1	ENSGALG00000008727	1	ENSGALG00000044307
BP	GO:0048869	cellular developmental process	2/655	14/5378	0.522792	1	ENSGALG00000004631/ENSGALG00000005442	2	1	ENSGALG00000005442	1	ENSGALG00000004631
BP	GO:0051129	negative regulation of cellular component organization	2/655	14/5378	0.522792	1	ENSGALG00000002125/ENSGALG00000004034	2	2	ENSGALG00000002125/ENSGALG00000004034	0
BP	GO:1902580	single-organism cellular localization	2/655	14/5378	0.522792	1	ENSGALG00000004665/ENSGALG00000010649	2	1	ENSGALG00000010649	1	ENSGALG00000004665
BP	GO:0030029	actin filament-based process	4/655	31/5378	0.532312	1	ENSGALG00000002125/ENSGALG00000004034/ENSGALG00000055075/ENSGALG00000048926	4	4	ENSGALG00000002125/ENSGALG00000004034/ENSGALG00000055075/ENSGALG00000048926	0
BP	GO:0030036	actin cytoskeleton organization	4/655	31/5378	0.532312	1	ENSGALG00000002125/ENSGALG00000004034/ENSGALG00000055075/ENSGALG00000048926	4	4	ENSGALG00000002125/ENSGALG00000004034/ENSGALG00000055075/ENSGALG00000048926	0
BP	GO:0008654	phospholipid biosynthetic process	3/655	23/5378	0.543647	1	ENSGALG00000012903/ENSGALG00000010768/ENSGALG00000025800	3	1	ENSGALG00000025800	2	ENSGALG00000012903/ENSGALG00000010768
BP	GO:0016042	lipid catabolic process	3/655	23/5378	0.543647	1	ENSGALG00000044307/ENSGALG00000052399/ENSGALG00000008727	3	2	ENSGALG00000052399/ENSGALG00000008727	1	ENSGALG00000044307
BP	GO:0051258	protein polymerization	3/655	23/5378	0.543647	1	ENSGALG00000002125/ENSGALG00000009262/ENSGALG00000004034	3	2	ENSGALG00000002125/ENSGALG00000004034	1	ENSGALG00000009262
BP	GO:0022402	cell cycle process	4/655	32/5378	0.558448	1	ENSGALG00000022644/ENSGALG00000038469/ENSGALG00000045606/ENSGALG00000006011	4	2	ENSGALG00000045606/ENSGALG00000006011	2	ENSGALG00000022644/ENSGALG00000038469
BP	GO:0006364	rRNA processing	2/655	15/5378	0.561231	1	ENSGALG00000028056/ENSGALG00000036067	2	1	ENSGALG00000036067	1	ENSGALG00000028056
BP	GO:0008064	regulation of actin polymerization or depolymerization	2/655	15/5378	0.561231	1	ENSGALG00000002125/ENSGALG00000004034	2	2	ENSGALG00000002125/ENSGALG00000004034	0
BP	GO:0008154	actin polymerization or depolymerization	2/655	15/5378	0.561231	1	ENSGALG00000002125/ENSGALG00000004034	2	2	ENSGALG00000002125/ENSGALG00000004034	0
BP	GO:0016072	rRNA metabolic process	2/655	15/5378	0.561231	1	ENSGALG00000028056/ENSGALG00000036067	2	1	ENSGALG00000036067	1	ENSGALG00000028056
BP	GO:0022411	cellular component disassembly	2/655	15/5378	0.561231	1	ENSGALG00000002125/ENSGALG00000004034	2	2	ENSGALG00000002125/ENSGALG00000004034	0
BP	GO:0030041	actin filament polymerization	2/655	15/5378	0.561231	1	ENSGALG00000002125/ENSGALG00000004034	2	2	ENSGALG00000002125/ENSGALG00000004034	0
BP	GO:0030832	regulation of actin filament length	2/655	15/5378	0.561231	1	ENSGALG00000002125/ENSGALG00000004034	2	2	ENSGALG00000002125/ENSGALG00000004034	0
BP	GO:0030833	regulation of actin filament polymerization	2/655	15/5378	0.561231	1	ENSGALG00000002125/ENSGALG00000004034	2	2	ENSGALG00000002125/ENSGALG00000004034	0
BP	GO:0032271	regulation of protein polymerization	2/655	15/5378	0.561231	1	ENSGALG00000002125/ENSGALG00000004034	2	2	ENSGALG00000002125/ENSGALG00000004034	0
BP	GO:0032535	regulation of cellular component size	2/655	15/5378	0.561231	1	ENSGALG00000002125/ENSGALG00000004034	2	2	ENSGALG00000002125/ENSGALG00000004034	0
BP	GO:0032956	regulation of actin cytoskeleton organization	2/655	15/5378	0.561231	1	ENSGALG00000002125/ENSGALG00000004034	2	2	ENSGALG00000002125/ENSGALG00000004034	0
BP	GO:0032970	regulation of actin filament-based process	2/655	15/5378	0.561231	1	ENSGALG00000002125/ENSGALG00000004034	2	2	ENSGALG00000002125/ENSGALG00000004034	0
BP	GO:0043254	regulation of protein complex assembly	2/655	15/5378	0.561231	1	ENSGALG00000002125/ENSGALG00000004034	2	2	ENSGALG00000002125/ENSGALG00000004034	0
BP	GO:0045017	glycerolipid biosynthetic process	2/655	15/5378	0.561231	1	ENSGALG00000012903/ENSGALG00000010768	2	0		2	ENSGALG00000012903/ENSGALG00000010768
BP	GO:0046474	glycerophospholipid biosynthetic process	2/655	15/5378	0.561231	1	ENSGALG00000012903/ENSGALG00000010768	2	0		2	ENSGALG00000012903/ENSGALG00000010768
BP	GO:0050793	regulation of developmental process	2/655	15/5378	0.561231	1	ENSGALG00000015001/ENSGALG00000005442	2	2	ENSGALG00000015001/ENSGALG00000005442	0
BP	GO:1902903	regulation of supramolecular fiber organization	2/655	15/5378	0.561231	1	ENSGALG00000002125/ENSGALG00000004034	2	2	ENSGALG00000002125/ENSGALG00000004034	0
BP	GO:0044255	cellular lipid metabolic process	10/655	83/5378	0.565616	1	ENSGALG00000012903/ENSGALG00000010768/ENSGALG00000044307/ENSGALG00000046727/ENSGALG00000025800/ENSGALG00000014176/ENSGALG00000013814/ENSGALG00000008727/ENSGALG00000001592/ENSGALG00000042853	10	5	ENSGALG00000046727/ENSGALG00000025800/ENSGALG00000013814/ENSGALG00000008727/ENSGALG00000001592	5	ENSGALG00000012903/ENSGALG00000010768/ENSGALG00000044307/ENSGALG00000014176/ENSGALG00000042853
BP	GO:0007266	Rho protein signal transduction	7/655	58/5378	0.570868	1	ENSGALG00000032534/ENSGALG00000043128/ENSGALG00000008546/novel.1711/ENSGALG00000003572/ENSGALG00000011744/ENSGALG00000014923	7	3	ENSGALG00000032534/novel.1711/ENSGALG00000014923	4	ENSGALG00000043128/ENSGALG00000008546/ENSGALG00000003572/ENSGALG00000011744
BP	GO:0035023	regulation of Rho protein signal transduction	7/655	58/5378	0.570868	1	ENSGALG00000032534/ENSGALG00000043128/ENSGALG00000008546/novel.1711/ENSGALG00000003572/ENSGALG00000011744/ENSGALG00000014923	7	3	ENSGALG00000032534/novel.1711/ENSGALG00000014923	4	ENSGALG00000043128/ENSGALG00000008546/ENSGALG00000003572/ENSGALG00000011744
BP	GO:0051276	chromosome organization	7/655	58/5378	0.570868	1	ENSGALG00000009032/ENSGALG00000008585/ENSGALG00000013920/ENSGALG00000031159/ENSGALG00000004696/ENSGALG00000009525/ENSGALG00000037879	7	5	ENSGALG00000008585/ENSGALG00000013920/ENSGALG00000031159/ENSGALG00000004696/ENSGALG00000037879	2	ENSGALG00000009032/ENSGALG00000009525
BP	GO:0009247	glycolipid biosynthetic process	2/655	16/5378	0.597402	1	ENSGALG00000012903/ENSGALG00000010768	2	0		2	ENSGALG00000012903/ENSGALG00000010768
BP	GO:0015718	monocarboxylic acid transport	2/655	16/5378	0.597402	1	ENSGALG00000014176/ENSGALG00000045636	2	1	ENSGALG00000045636	1	ENSGALG00000014176
BP	GO:0019362	pyridine nucleotide metabolic process	2/655	16/5378	0.597402	1	ENSGALG00000002797/ENSGALG00000006939	2	2	ENSGALG00000002797/ENSGALG00000006939	0
BP	GO:0044087	regulation of cellular component biogenesis	2/655	16/5378	0.597402	1	ENSGALG00000002125/ENSGALG00000004034	2	2	ENSGALG00000002125/ENSGALG00000004034	0
BP	GO:0046434	organophosphate catabolic process	2/655	16/5378	0.597402	1	ENSGALG00000044307/ENSGALG00000008727	2	1	ENSGALG00000008727	1	ENSGALG00000044307
BP	GO:0046467	membrane lipid biosynthetic process	2/655	16/5378	0.597402	1	ENSGALG00000012903/ENSGALG00000010768	2	0		2	ENSGALG00000012903/ENSGALG00000010768
BP	GO:0046496	nicotinamide nucleotide metabolic process	2/655	16/5378	0.597402	1	ENSGALG00000002797/ENSGALG00000006939	2	2	ENSGALG00000002797/ENSGALG00000006939	0
BP	GO:0051239	regulation of multicellular organismal process	2/655	16/5378	0.597402	1	ENSGALG00000015001/ENSGALG00000041129	2	2	ENSGALG00000015001/ENSGALG00000041129	0
BP	GO:0072524	pyridine-containing compound metabolic process	2/655	16/5378	0.597402	1	ENSGALG00000002797/ENSGALG00000006939	2	2	ENSGALG00000002797/ENSGALG00000006939	0
BP	GO:0051704	multi-organism process	8/655	68/5378	0.597988	1	novel.1787/novel.2129/novel.1396/novel.2207/ENSGALG00000052818/ENSGALG00000013484/ENSGALG00000016356/novel.1642	8	7	novel.1787/novel.2129/novel.1396/novel.2207/ENSGALG00000052818/ENSGALG00000016356/novel.1642	1	ENSGALG00000013484
BP	GO:0097435	supramolecular fiber organization	3/655	25/5378	0.602307	1	ENSGALG00000002125/ENSGALG00000004034/ENSGALG00000048926	3	3	ENSGALG00000002125/ENSGALG00000004034/ENSGALG00000048926	0
BP	GO:0035556	intracellular signal transduction	29/655	248/5378	0.624896	1	ENSGALG00000032534/ENSGALG00000002525/ENSGALG00000008907/ENSGALG00000043128/ENSGALG00000008756/ENSGALG00000008546/novel.1711/ENSGALG00000039772/ENSGALG00000007993/ENSGALG00000010088/novel.1304/ENSGALG00000004282/ENSGALG00000013060/ENSGALG00000045212/ENSGALG00000031244/ENSGALG00000011681/ENSGALG00000001876/ENSGALG00000009562/ENSGALG00000006766/ENSGALG00000050760/ENSGALG00000011248/ENSGALG000000378…	29	16	ENSGALG00000032534/ENSGALG00000002525/ENSGALG00000008907/novel.1711/ENSGALG00000010088/ENSGALG00000004282/ENSGALG00000045212/ENSGALG00000031244/ENSGALG00000001876/ENSGALG00000009562/ENSGALG00000050760/ENSGALG00000011248/ENSGALG00000037869/ENSGALG00000005721/ENSGALG00000005668/ENSGALG00000014923	13	ENSGALG00000043128/ENSGALG00000008756/ENSGALG00000008546/ENSGALG00000039772/ENSGALG00000007993/novel.1304/ENSGALG00000013060/ENSGALG00000011681/ENSGALG00000006766/ENSGALG00000003572/ENSGALG00000033231/ENSGALG00000009368/ENSGALG00000011744
BP	GO:0016310	phosphorylation	55/655	466/5378	0.625656	1	ENSGALG00000029195/ENSGALG00000011708/ENSGALG00000000681/ENSGALG00000002555/ENSGALG00000007647/ENSGALG00000009602/ENSGALG00000032534/ENSGALG00000011366/ENSGALG00000009476/ENSGALG00000015418/ENSGALG00000006522/ENSGALG00000023451/ENSGALG00000046727/ENSGALG00000043198/ENSGALG00000038850/ENSGALG00000026070/ENSGALG00000030706/ENSGALG00000012875/ENSGALG00000014127/ENSGALG00000010119/ENSGALG00000005621/…	55	38	ENSGALG00000011708/ENSGALG00000032534/ENSGALG00000011366/ENSGALG00000009476/ENSGALG00000006522/ENSGALG00000023451/ENSGALG00000046727/ENSGALG00000043198/ENSGALG00000026070/ENSGALG00000030706/ENSGALG00000014127/ENSGALG00000010119/ENSGALG00000013253/ENSGALG00000006057/ENSGALG00000005769/ENSGALG00000054339/ENSGALG00000026043/ENSGALG00000006049/ENSGALG00000042400/ENSGALG00000054458/ENSGALG00000013892/…	17	ENSGALG00000029195/ENSGALG00000000681/ENSGALG00000002555/ENSGALG00000007647/ENSGALG00000009602/ENSGALG00000015418/ENSGALG00000038850/ENSGALG00000012875/ENSGALG00000005621/ENSGALG00000016426/ENSGALG00000000824/ENSGALG00000015874/ENSGALG00000001912/ENSGALG00000006016/ENSGALG00000011744/ENSGALG00000054445/ENSGALG00000011680
BP	GO:0000280	nuclear division	2/655	17/5378	0.631285	1	ENSGALG00000022644/ENSGALG00000045606	2	1	ENSGALG00000045606	1	ENSGALG00000022644
BP	GO:0006979	response to oxidative stress	2/655	17/5378	0.631285	1	ENSGALG00000036838/ENSGALG00000016370	2	1	ENSGALG00000036838	1	ENSGALG00000016370
BP	GO:0048731	system development	2/655	17/5378	0.631285	1	ENSGALG00000004631/ENSGALG00000051063	2	0		2	ENSGALG00000004631/ENSGALG00000051063
BP	GO:0044712	single-organism catabolic process	5/655	44/5378	0.63531	1	ENSGALG00000044307/ENSGALG00000000893/ENSGALG00000052399/ENSGALG00000006939/ENSGALG00000008727	5	3	ENSGALG00000052399/ENSGALG00000006939/ENSGALG00000008727	2	ENSGALG00000044307/ENSGALG00000000893
BP	GO:0032501	multicellular organismal process	11/655	97/5378	0.647594	1	ENSGALG00000004631/ENSGALG00000051063/ENSGALG00000041744/ENSGALG00000015001/ENSGALG00000041129/ENSGALG00000009262/ENSGALG00000016356/ENSGALG00000004401/ENSGALG00000008514/ENSGALG00000000556/ENSGALG00000042309	11	4	ENSGALG00000015001/ENSGALG00000041129/ENSGALG00000016356/ENSGALG00000042309	7	ENSGALG00000004631/ENSGALG00000051063/ENSGALG00000041744/ENSGALG00000009262/ENSGALG00000004401/ENSGALG00000008514/ENSGALG00000000556
BP	GO:0009123	nucleoside monophosphate metabolic process	3/655	27/5378	0.655769	1	ENSGALG00000010284/ENSGALG00000006939/ENSGALG00000043758	3	2	ENSGALG00000006939/ENSGALG00000043758	1	ENSGALG00000010284
BP	GO:0009126	purine nucleoside monophosphate metabolic process	3/655	27/5378	0.655769	1	ENSGALG00000010284/ENSGALG00000006939/ENSGALG00000043758	3	2	ENSGALG00000006939/ENSGALG00000043758	1	ENSGALG00000010284
BP	GO:0009161	ribonucleoside monophosphate metabolic process	3/655	27/5378	0.655769	1	ENSGALG00000010284/ENSGALG00000006939/ENSGALG00000043758	3	2	ENSGALG00000006939/ENSGALG00000043758	1	ENSGALG00000010284
BP	GO:0009167	purine ribonucleoside monophosphate metabolic process	3/655	27/5378	0.655769	1	ENSGALG00000010284/ENSGALG00000006939/ENSGALG00000043758	3	2	ENSGALG00000006939/ENSGALG00000043758	1	ENSGALG00000010284
BP	GO:0015698	inorganic anion transport	3/655	27/5378	0.655769	1	ENSGALG00000038336/ENSGALG00000040498/ENSGALG00000003713	3	3	ENSGALG00000038336/ENSGALG00000040498/ENSGALG00000003713	0
BP	GO:0006468	protein phosphorylation	52/655	446/5378	0.660223	1	ENSGALG00000029195/ENSGALG00000011708/ENSGALG00000000681/ENSGALG00000002555/ENSGALG00000007647/ENSGALG00000009602/ENSGALG00000032534/ENSGALG00000011366/ENSGALG00000009476/ENSGALG00000015418/ENSGALG00000006522/ENSGALG00000023451/ENSGALG00000043198/ENSGALG00000038850/ENSGALG00000026070/ENSGALG00000030706/ENSGALG00000012875/ENSGALG00000014127/ENSGALG00000010119/ENSGALG00000005621/ENSGALG00000013253/…	52	35	ENSGALG00000011708/ENSGALG00000032534/ENSGALG00000011366/ENSGALG00000009476/ENSGALG00000006522/ENSGALG00000023451/ENSGALG00000043198/ENSGALG00000026070/ENSGALG00000030706/ENSGALG00000014127/ENSGALG00000010119/ENSGALG00000013253/ENSGALG00000006057/ENSGALG00000005769/ENSGALG00000054339/ENSGALG00000026043/ENSGALG00000006049/ENSGALG00000042400/ENSGALG00000054458/ENSGALG00000013892/ENSGALG00000002800/…	17	ENSGALG00000029195/ENSGALG00000000681/ENSGALG00000002555/ENSGALG00000007647/ENSGALG00000009602/ENSGALG00000015418/ENSGALG00000038850/ENSGALG00000012875/ENSGALG00000005621/ENSGALG00000016426/ENSGALG00000000824/ENSGALG00000015874/ENSGALG00000001912/ENSGALG00000006016/ENSGALG00000011744/ENSGALG00000054445/ENSGALG00000011680
BP	GO:0034622	cellular macromolecular complex assembly	7/655	63/5378	0.660786	1	ENSGALG00000002125/ENSGALG00000013821/ENSGALG00000009262/ENSGALG00000031159/ENSGALG00000004034/ENSGALG00000007386/ENSGALG00000036238	7	6	ENSGALG00000002125/ENSGALG00000013821/ENSGALG00000031159/ENSGALG00000004034/ENSGALG00000007386/ENSGALG00000036238	1	ENSGALG00000009262
BP	GO:0006664	glycolipid metabolic process	2/655	18/5378	0.662901	1	ENSGALG00000012903/ENSGALG00000010768	2	0		2	ENSGALG00000012903/ENSGALG00000010768
BP	GO:0006733	oxidoreduction coenzyme metabolic process	2/655	18/5378	0.662901	1	ENSGALG00000002797/ENSGALG00000006939	2	2	ENSGALG00000002797/ENSGALG00000006939	0
BP	GO:0016567	protein ubiquitination	2/655	18/5378	0.662901	1	ENSGALG00000006043/ENSGALG00000012574	2	2	ENSGALG00000006043/ENSGALG00000012574	0
BP	GO:0070838	divalent metal ion transport	2/655	18/5378	0.662901	1	ENSGALG00000039687/ENSGALG00000049533	2	1	ENSGALG00000049533	1	ENSGALG00000039687
BP	GO:0072511	divalent inorganic cation transport	2/655	18/5378	0.662901	1	ENSGALG00000039687/ENSGALG00000049533	2	1	ENSGALG00000049533	1	ENSGALG00000039687
BP	GO:1903509	liposaccharide metabolic process	2/655	18/5378	0.662901	1	ENSGALG00000012903/ENSGALG00000010768	2	0		2	ENSGALG00000012903/ENSGALG00000010768
BP	GO:0034660	ncRNA metabolic process	9/655	81/5378	0.667547	1	ENSGALG00000050235/ENSGALG00000037485/ENSGALG00000000907/ENSGALG00000048067/ENSGALG00000008979/ENSGALG00000028056/ENSGALG00000050256/ENSGALG00000036067/ENSGALG00000011522	9	7	ENSGALG00000050235/ENSGALG00000037485/ENSGALG00000000907/ENSGALG00000008979/ENSGALG00000050256/ENSGALG00000036067/ENSGALG00000011522	2	ENSGALG00000048067/ENSGALG00000028056
BP	GO:0006366	transcription from RNA polymerase II promoter	4/655	37/5378	0.676132	1	ENSGALG00000004696/ENSGALG00000047833/ENSGALG00000016974/ENSGALG00000037879	4	4	ENSGALG00000004696/ENSGALG00000047833/ENSGALG00000016974/ENSGALG00000037879	0
BP	GO:0044802	single-organism membrane organization	2/655	19/5378	0.692298	1	ENSGALG00000033295/ENSGALG00000010649	2	2	ENSGALG00000033295/ENSGALG00000010649	0
BP	GO:0061024	membrane organization	2/655	19/5378	0.692298	1	ENSGALG00000033295/ENSGALG00000010649	2	2	ENSGALG00000033295/ENSGALG00000010649	0
BP	GO:0044711	single-organism biosynthetic process	14/655	127/5378	0.697126	1	ENSGALG00000012903/ENSGALG00000010768/ENSGALG00000010284/ENSGALG00000026817/ENSGALG00000025800/ENSGALG00000010792/ENSGALG00000021539/ENSGALG00000006964/ENSGALG00000013060/ENSGALG00000031244/ENSGALG00000050760/ENSGALG00000037869/ENSGALG00000043758/ENSGALG00000042853	14	7	ENSGALG00000026817/ENSGALG00000025800/ENSGALG00000006964/ENSGALG00000031244/ENSGALG00000050760/ENSGALG00000037869/ENSGALG00000043758	7	ENSGALG00000012903/ENSGALG00000010768/ENSGALG00000010284/ENSGALG00000010792/ENSGALG00000021539/ENSGALG00000013060/ENSGALG00000042853
BP	GO:0044723	single-organism carbohydrate metabolic process	3/655	29/5378	0.703866	1	novel.48/ENSGALG00000006939/ENSGALG00000037854	3	3	novel.48/ENSGALG00000006939/ENSGALG00000037854	0
BP	GO:0006887	exocytosis	2/655	20/5378	0.719547	1	ENSGALG00000009916/ENSGALG00000007546	2	2	ENSGALG00000009916/ENSGALG00000007546	0
BP	GO:0019439	aromatic compound catabolic process	2/655	20/5378	0.719547	1	ENSGALG00000000893/ENSGALG00000007638	2	0		2	ENSGALG00000000893/ENSGALG00000007638
BP	GO:0048285	organelle fission	2/655	20/5378	0.719547	1	ENSGALG00000022644/ENSGALG00000045606	2	1	ENSGALG00000045606	1	ENSGALG00000022644
BP	GO:1901361	organic cyclic compound catabolic process	2/655	20/5378	0.719547	1	ENSGALG00000000893/ENSGALG00000007638	2	0		2	ENSGALG00000000893/ENSGALG00000007638
BP	GO:0006399	tRNA metabolic process	7/655	67/5378	0.723845	1	ENSGALG00000050235/ENSGALG00000037485/ENSGALG00000000907/ENSGALG00000048067/ENSGALG00000008979/ENSGALG00000050256/ENSGALG00000011522	7	6	ENSGALG00000050235/ENSGALG00000037485/ENSGALG00000000907/ENSGALG00000008979/ENSGALG00000050256/ENSGALG00000011522	1	ENSGALG00000048067
BP	GO:0007010	cytoskeleton organization	7/655	67/5378	0.723845	1	ENSGALG00000002125/ENSGALG00000012715/ENSGALG00000004034/ENSGALG00000045606/ENSGALG00000006011/ENSGALG00000055075/ENSGALG00000048926	7	7	ENSGALG00000002125/ENSGALG00000012715/ENSGALG00000004034/ENSGALG00000045606/ENSGALG00000006011/ENSGALG00000055075/ENSGALG00000048926	0
BP	GO:0006869	lipid transport	3/655	30/5378	0.725915	1	ENSGALG00000053511/ENSGALG00000014176/ENSGALG00000045636	3	2	ENSGALG00000053511/ENSGALG00000045636	1	ENSGALG00000014176
BP	GO:0007267	cell-cell signaling	3/655	30/5378	0.725915	1	ENSGALG00000004631/ENSGALG00000031707/ENSGALG00000004401	3	1	ENSGALG00000031707	2	ENSGALG00000004631/ENSGALG00000004401
BP	GO:0006754	ATP biosynthetic process	1/655	10/5378	0.727437	1	ENSGALG00000043758	1	1	ENSGALG00000043758	0
BP	GO:0006821	chloride transport	1/655	10/5378	0.727437	1	ENSGALG00000003713	1	1	ENSGALG00000003713	0
BP	GO:0006904	vesicle docking involved in exocytosis	1/655	10/5378	0.727437	1	ENSGALG00000009916	1	1	ENSGALG00000009916	0
BP	GO:0007205	protein kinase C-activating G-protein coupled receptor signaling pathway	1/655	10/5378	0.727437	1	ENSGALG00000005721	1	1	ENSGALG00000005721	0
BP	GO:0009142	nucleoside triphosphate biosynthetic process	1/655	10/5378	0.727437	1	ENSGALG00000043758	1	1	ENSGALG00000043758	0
BP	GO:0009145	purine nucleoside triphosphate biosynthetic process	1/655	10/5378	0.727437	1	ENSGALG00000043758	1	1	ENSGALG00000043758	0
BP	GO:0009201	ribonucleoside triphosphate biosynthetic process	1/655	10/5378	0.727437	1	ENSGALG00000043758	1	1	ENSGALG00000043758	0
BP	GO:0009206	purine ribonucleoside triphosphate biosynthetic process	1/655	10/5378	0.727437	1	ENSGALG00000043758	1	1	ENSGALG00000043758	0
BP	GO:0010564	regulation of cell cycle process	1/655	10/5378	0.727437	1	ENSGALG00000038469	1	0		1	ENSGALG00000038469
BP	GO:0015985	energy coupled proton transport, down electrochemical gradient	1/655	10/5378	0.727437	1	ENSGALG00000043758	1	1	ENSGALG00000043758	0
BP	GO:0015986	ATP synthesis coupled proton transport	1/655	10/5378	0.727437	1	ENSGALG00000043758	1	1	ENSGALG00000043758	0
BP	GO:0044282	small molecule catabolic process	1/655	10/5378	0.727437	1	ENSGALG00000000893	1	0		1	ENSGALG00000000893
BP	GO:0070588	calcium ion transmembrane transport	1/655	10/5378	0.727437	1	ENSGALG00000049533	1	1	ENSGALG00000049533	0
BP	GO:0006915	apoptotic process	5/655	49/5378	0.729095	1	ENSGALG00000042365/ENSGALG00000012082/ENSGALG00000001049/ENSGALG00000051412/ENSGALG00000034500	5	3	ENSGALG00000012082/ENSGALG00000001049/ENSGALG00000051412	2	ENSGALG00000042365/ENSGALG00000034500
BP	GO:0008219	cell death	5/655	49/5378	0.729095	1	ENSGALG00000042365/ENSGALG00000012082/ENSGALG00000001049/ENSGALG00000051412/ENSGALG00000034500	5	3	ENSGALG00000012082/ENSGALG00000001049/ENSGALG00000051412	2	ENSGALG00000042365/ENSGALG00000034500
BP	GO:0012501	programmed cell death	5/655	49/5378	0.729095	1	ENSGALG00000042365/ENSGALG00000012082/ENSGALG00000001049/ENSGALG00000051412/ENSGALG00000034500	5	3	ENSGALG00000012082/ENSGALG00000001049/ENSGALG00000051412	2	ENSGALG00000042365/ENSGALG00000034500
BP	GO:0032940	secretion by cell	2/655	21/5378	0.744735	1	ENSGALG00000009916/ENSGALG00000007546	2	2	ENSGALG00000009916/ENSGALG00000007546	0
BP	GO:0048193	Golgi vesicle transport	2/655	21/5378	0.744735	1	ENSGALG00000011998/ENSGALG00000010649	2	2	ENSGALG00000011998/ENSGALG00000010649	0
BP	GO:0051493	regulation of cytoskeleton organization	2/655	21/5378	0.744735	1	ENSGALG00000002125/ENSGALG00000004034	2	2	ENSGALG00000002125/ENSGALG00000004034	0
BP	GO:0010876	lipid localization	3/655	31/5378	0.746658	1	ENSGALG00000053511/ENSGALG00000014176/ENSGALG00000045636	3	2	ENSGALG00000053511/ENSGALG00000045636	1	ENSGALG00000014176
BP	GO:0048522	positive regulation of cellular process	4/655	41/5378	0.753236	1	ENSGALG00000000845/ENSGALG00000038469/ENSGALG00000042309/ENSGALG00000010649	4	2	ENSGALG00000042309/ENSGALG00000010649	2	ENSGALG00000000845/ENSGALG00000038469
BP	GO:0044281	small molecule metabolic process	21/655	194/5378	0.753568	1	ENSGALG00000014948/ENSGALG00000044146/ENSGALG00000010284/ENSGALG00000000893/ENSGALG00000021539/ENSGALG00000013060/ENSGALG00000052399/ENSGALG00000013073/ENSGALG00000040436/ENSGALG00000034829/novel.48/ENSGALG00000031244/ENSGALG00000002797/ENSGALG00000006939/ENSGALG00000050760/ENSGALG00000011447/ENSGALG00000037869/ENSGALG00000000907/ENSGALG00000043758/ENSGALG00000037854/ENSGALG00000006098	21	14	ENSGALG00000014948/ENSGALG00000052399/ENSGALG00000013073/ENSGALG00000034829/novel.48/ENSGALG00000031244/ENSGALG00000002797/ENSGALG00000006939/ENSGALG00000050760/ENSGALG00000037869/ENSGALG00000000907/ENSGALG00000043758/ENSGALG00000037854/ENSGALG00000006098	7	ENSGALG00000044146/ENSGALG00000010284/ENSGALG00000000893/ENSGALG00000021539/ENSGALG00000013060/ENSGALG00000040436/ENSGALG00000011447
BP	GO:0006261	DNA-dependent DNA replication	1/655	11/5378	0.760695	1	ENSGALG00000009195	1	1	ENSGALG00000009195	0
BP	GO:0006816	calcium ion transport	1/655	11/5378	0.760695	1	ENSGALG00000049533	1	1	ENSGALG00000049533	0
BP	GO:0007034	vacuolar transport	1/655	11/5378	0.760695	1	ENSGALG00000002095	1	1	ENSGALG00000002095	0
BP	GO:0007067	mitotic nuclear division	1/655	11/5378	0.760695	1	ENSGALG00000045606	1	1	ENSGALG00000045606	0
BP	GO:0008272	sulfate transport	1/655	11/5378	0.760695	1	ENSGALG00000040498	1	1	ENSGALG00000040498	0
BP	GO:0017038	protein import	1/655	11/5378	0.760695	1	ENSGALG00000004665	1	0		1	ENSGALG00000004665
BP	GO:0030154	cell differentiation	1/655	11/5378	0.760695	1	ENSGALG00000004631	1	0		1	ENSGALG00000004631
BP	GO:0048278	vesicle docking	1/655	11/5378	0.760695	1	ENSGALG00000009916	1	1	ENSGALG00000009916	0
BP	GO:0072348	sulfur compound transport	1/655	11/5378	0.760695	1	ENSGALG00000040498	1	1	ENSGALG00000040498	0
BP	GO:2000026	regulation of multicellular organismal development	1/655	11/5378	0.760695	1	ENSGALG00000015001	1	1	ENSGALG00000015001	0
BP	GO:0007265	Ras protein signal transduction	7/655	70/5378	0.765567	1	ENSGALG00000032534/ENSGALG00000043128/ENSGALG00000008546/novel.1711/ENSGALG00000003572/ENSGALG00000011744/ENSGALG00000014923	7	3	ENSGALG00000032534/novel.1711/ENSGALG00000014923	4	ENSGALG00000043128/ENSGALG00000008546/ENSGALG00000003572/ENSGALG00000011744
BP	GO:0046578	regulation of Ras protein signal transduction	7/655	70/5378	0.765567	1	ENSGALG00000032534/ENSGALG00000043128/ENSGALG00000008546/novel.1711/ENSGALG00000003572/ENSGALG00000011744/ENSGALG00000014923	7	3	ENSGALG00000032534/novel.1711/ENSGALG00000014923	4	ENSGALG00000043128/ENSGALG00000008546/ENSGALG00000003572/ENSGALG00000011744
BP	GO:0044403	symbiosis, encompassing mutualism through parasitism	6/655	61/5378	0.769865	1	novel.1787/novel.2129/novel.1396/novel.2207/ENSGALG00000052818/novel.1642	6	6	novel.1787/novel.2129/novel.1396/novel.2207/ENSGALG00000052818/novel.1642	0
BP	GO:0044419	interspecies interaction between organisms	6/655	61/5378	0.769865	1	novel.1787/novel.2129/novel.1396/novel.2207/ENSGALG00000052818/novel.1642	6	6	novel.1787/novel.2129/novel.1396/novel.2207/ENSGALG00000052818/novel.1642	0
BP	GO:0044764	multi-organism cellular process	6/655	61/5378	0.769865	1	novel.1787/novel.2129/novel.1396/novel.2207/ENSGALG00000052818/novel.1642	6	6	novel.1787/novel.2129/novel.1396/novel.2207/ENSGALG00000052818/novel.1642	0
BP	GO:0009056	catabolic process	12/655	116/5378	0.770071	1	ENSGALG00000044307/ENSGALG00000000893/ENSGALG00000007638/ENSGALG00000052399/ENSGALG00000039387/ENSGALG00000006939/ENSGALG00000000845/ENSGALG00000008727/ENSGALG00000029971/ENSGALG00000015387/ENSGALG00000003409/ENSGALG00000053867	12	8	ENSGALG00000052399/ENSGALG00000039387/ENSGALG00000006939/ENSGALG00000008727/ENSGALG00000029971/ENSGALG00000015387/ENSGALG00000003409/ENSGALG00000053867	4	ENSGALG00000044307/ENSGALG00000000893/ENSGALG00000007638/ENSGALG00000000845
BP	GO:0010941	regulation of cell death	4/655	42/5378	0.770135	1	ENSGALG00000042365/ENSGALG00000012082/ENSGALG00000001049/ENSGALG00000051412	4	3	ENSGALG00000012082/ENSGALG00000001049/ENSGALG00000051412	1	ENSGALG00000042365
BP	GO:0042981	regulation of apoptotic process	4/655	42/5378	0.770135	1	ENSGALG00000042365/ENSGALG00000012082/ENSGALG00000001049/ENSGALG00000051412	4	3	ENSGALG00000012082/ENSGALG00000001049/ENSGALG00000051412	1	ENSGALG00000042365
BP	GO:0043067	regulation of programmed cell death	4/655	42/5378	0.770135	1	ENSGALG00000042365/ENSGALG00000012082/ENSGALG00000001049/ENSGALG00000051412	4	3	ENSGALG00000012082/ENSGALG00000001049/ENSGALG00000051412	1	ENSGALG00000042365
BP	GO:0046903	secretion	3/655	33/5378	0.784363	1	ENSGALG00000009916/ENSGALG00000014176/ENSGALG00000007546	3	2	ENSGALG00000009916/ENSGALG00000007546	1	ENSGALG00000014176
BP	GO:0051056	regulation of small GTPase mediated signal transduction	8/655	81/5378	0.786768	1	ENSGALG00000032534/ENSGALG00000043128/ENSGALG00000008546/novel.1711/ENSGALG00000010088/ENSGALG00000003572/ENSGALG00000011744/ENSGALG00000014923	8	4	ENSGALG00000032534/novel.1711/ENSGALG00000010088/ENSGALG00000014923	4	ENSGALG00000043128/ENSGALG00000008546/ENSGALG00000003572/ENSGALG00000011744
BP	GO:0009893	positive regulation of metabolic process	2/655	23/5378	0.789321	1	ENSGALG00000000845/ENSGALG00000042309	2	1	ENSGALG00000042309	1	ENSGALG00000000845
BP	GO:0031325	positive regulation of cellular metabolic process	2/655	23/5378	0.789321	1	ENSGALG00000000845/ENSGALG00000042309	2	1	ENSGALG00000042309	1	ENSGALG00000000845
BP	GO:0048583	regulation of response to stimulus	12/655	118/5378	0.789886	1	ENSGALG00000032534/ENSGALG00000043128/ENSGALG00000008546/novel.1711/ENSGALG00000010088/ENSGALG00000041459/ENSGALG00000041129/novel.886/ENSGALG00000029789/ENSGALG00000003572/ENSGALG00000011744/ENSGALG00000014923	12	8	ENSGALG00000032534/novel.1711/ENSGALG00000010088/ENSGALG00000041459/ENSGALG00000041129/novel.886/ENSGALG00000029789/ENSGALG00000014923	4	ENSGALG00000043128/ENSGALG00000008546/ENSGALG00000003572/ENSGALG00000011744
BP	GO:0006913	nucleocytoplasmic transport	1/655	12/5378	0.7899	1	ENSGALG00000004665	1	0		1	ENSGALG00000004665
BP	GO:0007005	mitochondrion organization	1/655	12/5378	0.7899	1	ENSGALG00000014807	1	1	ENSGALG00000014807	0
BP	GO:0007219	Notch signaling pathway	1/655	12/5378	0.7899	1	ENSGALG00000008514	1	0		1	ENSGALG00000008514
BP	GO:0015908	fatty acid transport	1/655	12/5378	0.7899	1	ENSGALG00000014176	1	0		1	ENSGALG00000014176
BP	GO:0015909	long-chain fatty acid transport	1/655	12/5378	0.7899	1	ENSGALG00000014176	1	0		1	ENSGALG00000014176
BP	GO:0019220	regulation of phosphate metabolic process	1/655	12/5378	0.7899	1	ENSGALG00000029789	1	1	ENSGALG00000029789	0
BP	GO:0022406	membrane docking	1/655	12/5378	0.7899	1	ENSGALG00000009916	1	1	ENSGALG00000009916	0
BP	GO:0032309	icosanoid secretion	1/655	12/5378	0.7899	1	ENSGALG00000014176	1	0		1	ENSGALG00000014176
BP	GO:0033013	tetrapyrrole metabolic process	1/655	12/5378	0.7899	1	ENSGALG00000007638	1	0		1	ENSGALG00000007638
BP	GO:0046717	acid secretion	1/655	12/5378	0.7899	1	ENSGALG00000014176	1	0		1	ENSGALG00000014176
BP	GO:0050482	arachidonic acid secretion	1/655	12/5378	0.7899	1	ENSGALG00000014176	1	0		1	ENSGALG00000014176
BP	GO:0051169	nuclear transport	1/655	12/5378	0.7899	1	ENSGALG00000004665	1	0		1	ENSGALG00000004665
BP	GO:0051174	regulation of phosphorus metabolic process	1/655	12/5378	0.7899	1	ENSGALG00000029789	1	1	ENSGALG00000029789	0
BP	GO:0071715	icosanoid transport	1/655	12/5378	0.7899	1	ENSGALG00000014176	1	0		1	ENSGALG00000014176
BP	GO:0090150	establishment of protein localization to membrane	1/655	12/5378	0.7899	1	ENSGALG00000010649	1	1	ENSGALG00000010649	0
BP	GO:1901571	fatty acid derivative transport	1/655	12/5378	0.7899	1	ENSGALG00000014176	1	0		1	ENSGALG00000014176
BP	GO:1903963	arachidonate transport	1/655	12/5378	0.7899	1	ENSGALG00000014176	1	0		1	ENSGALG00000014176
BP	GO:0044248	cellular catabolic process	9/655	92/5378	0.805324	1	ENSGALG00000044307/ENSGALG00000000893/ENSGALG00000007638/ENSGALG00000039387/ENSGALG00000000845/ENSGALG00000008727/ENSGALG00000015387/ENSGALG00000003409/ENSGALG00000053867	9	5	ENSGALG00000039387/ENSGALG00000008727/ENSGALG00000015387/ENSGALG00000003409/ENSGALG00000053867	4	ENSGALG00000044307/ENSGALG00000000893/ENSGALG00000007638/ENSGALG00000000845
BP	GO:0000226	microtubule cytoskeleton organization	2/655	24/5378	0.808932	1	ENSGALG00000045606/ENSGALG00000006011	2	2	ENSGALG00000045606/ENSGALG00000006011	0
BP	GO:0072594	establishment of protein localization to organelle	2/655	24/5378	0.808932	1	ENSGALG00000014807/ENSGALG00000004665	2	1	ENSGALG00000014807	1	ENSGALG00000004665
BP	GO:0072657	protein localization to membrane	1/655	13/5378	0.815546	1	ENSGALG00000010649	1	1	ENSGALG00000010649	0
BP	GO:1902582	single-organism intracellular transport	1/655	13/5378	0.815546	1	ENSGALG00000004665	1	0		1	ENSGALG00000004665
BP	GO:0007049	cell cycle	5/655	55/5378	0.816976	1	ENSGALG00000022644/ENSGALG00000016997/ENSGALG00000038469/ENSGALG00000045606/ENSGALG00000006011	5	3	ENSGALG00000016997/ENSGALG00000045606/ENSGALG00000006011	2	ENSGALG00000022644/ENSGALG00000038469
BP	GO:0044707	single-multicellular organism process	8/655	84/5378	0.819352	1	ENSGALG00000004631/ENSGALG00000051063/ENSGALG00000015001/ENSGALG00000041129/ENSGALG00000009262/ENSGALG00000004401/ENSGALG00000008514/ENSGALG00000042309	8	3	ENSGALG00000015001/ENSGALG00000041129/ENSGALG00000042309	5	ENSGALG00000004631/ENSGALG00000051063/ENSGALG00000009262/ENSGALG00000004401/ENSGALG00000008514
BP	GO:0044765	single-organism transport	17/655	167/5378	0.821031	1	ENSGALG00000015618/ENSGALG00000021158/ENSGALG00000053511/ENSGALG00000031546/ENSGALG00000032749/ENSGALG00000040498/ENSGALG00000009916/ENSGALG00000005672/ENSGALG00000016483/ENSGALG00000014176/ENSGALG00000019291/ENSGALG00000004665/ENSGALG00000009758/ENSGALG00000043758/ENSGALG00000010649/ENSGALG00000007546/ENSGALG00000045636	17	13	ENSGALG00000021158/ENSGALG00000053511/ENSGALG00000031546/ENSGALG00000032749/ENSGALG00000040498/ENSGALG00000009916/ENSGALG00000005672/ENSGALG00000016483/ENSGALG00000009758/ENSGALG00000043758/ENSGALG00000010649/ENSGALG00000007546/ENSGALG00000045636	4	ENSGALG00000015618/ENSGALG00000014176/ENSGALG00000019291/ENSGALG00000004665
BP	GO:0006259	DNA metabolic process	23/655	221/5378	0.822436	1	ENSGALG00000009195/ENSGALG00000011492/ENSGALG00000048031/ENSGALG00000045984/ENSGALG00000049868/ENSGALG00000009032/ENSGALG00000049810/ENSGALG00000046715/ENSGALG00000022644/novel.2204/ENSGALG00000002399/ENSGALG00000052108/ENSGALG00000006963/ENSGALG00000031841/novel.2207/ENSGALG00000011932/ENSGALG00000041643/ENSGALG00000053164/ENSGALG00000016860/ENSGALG00000050611/ENSGALG00000011392/ENSGALG000000106…	23	16	ENSGALG00000009195/ENSGALG00000048031/ENSGALG00000045984/ENSGALG00000046715/novel.2204/ENSGALG00000002399/ENSGALG00000052108/ENSGALG00000006963/ENSGALG00000031841/novel.2207/ENSGALG00000041643/ENSGALG00000053164/ENSGALG00000016860/ENSGALG00000050611/ENSGALG00000011392/novel.105	7	ENSGALG00000011492/ENSGALG00000049868/ENSGALG00000009032/ENSGALG00000049810/ENSGALG00000022644/ENSGALG00000011932/ENSGALG00000010669
BP	GO:0007166	cell surface receptor signaling pathway	7/655	75/5378	0.824567	1	ENSGALG00000004631/ENSGALG00000013253/ENSGALG00000053285/ENSGALG00000006309/ENSGALG00000004401/novel.886/ENSGALG00000008514	7	4	ENSGALG00000013253/ENSGALG00000053285/ENSGALG00000006309/novel.886	3	ENSGALG00000004631/ENSGALG00000004401/ENSGALG00000008514
BP	GO:0006836	neurotransmitter transport	2/655	25/5378	0.826899	1	ENSGALG00000005672/ENSGALG00000019291	2	1	ENSGALG00000005672	1	ENSGALG00000019291
BP	GO:0016055	Wnt signaling pathway	2/655	25/5378	0.826899	1	ENSGALG00000004631/ENSGALG00000004401	2	0		2	ENSGALG00000004631/ENSGALG00000004401
BP	GO:0033043	regulation of organelle organization	2/655	25/5378	0.826899	1	ENSGALG00000002125/ENSGALG00000004034	2	2	ENSGALG00000002125/ENSGALG00000004034	0
BP	GO:0042254	ribosome biogenesis	2/655	25/5378	0.826899	1	ENSGALG00000028056/ENSGALG00000036067	2	1	ENSGALG00000036067	1	ENSGALG00000028056
BP	GO:0046034	ATP metabolic process	2/655	25/5378	0.826899	1	ENSGALG00000006939/ENSGALG00000043758	2	2	ENSGALG00000006939/ENSGALG00000043758	0
BP	GO:0198738	cell-cell signaling by wnt	2/655	25/5378	0.826899	1	ENSGALG00000004631/ENSGALG00000004401	2	0		2	ENSGALG00000004631/ENSGALG00000004401
BP	GO:1905114	cell surface receptor signaling pathway involved in cell-cell signaling	2/655	25/5378	0.826899	1	ENSGALG00000004631/ENSGALG00000004401	2	0		2	ENSGALG00000004631/ENSGALG00000004401
BP	GO:0042592	homeostatic process	4/655	46/5378	0.828766	1	ENSGALG00000054870/ENSGALG00000009032/ENSGALG00000012784/ENSGALG00000049533	4	3	ENSGALG00000054870/ENSGALG00000012784/ENSGALG00000049533	1	ENSGALG00000009032
BP	GO:0032502	developmental process	7/655	76/5378	0.834848	1	ENSGALG00000004631/ENSGALG00000051063/ENSGALG00000015001/ENSGALG00000004401/ENSGALG00000008514/ENSGALG00000042309/ENSGALG00000005442	7	3	ENSGALG00000015001/ENSGALG00000042309/ENSGALG00000005442	4	ENSGALG00000004631/ENSGALG00000051063/ENSGALG00000004401/ENSGALG00000008514
BP	GO:0044767	single-organism developmental process	7/655	76/5378	0.834848	1	ENSGALG00000004631/ENSGALG00000051063/ENSGALG00000015001/ENSGALG00000004401/ENSGALG00000008514/ENSGALG00000042309/ENSGALG00000005442	7	3	ENSGALG00000015001/ENSGALG00000042309/ENSGALG00000005442	4	ENSGALG00000004631/ENSGALG00000051063/ENSGALG00000004401/ENSGALG00000008514
BP	GO:0048856	anatomical structure development	7/655	76/5378	0.834848	1	ENSGALG00000004631/ENSGALG00000051063/ENSGALG00000015001/ENSGALG00000004401/ENSGALG00000008514/ENSGALG00000042309/ENSGALG00000005442	7	3	ENSGALG00000015001/ENSGALG00000042309/ENSGALG00000005442	4	ENSGALG00000004631/ENSGALG00000051063/ENSGALG00000004401/ENSGALG00000008514
BP	GO:0006996	organelle organization	16/655	160/5378	0.836014	1	ENSGALG00000014807/ENSGALG00000009032/ENSGALG00000002125/ENSGALG00000008585/ENSGALG00000022644/ENSGALG00000012715/ENSGALG00000013920/ENSGALG00000031159/ENSGALG00000004034/ENSGALG00000004696/ENSGALG00000045606/ENSGALG00000009525/ENSGALG00000006011/ENSGALG00000037879/ENSGALG00000055075/ENSGALG00000048926	16	13	ENSGALG00000014807/ENSGALG00000002125/ENSGALG00000008585/ENSGALG00000012715/ENSGALG00000013920/ENSGALG00000031159/ENSGALG00000004034/ENSGALG00000004696/ENSGALG00000045606/ENSGALG00000006011/ENSGALG00000037879/ENSGALG00000055075/ENSGALG00000048926	3	ENSGALG00000009032/ENSGALG00000022644/ENSGALG00000009525
BP	GO:0001522	pseudouridine synthesis	1/655	14/5378	0.838066	1	ENSGALG00000009091	1	0		1	ENSGALG00000009091
BP	GO:0006334	nucleosome assembly	1/655	14/5378	0.838066	1	ENSGALG00000031159	1	1	ENSGALG00000031159	0
BP	GO:0019318	hexose metabolic process	1/655	14/5378	0.838066	1	novel.48	1	1	novel.48	0
BP	GO:0031497	chromatin assembly	1/655	14/5378	0.838066	1	ENSGALG00000031159	1	1	ENSGALG00000031159	0
BP	GO:0034728	nucleosome organization	1/655	14/5378	0.838066	1	ENSGALG00000031159	1	1	ENSGALG00000031159	0
BP	GO:0045893	positive regulation of transcription, DNA-templated	1/655	14/5378	0.838066	1	ENSGALG00000042309	1	1	ENSGALG00000042309	0
BP	GO:0045935	positive regulation of nucleobase-containing compound metabolic process	1/655	14/5378	0.838066	1	ENSGALG00000042309	1	1	ENSGALG00000042309	0
BP	GO:0051254	positive regulation of RNA metabolic process	1/655	14/5378	0.838066	1	ENSGALG00000042309	1	1	ENSGALG00000042309	0
BP	GO:1902680	positive regulation of RNA biosynthetic process	1/655	14/5378	0.838066	1	ENSGALG00000042309	1	1	ENSGALG00000042309	0
BP	GO:1903047	mitotic cell cycle process	1/655	14/5378	0.838066	1	ENSGALG00000045606	1	1	ENSGALG00000045606	0
BP	GO:1903508	positive regulation of nucleic acid-templated transcription	1/655	14/5378	0.838066	1	ENSGALG00000042309	1	1	ENSGALG00000042309	0
BP	GO:0006605	protein targeting	2/655	26/5378	0.843332	1	ENSGALG00000014807/ENSGALG00000004665	2	1	ENSGALG00000014807	1	ENSGALG00000004665
BP	GO:0009144	purine nucleoside triphosphate metabolic process	2/655	26/5378	0.843332	1	ENSGALG00000006939/ENSGALG00000043758	2	2	ENSGALG00000006939/ENSGALG00000043758	0
BP	GO:0009199	ribonucleoside triphosphate metabolic process	2/655	26/5378	0.843332	1	ENSGALG00000006939/ENSGALG00000043758	2	2	ENSGALG00000006939/ENSGALG00000043758	0
BP	GO:0009205	purine ribonucleoside triphosphate metabolic process	2/655	26/5378	0.843332	1	ENSGALG00000006939/ENSGALG00000043758	2	2	ENSGALG00000006939/ENSGALG00000043758	0
BP	GO:0051726	regulation of cell cycle	2/655	26/5378	0.843332	1	ENSGALG00000016997/ENSGALG00000038469	2	1	ENSGALG00000016997	1	ENSGALG00000038469
BP	GO:1902600	hydrogen ion transmembrane transport	2/655	26/5378	0.843332	1	ENSGALG00000015618/ENSGALG00000043758	2	1	ENSGALG00000043758	1	ENSGALG00000015618
BP	GO:0006732	coenzyme metabolic process	3/655	37/5378	0.845874	1	ENSGALG00000014948/ENSGALG00000002797/ENSGALG00000006939	3	3	ENSGALG00000014948/ENSGALG00000002797/ENSGALG00000006939	0
BP	GO:1902578	single-organism localization	17/655	172/5378	0.855142	1	ENSGALG00000015618/ENSGALG00000021158/ENSGALG00000053511/ENSGALG00000031546/ENSGALG00000032749/ENSGALG00000040498/ENSGALG00000009916/ENSGALG00000005672/ENSGALG00000016483/ENSGALG00000014176/ENSGALG00000019291/ENSGALG00000004665/ENSGALG00000009758/ENSGALG00000043758/ENSGALG00000010649/ENSGALG00000007546/ENSGALG00000045636	17	13	ENSGALG00000021158/ENSGALG00000053511/ENSGALG00000031546/ENSGALG00000032749/ENSGALG00000040498/ENSGALG00000009916/ENSGALG00000005672/ENSGALG00000016483/ENSGALG00000009758/ENSGALG00000043758/ENSGALG00000010649/ENSGALG00000007546/ENSGALG00000045636	4	ENSGALG00000015618/ENSGALG00000014176/ENSGALG00000019291/ENSGALG00000004665
BP	GO:1902531	regulation of intracellular signal transduction	8/655	88/5378	0.856664	1	ENSGALG00000032534/ENSGALG00000043128/ENSGALG00000008546/novel.1711/ENSGALG00000010088/ENSGALG00000003572/ENSGALG00000011744/ENSGALG00000014923	8	4	ENSGALG00000032534/novel.1711/ENSGALG00000010088/ENSGALG00000014923	4	ENSGALG00000043128/ENSGALG00000008546/ENSGALG00000003572/ENSGALG00000011744
BP	GO:0005996	monosaccharide metabolic process	1/655	15/5378	0.857839	1	novel.48	1	1	novel.48	0
BP	GO:0006310	DNA recombination	1/655	15/5378	0.857839	1	ENSGALG00000022644	1	0		1	ENSGALG00000022644
BP	GO:0006323	DNA packaging	1/655	15/5378	0.857839	1	ENSGALG00000031159	1	1	ENSGALG00000031159	0
BP	GO:0006333	chromatin assembly or disassembly	1/655	15/5378	0.857839	1	ENSGALG00000031159	1	1	ENSGALG00000031159	0
BP	GO:0009891	positive regulation of biosynthetic process	1/655	15/5378	0.857839	1	ENSGALG00000042309	1	1	ENSGALG00000042309	0
BP	GO:0010557	positive regulation of macromolecule biosynthetic process	1/655	15/5378	0.857839	1	ENSGALG00000042309	1	1	ENSGALG00000042309	0
BP	GO:0010628	positive regulation of gene expression	1/655	15/5378	0.857839	1	ENSGALG00000042309	1	1	ENSGALG00000042309	0
BP	GO:0031328	positive regulation of cellular biosynthetic process	1/655	15/5378	0.857839	1	ENSGALG00000042309	1	1	ENSGALG00000042309	0
BP	GO:0032268	regulation of cellular protein metabolic process	1/655	15/5378	0.857839	1	ENSGALG00000029789	1	1	ENSGALG00000029789	0
BP	GO:0051173	positive regulation of nitrogen compound metabolic process	1/655	15/5378	0.857839	1	ENSGALG00000042309	1	1	ENSGALG00000042309	0
BP	GO:0009141	nucleoside triphosphate metabolic process	2/655	27/5378	0.858337	1	ENSGALG00000006939/ENSGALG00000043758	2	2	ENSGALG00000006939/ENSGALG00000043758	0
BP	GO:0033365	protein localization to organelle	2/655	27/5378	0.858337	1	ENSGALG00000014807/ENSGALG00000004665	2	1	ENSGALG00000014807	1	ENSGALG00000004665
BP	GO:0048523	negative regulation of cellular process	4/655	49/5378	0.86411	1	ENSGALG00000041459/ENSGALG00000002125/ENSGALG00000004034/ENSGALG00000012082	4	4	ENSGALG00000041459/ENSGALG00000002125/ENSGALG00000004034/ENSGALG00000012082	0
BP	GO:0051186	cofactor metabolic process	4/655	49/5378	0.86411	1	ENSGALG00000014948/ENSGALG00000007638/ENSGALG00000002797/ENSGALG00000006939	4	3	ENSGALG00000014948/ENSGALG00000002797/ENSGALG00000006939	1	ENSGALG00000007638
BP	GO:0015074	DNA integration	9/655	99/5378	0.867623	1	ENSGALG00000048031/ENSGALG00000045984/ENSGALG00000049868/ENSGALG00000046715/novel.2204/ENSGALG00000052108/ENSGALG00000053164/ENSGALG00000050611/novel.105	9	8	ENSGALG00000048031/ENSGALG00000045984/ENSGALG00000046715/novel.2204/ENSGALG00000052108/ENSGALG00000053164/ENSGALG00000050611/novel.105	1	ENSGALG00000049868
BP	GO:0043623	cellular protein complex assembly	3/655	39/5378	0.870484	1	ENSGALG00000002125/ENSGALG00000009262/ENSGALG00000004034	3	2	ENSGALG00000002125/ENSGALG00000004034	1	ENSGALG00000009262
BP	GO:0098662	inorganic cation transmembrane transport	3/655	39/5378	0.870484	1	ENSGALG00000015618/ENSGALG00000043758/ENSGALG00000049533	3	2	ENSGALG00000043758/ENSGALG00000049533	1	ENSGALG00000015618
BP	GO:0007275	multicellular organism development	6/655	70/5378	0.870588	1	ENSGALG00000004631/ENSGALG00000051063/ENSGALG00000015001/ENSGALG00000004401/ENSGALG00000008514/ENSGALG00000042309	6	2	ENSGALG00000015001/ENSGALG00000042309	4	ENSGALG00000004631/ENSGALG00000051063/ENSGALG00000004401/ENSGALG00000008514
BP	GO:0006508	proteolysis	35/655	337/5378	0.871165	1	ENSGALG00000013548/ENSGALG00000015623/ENSGALG00000006819/ENSGALG00000003016/ENSGALG00000038688/ENSGALG00000034769/ENSGALG00000044866/ENSGALG00000005519/ENSGALG00000016300/ENSGALG00000026297/ENSGALG00000015478/ENSGALG00000004252/ENSGALG00000031707/ENSGALG00000014769/ENSGALG00000039387/ENSGALG00000034421/ENSGALG00000043984/ENSGALG00000033033/ENSGALG00000041791/ENSGALG00000004568/ENSGALG00000016144/…	35	20	ENSGALG00000013548/ENSGALG00000034769/ENSGALG00000044866/ENSGALG00000026297/ENSGALG00000015478/ENSGALG00000004252/ENSGALG00000031707/ENSGALG00000014769/ENSGALG00000039387/ENSGALG00000004568/ENSGALG00000016144/ENSGALG00000013057/ENSGALG00000010186/ENSGALG00000030024/ENSGALG00000048303/ENSGALG00000005894/ENSGALG00000001780/ENSGALG00000005903/ENSGALG00000017184/ENSGALG00000013409	15	ENSGALG00000015623/ENSGALG00000006819/ENSGALG00000003016/ENSGALG00000038688/ENSGALG00000005519/ENSGALG00000016300/ENSGALG00000034421/ENSGALG00000043984/ENSGALG00000033033/ENSGALG00000041791/ENSGALG00000009382/ENSGALG00000006755/ENSGALG00000005978/ENSGALG00000008909/ENSGALG00000028363
BP	GO:0016032	viral process	5/655	60/5378	0.871345	1	novel.1787/novel.2129/novel.2207/ENSGALG00000052818/novel.1642	5	5	novel.1787/novel.2129/novel.2207/ENSGALG00000052818/novel.1642	0
BP	GO:0006091	generation of precursor metabolites and energy	1/655	16/5378	0.875202	1	ENSGALG00000006939	1	1	ENSGALG00000006939	0
BP	GO:0015988	energy coupled proton transmembrane transport, against electrochemical gradient	1/655	16/5378	0.875202	1	ENSGALG00000015618	1	0		1	ENSGALG00000015618
BP	GO:0015991	ATP hydrolysis coupled proton transport	1/655	16/5378	0.875202	1	ENSGALG00000015618	1	0		1	ENSGALG00000015618
BP	GO:0051246	regulation of protein metabolic process	1/655	16/5378	0.875202	1	ENSGALG00000029789	1	1	ENSGALG00000029789	0
BP	GO:0090662	ATP hydrolysis coupled transmembrane transport	1/655	16/5378	0.875202	1	ENSGALG00000015618	1	0		1	ENSGALG00000015618
BP	GO:0099131	ATP hydrolysis coupled ion transmembrane transport	1/655	16/5378	0.875202	1	ENSGALG00000015618	1	0		1	ENSGALG00000015618
BP	GO:0099132	ATP hydrolysis coupled cation transmembrane transport	1/655	16/5378	0.875202	1	ENSGALG00000015618	1	0		1	ENSGALG00000015618
BP	GO:0098660	inorganic ion transmembrane transport	3/655	40/5378	0.881437	1	ENSGALG00000015618/ENSGALG00000043758/ENSGALG00000049533	3	2	ENSGALG00000043758/ENSGALG00000049533	1	ENSGALG00000015618
BP	GO:0006355	regulation of transcription, DNA-templated	53/655	499/5378	0.884156	1	ENSGALG00000033094/ENSGALG00000041775/ENSGALG00000016431/ENSGALG00000003096/ENSGALG00000016316/ENSGALG00000050494/ENSGALG00000033941/ENSGALG00000037457/ENSGALG00000000616/ENSGALG00000004322/ENSGALG00000052546/ENSGALG00000028153/ENSGALG00000006673/ENSGALG00000040730/ENSGALG00000030442/ENSGALG00000043641/ENSGALG00000011801/ENSGALG00000005285/novel.1396/ENSGALG00000013956/ENSGALG00000010322/ENSGALG0…	53	37	ENSGALG00000033094/ENSGALG00000016431/ENSGALG00000050494/ENSGALG00000033941/ENSGALG00000000616/ENSGALG00000052546/ENSGALG00000030442/ENSGALG00000043641/novel.1396/ENSGALG00000013956/ENSGALG00000010322/ENSGALG00000001136/novel.1362/ENSGALG00000053285/ENSGALG00000013568/ENSGALG00000049138/ENSGALG00000043010/ENSGALG00000029270/ENSGALG00000010179/ENSGALG00000038915/ENSGALG00000030710/novel.1369/ENSGA…	16	ENSGALG00000041775/ENSGALG00000003096/ENSGALG00000016316/ENSGALG00000037457/ENSGALG00000004322/ENSGALG00000028153/ENSGALG00000006673/ENSGALG00000040730/ENSGALG00000011801/ENSGALG00000005285/ENSGALG00000030672/ENSGALG00000016384/ENSGALG00000032097/ENSGALG00000036678/ENSGALG00000006016/ENSGALG00000027247
BP	GO:0051252	regulation of RNA metabolic process	53/655	499/5378	0.884156	1	ENSGALG00000033094/ENSGALG00000041775/ENSGALG00000016431/ENSGALG00000003096/ENSGALG00000016316/ENSGALG00000050494/ENSGALG00000033941/ENSGALG00000037457/ENSGALG00000000616/ENSGALG00000004322/ENSGALG00000052546/ENSGALG00000028153/ENSGALG00000006673/ENSGALG00000040730/ENSGALG00000030442/ENSGALG00000043641/ENSGALG00000011801/ENSGALG00000005285/novel.1396/ENSGALG00000013956/ENSGALG00000010322/ENSGALG0…	53	37	ENSGALG00000033094/ENSGALG00000016431/ENSGALG00000050494/ENSGALG00000033941/ENSGALG00000000616/ENSGALG00000052546/ENSGALG00000030442/ENSGALG00000043641/novel.1396/ENSGALG00000013956/ENSGALG00000010322/ENSGALG00000001136/novel.1362/ENSGALG00000053285/ENSGALG00000013568/ENSGALG00000049138/ENSGALG00000043010/ENSGALG00000029270/ENSGALG00000010179/ENSGALG00000038915/ENSGALG00000030710/novel.1369/ENSGA…	16	ENSGALG00000041775/ENSGALG00000003096/ENSGALG00000016316/ENSGALG00000037457/ENSGALG00000004322/ENSGALG00000028153/ENSGALG00000006673/ENSGALG00000040730/ENSGALG00000011801/ENSGALG00000005285/ENSGALG00000030672/ENSGALG00000016384/ENSGALG00000032097/ENSGALG00000036678/ENSGALG00000006016/ENSGALG00000027247
BP	GO:1903506	regulation of nucleic acid-templated transcription	53/655	499/5378	0.884156	1	ENSGALG00000033094/ENSGALG00000041775/ENSGALG00000016431/ENSGALG00000003096/ENSGALG00000016316/ENSGALG00000050494/ENSGALG00000033941/ENSGALG00000037457/ENSGALG00000000616/ENSGALG00000004322/ENSGALG00000052546/ENSGALG00000028153/ENSGALG00000006673/ENSGALG00000040730/ENSGALG00000030442/ENSGALG00000043641/ENSGALG00000011801/ENSGALG00000005285/novel.1396/ENSGALG00000013956/ENSGALG00000010322/ENSGALG0…	53	37	ENSGALG00000033094/ENSGALG00000016431/ENSGALG00000050494/ENSGALG00000033941/ENSGALG00000000616/ENSGALG00000052546/ENSGALG00000030442/ENSGALG00000043641/novel.1396/ENSGALG00000013956/ENSGALG00000010322/ENSGALG00000001136/novel.1362/ENSGALG00000053285/ENSGALG00000013568/ENSGALG00000049138/ENSGALG00000043010/ENSGALG00000029270/ENSGALG00000010179/ENSGALG00000038915/ENSGALG00000030710/novel.1369/ENSGA…	16	ENSGALG00000041775/ENSGALG00000003096/ENSGALG00000016316/ENSGALG00000037457/ENSGALG00000004322/ENSGALG00000028153/ENSGALG00000006673/ENSGALG00000040730/ENSGALG00000011801/ENSGALG00000005285/ENSGALG00000030672/ENSGALG00000016384/ENSGALG00000032097/ENSGALG00000036678/ENSGALG00000006016/ENSGALG00000027247
BP	GO:2001141	regulation of RNA biosynthetic process	53/655	499/5378	0.884156	1	ENSGALG00000033094/ENSGALG00000041775/ENSGALG00000016431/ENSGALG00000003096/ENSGALG00000016316/ENSGALG00000050494/ENSGALG00000033941/ENSGALG00000037457/ENSGALG00000000616/ENSGALG00000004322/ENSGALG00000052546/ENSGALG00000028153/ENSGALG00000006673/ENSGALG00000040730/ENSGALG00000030442/ENSGALG00000043641/ENSGALG00000011801/ENSGALG00000005285/novel.1396/ENSGALG00000013956/ENSGALG00000010322/ENSGALG0…	53	37	ENSGALG00000033094/ENSGALG00000016431/ENSGALG00000050494/ENSGALG00000033941/ENSGALG00000000616/ENSGALG00000052546/ENSGALG00000030442/ENSGALG00000043641/novel.1396/ENSGALG00000013956/ENSGALG00000010322/ENSGALG00000001136/novel.1362/ENSGALG00000053285/ENSGALG00000013568/ENSGALG00000049138/ENSGALG00000043010/ENSGALG00000029270/ENSGALG00000010179/ENSGALG00000038915/ENSGALG00000030710/novel.1369/ENSGA…	16	ENSGALG00000041775/ENSGALG00000003096/ENSGALG00000016316/ENSGALG00000037457/ENSGALG00000004322/ENSGALG00000028153/ENSGALG00000006673/ENSGALG00000040730/ENSGALG00000011801/ENSGALG00000005285/ENSGALG00000030672/ENSGALG00000016384/ENSGALG00000032097/ENSGALG00000036678/ENSGALG00000006016/ENSGALG00000027247
BP	GO:0009966	regulation of signal transduction	10/655	111/5378	0.884317	1	ENSGALG00000032534/ENSGALG00000043128/ENSGALG00000008546/novel.1711/ENSGALG00000010088/ENSGALG00000041459/ENSGALG00000029789/ENSGALG00000003572/ENSGALG00000011744/ENSGALG00000014923	10	6	ENSGALG00000032534/novel.1711/ENSGALG00000010088/ENSGALG00000041459/ENSGALG00000029789/ENSGALG00000014923	4	ENSGALG00000043128/ENSGALG00000008546/ENSGALG00000003572/ENSGALG00000011744
BP	GO:0010646	regulation of cell communication	10/655	111/5378	0.884317	1	ENSGALG00000032534/ENSGALG00000043128/ENSGALG00000008546/novel.1711/ENSGALG00000010088/ENSGALG00000041459/ENSGALG00000029789/ENSGALG00000003572/ENSGALG00000011744/ENSGALG00000014923	10	6	ENSGALG00000032534/novel.1711/ENSGALG00000010088/ENSGALG00000041459/ENSGALG00000029789/ENSGALG00000014923	4	ENSGALG00000043128/ENSGALG00000008546/ENSGALG00000003572/ENSGALG00000011744
BP	GO:0023051	regulation of signaling	10/655	111/5378	0.884317	1	ENSGALG00000032534/ENSGALG00000043128/ENSGALG00000008546/novel.1711/ENSGALG00000010088/ENSGALG00000041459/ENSGALG00000029789/ENSGALG00000003572/ENSGALG00000011744/ENSGALG00000014923	10	6	ENSGALG00000032534/novel.1711/ENSGALG00000010088/ENSGALG00000041459/ENSGALG00000029789/ENSGALG00000014923	4	ENSGALG00000043128/ENSGALG00000008546/ENSGALG00000003572/ENSGALG00000011744
BP	GO:0006260	DNA replication	3/655	42/5378	0.900898	1	ENSGALG00000009195/ENSGALG00000031841/ENSGALG00000041643	3	3	ENSGALG00000009195/ENSGALG00000031841/ENSGALG00000041643	0
BP	GO:0019725	cellular homeostasis	3/655	42/5378	0.900898	1	ENSGALG00000054870/ENSGALG00000012784/ENSGALG00000049533	3	3	ENSGALG00000054870/ENSGALG00000012784/ENSGALG00000049533	0
BP	GO:0007264	small GTPase mediated signal transduction	9/655	104/5378	0.901426	1	ENSGALG00000032534/ENSGALG00000002525/ENSGALG00000043128/ENSGALG00000008546/novel.1711/ENSGALG00000010088/ENSGALG00000003572/ENSGALG00000011744/ENSGALG00000014923	9	5	ENSGALG00000032534/ENSGALG00000002525/novel.1711/ENSGALG00000010088/ENSGALG00000014923	4	ENSGALG00000043128/ENSGALG00000008546/ENSGALG00000003572/ENSGALG00000011744
BP	GO:0000278	mitotic cell cycle	1/655	18/5378	0.903832	1	ENSGALG00000045606	1	1	ENSGALG00000045606	0
BP	GO:0044270	cellular nitrogen compound catabolic process	1/655	18/5378	0.903832	1	ENSGALG00000007638	1	0		1	ENSGALG00000007638
BP	GO:0046700	heterocycle catabolic process	1/655	18/5378	0.903832	1	ENSGALG00000007638	1	0		1	ENSGALG00000007638
BP	GO:0006818	hydrogen transport	2/655	32/5378	0.915415	1	ENSGALG00000015618/ENSGALG00000043758	2	1	ENSGALG00000043758	1	ENSGALG00000015618
BP	GO:0015992	proton transport	2/655	32/5378	0.915415	1	ENSGALG00000015618/ENSGALG00000043758	2	1	ENSGALG00000043758	1	ENSGALG00000015618
BP	GO:0032787	monocarboxylic acid metabolic process	1/655	20/5378	0.925901	1	ENSGALG00000006939	1	1	ENSGALG00000006939	0
BP	GO:0065004	protein-DNA complex assembly	1/655	20/5378	0.925901	1	ENSGALG00000031159	1	1	ENSGALG00000031159	0
BP	GO:0071824	protein-DNA complex subunit organization	1/655	20/5378	0.925901	1	ENSGALG00000031159	1	1	ENSGALG00000031159	0
BP	GO:0007155	cell adhesion	13/655	150/5378	0.933575	1	ENSGALG00000003283/ENSGALG00000002555/ENSGALG00000004320/ENSGALG00000015624/ENSGALG00000006725/ENSGALG00000015001/ENSGALG00000004630/ENSGALG00000002744/ENSGALG00000048048/ENSGALG00000013234/novel.395/ENSGALG00000037387/ENSGALG00000032349	13	7	ENSGALG00000003283/ENSGALG00000015624/ENSGALG00000015001/ENSGALG00000048048/ENSGALG00000013234/novel.395/ENSGALG00000032349	6	ENSGALG00000002555/ENSGALG00000004320/ENSGALG00000006725/ENSGALG00000004630/ENSGALG00000002744/ENSGALG00000037387
BP	GO:0022610	biological adhesion	13/655	150/5378	0.933575	1	ENSGALG00000003283/ENSGALG00000002555/ENSGALG00000004320/ENSGALG00000015624/ENSGALG00000006725/ENSGALG00000015001/ENSGALG00000004630/ENSGALG00000002744/ENSGALG00000048048/ENSGALG00000013234/novel.395/ENSGALG00000037387/ENSGALG00000032349	13	7	ENSGALG00000003283/ENSGALG00000015624/ENSGALG00000015001/ENSGALG00000048048/ENSGALG00000013234/novel.395/ENSGALG00000032349	6	ENSGALG00000002555/ENSGALG00000004320/ENSGALG00000006725/ENSGALG00000004630/ENSGALG00000002744/ENSGALG00000037387
BP	GO:0010604	positive regulation of macromolecule metabolic process	1/655	21/5378	0.93496	1	ENSGALG00000042309	1	1	ENSGALG00000042309	0
BP	GO:0071103	DNA conformation change	1/655	21/5378	0.93496	1	ENSGALG00000031159	1	1	ENSGALG00000031159	0
BP	GO:0005975	carbohydrate metabolic process	9/655	111/5378	0.936365	1	ENSGALG00000009973/ENSGALG00000014210/ENSGALG00000009511/novel.48/ENSGALG00000029000/ENSGALG00000006939/ENSGALG00000008508/ENSGALG00000021039/ENSGALG00000037854	9	7	ENSGALG00000009973/novel.48/ENSGALG00000029000/ENSGALG00000006939/ENSGALG00000008508/ENSGALG00000021039/ENSGALG00000037854	2	ENSGALG00000014210/ENSGALG00000009511
BP	GO:0045454	cell redox homeostasis	2/655	35/5378	0.938446	1	ENSGALG00000054870/ENSGALG00000012784	2	2	ENSGALG00000054870/ENSGALG00000012784	0
BP	GO:0048519	negative regulation of biological process	4/655	59/5378	0.940428	1	ENSGALG00000041459/ENSGALG00000002125/ENSGALG00000004034/ENSGALG00000012082	4	4	ENSGALG00000041459/ENSGALG00000002125/ENSGALG00000004034/ENSGALG00000012082	0
BP	GO:1902589	single-organism organelle organization	4/655	59/5378	0.940428	1	ENSGALG00000002125/ENSGALG00000004034/ENSGALG00000055075/ENSGALG00000048926	4	4	ENSGALG00000002125/ENSGALG00000004034/ENSGALG00000055075/ENSGALG00000048926	0
BP	GO:0071705	nitrogen compound transport	12/655	144/5378	0.946802	1	ENSGALG00000021158/ENSGALG00000031546/ENSGALG00000032749/ENSGALG00000035246/ENSGALG00000011998/ENSGALG00000014807/ENSGALG00000006312/ENSGALG00000016483/ENSGALG00000004665/ENSGALG00000009758/ENSGALG00000007992/ENSGALG00000010649	12	10	ENSGALG00000021158/ENSGALG00000031546/ENSGALG00000032749/ENSGALG00000035246/ENSGALG00000011998/ENSGALG00000014807/ENSGALG00000016483/ENSGALG00000009758/ENSGALG00000007992/ENSGALG00000010649	2	ENSGALG00000006312/ENSGALG00000004665
BP	GO:1901575	organic substance catabolic process	8/655	104/5378	0.948819	1	ENSGALG00000044307/ENSGALG00000000893/ENSGALG00000007638/ENSGALG00000052399/ENSGALG00000039387/ENSGALG00000006939/ENSGALG00000008727/ENSGALG00000029971	8	5	ENSGALG00000052399/ENSGALG00000039387/ENSGALG00000006939/ENSGALG00000008727/ENSGALG00000029971	3	ENSGALG00000044307/ENSGALG00000000893/ENSGALG00000007638
BP	GO:0071702	organic substance transport	15/655	176/5378	0.953591	1	ENSGALG00000021158/ENSGALG00000053511/ENSGALG00000031546/ENSGALG00000032749/ENSGALG00000035246/ENSGALG00000011998/ENSGALG00000014807/ENSGALG00000006312/ENSGALG00000016483/ENSGALG00000014176/ENSGALG00000004665/ENSGALG00000009758/ENSGALG00000007992/ENSGALG00000010649/ENSGALG00000045636	15	12	ENSGALG00000021158/ENSGALG00000053511/ENSGALG00000031546/ENSGALG00000032749/ENSGALG00000035246/ENSGALG00000011998/ENSGALG00000014807/ENSGALG00000016483/ENSGALG00000009758/ENSGALG00000007992/ENSGALG00000010649/ENSGALG00000045636	3	ENSGALG00000006312/ENSGALG00000014176/ENSGALG00000004665
BP	GO:0006357	regulation of transcription from RNA polymerase II promoter	1/655	24/5378	0.956022	1	ENSGALG00000047833	1	1	ENSGALG00000047833	0
BP	GO:0016192	vesicle-mediated transport	7/655	96/5378	0.957304	1	ENSGALG00000011998/ENSGALG00000009916/ENSGALG00000030350/ENSGALG00000007992/ENSGALG00000010649/ENSGALG00000007546/ENSGALG00000013462	7	6	ENSGALG00000011998/ENSGALG00000009916/ENSGALG00000007992/ENSGALG00000010649/ENSGALG00000007546/ENSGALG00000013462	1	ENSGALG00000030350
BP	GO:0019752	carboxylic acid metabolic process	6/655	86/5378	0.959853	1	ENSGALG00000000893/ENSGALG00000040436/ENSGALG00000034829/ENSGALG00000006939/ENSGALG00000011447/ENSGALG00000000907	6	3	ENSGALG00000034829/ENSGALG00000006939/ENSGALG00000000907	3	ENSGALG00000000893/ENSGALG00000040436/ENSGALG00000011447
BP	GO:0006082	organic acid metabolic process	6/655	88/5378	0.965699	1	ENSGALG00000000893/ENSGALG00000040436/ENSGALG00000034829/ENSGALG00000006939/ENSGALG00000011447/ENSGALG00000000907	6	3	ENSGALG00000034829/ENSGALG00000006939/ENSGALG00000000907	3	ENSGALG00000000893/ENSGALG00000040436/ENSGALG00000011447
BP	GO:0043436	oxoacid metabolic process	6/655	88/5378	0.965699	1	ENSGALG00000000893/ENSGALG00000040436/ENSGALG00000034829/ENSGALG00000006939/ENSGALG00000011447/ENSGALG00000000907	6	3	ENSGALG00000034829/ENSGALG00000006939/ENSGALG00000000907	3	ENSGALG00000000893/ENSGALG00000040436/ENSGALG00000011447
BP	GO:0007156	homophilic cell adhesion via plasma membrane adhesion molecules	7/655	101/5378	0.970669	1	ENSGALG00000002555/ENSGALG00000004320/ENSGALG00000004630/ENSGALG00000002744/novel.395/ENSGALG00000037387/ENSGALG00000032349	7	2	novel.395/ENSGALG00000032349	5	ENSGALG00000002555/ENSGALG00000004320/ENSGALG00000004630/ENSGALG00000002744/ENSGALG00000037387
BP	GO:0098742	cell-cell adhesion via plasma-membrane adhesion molecules	7/655	101/5378	0.970669	1	ENSGALG00000002555/ENSGALG00000004320/ENSGALG00000004630/ENSGALG00000002744/novel.395/ENSGALG00000037387/ENSGALG00000032349	7	2	novel.395/ENSGALG00000032349	5	ENSGALG00000002555/ENSGALG00000004320/ENSGALG00000004630/ENSGALG00000002744/ENSGALG00000037387
BP	GO:0098609	cell-cell adhesion	7/655	102/5378	0.972834	1	ENSGALG00000002555/ENSGALG00000004320/ENSGALG00000004630/ENSGALG00000002744/novel.395/ENSGALG00000037387/ENSGALG00000032349	7	2	novel.395/ENSGALG00000032349	5	ENSGALG00000002555/ENSGALG00000004320/ENSGALG00000004630/ENSGALG00000002744/ENSGALG00000037387
BP	GO:0042886	amide transport	8/655	115/5378	0.976798	1	ENSGALG00000032749/ENSGALG00000035246/ENSGALG00000011998/ENSGALG00000014807/ENSGALG00000006312/ENSGALG00000004665/ENSGALG00000007992/ENSGALG00000010649	8	6	ENSGALG00000032749/ENSGALG00000035246/ENSGALG00000011998/ENSGALG00000014807/ENSGALG00000007992/ENSGALG00000010649	2	ENSGALG00000006312/ENSGALG00000004665
BP	GO:0006511	ubiquitin-dependent protein catabolic process	1/655	31/5378	0.982369	1	ENSGALG00000039387	1	1	ENSGALG00000039387	0
BP	GO:0019941	modification-dependent protein catabolic process	1/655	31/5378	0.982369	1	ENSGALG00000039387	1	1	ENSGALG00000039387	0
BP	GO:0043632	modification-dependent macromolecule catabolic process	1/655	31/5378	0.982369	1	ENSGALG00000039387	1	1	ENSGALG00000039387	0
BP	GO:0046907	intracellular transport	7/655	111/5378	0.986661	1	ENSGALG00000011998/ENSGALG00000014807/ENSGALG00000000577/ENSGALG00000021304/ENSGALG00000004665/ENSGALG00000007992/ENSGALG00000016808	7	5	ENSGALG00000011998/ENSGALG00000014807/ENSGALG00000021304/ENSGALG00000007992/ENSGALG00000016808	2	ENSGALG00000000577/ENSGALG00000004665
BP	GO:0051641	cellular localization	8/655	123/5378	0.987411	1	ENSGALG00000011998/ENSGALG00000014807/ENSGALG00000000577/ENSGALG00000021304/ENSGALG00000004665/ENSGALG00000007992/ENSGALG00000016808/ENSGALG00000010649	8	6	ENSGALG00000011998/ENSGALG00000014807/ENSGALG00000021304/ENSGALG00000007992/ENSGALG00000016808/ENSGALG00000010649	2	ENSGALG00000000577/ENSGALG00000004665
BP	GO:0051649	establishment of localization in cell	7/655	112/5378	0.987703	1	ENSGALG00000011998/ENSGALG00000014807/ENSGALG00000000577/ENSGALG00000021304/ENSGALG00000004665/ENSGALG00000007992/ENSGALG00000016808	7	5	ENSGALG00000011998/ENSGALG00000014807/ENSGALG00000021304/ENSGALG00000007992/ENSGALG00000016808	2	ENSGALG00000000577/ENSGALG00000004665
BP	GO:0009057	macromolecule catabolic process	2/655	51/5378	0.989525	1	ENSGALG00000039387/ENSGALG00000029971	2	2	ENSGALG00000039387/ENSGALG00000029971	0
BP	GO:0006418	tRNA aminoacylation for protein translation	1/655	35/5378	0.989548	1	ENSGALG00000000907	1	1	ENSGALG00000000907	0
BP	GO:0015031	protein transport	7/655	114/5378	0.989562	1	ENSGALG00000035246/ENSGALG00000011998/ENSGALG00000014807/ENSGALG00000006312/ENSGALG00000004665/ENSGALG00000007992/ENSGALG00000010649	7	5	ENSGALG00000035246/ENSGALG00000011998/ENSGALG00000014807/ENSGALG00000007992/ENSGALG00000010649	2	ENSGALG00000006312/ENSGALG00000004665
BP	GO:0015833	peptide transport	7/655	114/5378	0.989562	1	ENSGALG00000035246/ENSGALG00000011998/ENSGALG00000014807/ENSGALG00000006312/ENSGALG00000004665/ENSGALG00000007992/ENSGALG00000010649	7	5	ENSGALG00000035246/ENSGALG00000011998/ENSGALG00000014807/ENSGALG00000007992/ENSGALG00000010649	2	ENSGALG00000006312/ENSGALG00000004665
BP	GO:0045184	establishment of protein localization	7/655	117/5378	0.991862	1	ENSGALG00000035246/ENSGALG00000011998/ENSGALG00000014807/ENSGALG00000006312/ENSGALG00000004665/ENSGALG00000007992/ENSGALG00000010649	7	5	ENSGALG00000035246/ENSGALG00000011998/ENSGALG00000014807/ENSGALG00000007992/ENSGALG00000010649	2	ENSGALG00000006312/ENSGALG00000004665
BP	GO:0044257	cellular protein catabolic process	1/655	37/5378	0.991954	1	ENSGALG00000039387	1	1	ENSGALG00000039387	0
BP	GO:0051603	proteolysis involved in cellular protein catabolic process	1/655	37/5378	0.991954	1	ENSGALG00000039387	1	1	ENSGALG00000039387	0
BP	GO:0043038	amino acid activation	1/655	39/5378	0.993806	1	ENSGALG00000000907	1	1	ENSGALG00000000907	0
BP	GO:0043039	tRNA aminoacylation	1/655	39/5378	0.993806	1	ENSGALG00000000907	1	1	ENSGALG00000000907	0
BP	GO:0008104	protein localization	7/655	123/5378	0.995106	1	ENSGALG00000035246/ENSGALG00000011998/ENSGALG00000014807/ENSGALG00000006312/ENSGALG00000004665/ENSGALG00000007992/ENSGALG00000010649	7	5	ENSGALG00000035246/ENSGALG00000011998/ENSGALG00000014807/ENSGALG00000007992/ENSGALG00000010649	2	ENSGALG00000006312/ENSGALG00000004665
BP	GO:0030163	protein catabolic process	1/655	41/5378	0.995233	1	ENSGALG00000039387	1	1	ENSGALG00000039387	0
BP	GO:0033036	macromolecule localization	10/655	158/5378	0.99527	1	ENSGALG00000053511/ENSGALG00000035246/ENSGALG00000011998/ENSGALG00000014807/ENSGALG00000006312/ENSGALG00000014176/ENSGALG00000004665/ENSGALG00000007992/ENSGALG00000010649/ENSGALG00000045636	10	7	ENSGALG00000053511/ENSGALG00000035246/ENSGALG00000011998/ENSGALG00000014807/ENSGALG00000007992/ENSGALG00000010649/ENSGALG00000045636	3	ENSGALG00000006312/ENSGALG00000014176/ENSGALG00000004665
BP	GO:0006520	cellular amino acid metabolic process	2/655	59/5378	0.995825	1	ENSGALG00000000893/ENSGALG00000000907	2	1	ENSGALG00000000907	1	ENSGALG00000000893
BP	GO:0034613	cellular protein localization	5/655	106/5378	0.99758	1	ENSGALG00000011998/ENSGALG00000014807/ENSGALG00000004665/ENSGALG00000007992/ENSGALG00000010649	5	4	ENSGALG00000011998/ENSGALG00000014807/ENSGALG00000007992/ENSGALG00000010649	1	ENSGALG00000004665
BP	GO:0070727	cellular macromolecule localization	5/655	106/5378	0.99758	1	ENSGALG00000011998/ENSGALG00000014807/ENSGALG00000004665/ENSGALG00000007992/ENSGALG00000010649	5	4	ENSGALG00000011998/ENSGALG00000014807/ENSGALG00000007992/ENSGALG00000010649	1	ENSGALG00000004665
BP	GO:0044265	cellular macromolecule catabolic process	1/655	47/5378	0.997828	1	ENSGALG00000039387	1	1	ENSGALG00000039387	0
BP	GO:0006886	intracellular protein transport	4/655	96/5378	0.998262	1	ENSGALG00000011998/ENSGALG00000014807/ENSGALG00000004665/ENSGALG00000007992	4	3	ENSGALG00000011998/ENSGALG00000014807/ENSGALG00000007992	1	ENSGALG00000004665
BP	GO:1901564	organonitrogen compound metabolic process	19/655	294/5378	0.999687	1	ENSGALG00000014948/ENSGALG00000044146/ENSGALG00000033522/ENSGALG00000010284/ENSGALG00000000893/ENSGALG00000007638/ENSGALG00000013060/ENSGALG00000013073/ENSGALG00000031244/ENSGALG00000002797/ENSGALG00000006939/ENSGALG00000050760/ENSGALG00000000907/ENSGALG00000043758/ENSGALG00000029971/ENSGALG00000001592/ENSGALG00000052471/ENSGALG00000049557/ENSGALG00000006098	19	14	ENSGALG00000014948/ENSGALG00000033522/ENSGALG00000013073/ENSGALG00000031244/ENSGALG00000002797/ENSGALG00000006939/ENSGALG00000050760/ENSGALG00000000907/ENSGALG00000043758/ENSGALG00000029971/ENSGALG00000001592/ENSGALG00000052471/ENSGALG00000049557/ENSGALG00000006098	5	ENSGALG00000044146/ENSGALG00000010284/ENSGALG00000000893/ENSGALG00000007638/ENSGALG00000013060
BP	GO:1901566	organonitrogen compound biosynthetic process	8/655	223/5378	0.999999	1	ENSGALG00000010284/ENSGALG00000013060/ENSGALG00000031244/ENSGALG00000050760/ENSGALG00000000907/ENSGALG00000043758/ENSGALG00000052471/ENSGALG00000049557	8	6	ENSGALG00000031244/ENSGALG00000050760/ENSGALG00000000907/ENSGALG00000043758/ENSGALG00000052471/ENSGALG00000049557	2	ENSGALG00000010284/ENSGALG00000013060
BP	GO:0006412	translation	3/655	149/5378	0.999999	1	ENSGALG00000000907/ENSGALG00000052471/ENSGALG00000049557	3	3	ENSGALG00000000907/ENSGALG00000052471/ENSGALG00000049557	0
BP	GO:0043603	cellular amide metabolic process	4/655	167/5378	0.999999	1	ENSGALG00000000907/ENSGALG00000001592/ENSGALG00000052471/ENSGALG00000049557	4	4	ENSGALG00000000907/ENSGALG00000001592/ENSGALG00000052471/ENSGALG00000049557	0
BP	GO:0043043	peptide biosynthetic process	3/655	151/5378	0.999999	1	ENSGALG00000000907/ENSGALG00000052471/ENSGALG00000049557	3	3	ENSGALG00000000907/ENSGALG00000052471/ENSGALG00000049557	0
BP	GO:0043604	amide biosynthetic process	3/655	153/5378	1	1	ENSGALG00000000907/ENSGALG00000052471/ENSGALG00000049557	3	3	ENSGALG00000000907/ENSGALG00000052471/ENSGALG00000049557	0
BP	GO:0006518	peptide metabolic process	3/655	160/5378	1	1	ENSGALG00000000907/ENSGALG00000052471/ENSGALG00000049557	3	3	ENSGALG00000000907/ENSGALG00000052471/ENSGALG00000049557	0
CC	GO:0005576	extracellular region	51/441	242/3209	0.000727114	0.0857995	ENSGALG00000044735/ENSGALG00000053848/ENSGALG00000003283/ENSGALG00000053511/ENSGALG00000004631/ENSGALG00000031164/ENSGALG00000015623/ENSGALG00000047320/ENSGALG00000010338/ENSGALG00000006258/ENSGALG00000037332/ENSGALG00000019847/novel.868/ENSGALG00000028991/ENSGALG00000051209/ENSGALG00000046724/ENSGALG00000047383/ENSGALG00000003003/ENSGALG00000005503/ENSGALG00000028256/ENSGALG00000007361/ENSGALG00…	51	35	ENSGALG00000044735/ENSGALG00000003283/ENSGALG00000053511/ENSGALG00000031164/ENSGALG00000047320/ENSGALG00000010338/ENSGALG00000037332/ENSGALG00000019847/novel.868/ENSGALG00000051209/ENSGALG00000047383/ENSGALG00000003003/ENSGALG00000005503/ENSGALG00000028256/ENSGALG00000011668/ENSGALG00000028638/ENSGALG00000045607/ENSGALG00000040672/ENSGALG00000046996/ENSGALG00000054873/ENSGALG00000026297/ENSGALG00…	16	ENSGALG00000053848/ENSGALG00000004631/ENSGALG00000015623/ENSGALG00000006258/ENSGALG00000028991/ENSGALG00000046724/ENSGALG00000007361/ENSGALG00000009262/ENSGALG00000008490/ENSGALG00000006552/ENSGALG00000034756/novel.2025/ENSGALG00000013484/ENSGALG00000004401/ENSGALG00000000556/ENSGALG00000009574
CC	GO:0016459	myosin complex	10/441	43/3209	0.0616453	0.999999	ENSGALG00000007647/ENSGALG00000009602/ENSGALG00000006520/novel.1363/ENSGALG00000002709/ENSGALG00000005122/ENSGALG00000015358/ENSGALG00000011172/ENSGALG00000035594/ENSGALG00000030985	10	4	ENSGALG00000006520/novel.1363/ENSGALG00000002709/ENSGALG00000035594	6	ENSGALG00000007647/ENSGALG00000009602/ENSGALG00000005122/ENSGALG00000015358/ENSGALG00000011172/ENSGALG00000030985
CC	GO:0015629	actin cytoskeleton	12/441	59/3209	0.101608	0.999999	ENSGALG00000007647/ENSGALG00000009602/ENSGALG00000006520/ENSGALG00000006572/novel.1363/ENSGALG00000002709/ENSGALG00000005122/ENSGALG00000004034/ENSGALG00000015358/ENSGALG00000011172/ENSGALG00000035594/ENSGALG00000030985	12	6	ENSGALG00000006520/ENSGALG00000006572/novel.1363/ENSGALG00000002709/ENSGALG00000004034/ENSGALG00000035594	6	ENSGALG00000007647/ENSGALG00000009602/ENSGALG00000005122/ENSGALG00000015358/ENSGALG00000011172/ENSGALG00000030985
CC	GO:0005856	cytoskeleton	36/441	216/3209	0.118459	0.999999	ENSGALG00000026754/ENSGALG00000011306/ENSGALG00000034392/ENSGALG00000039447/ENSGALG00000032672/ENSGALG00000030002/ENSGALG00000019716/ENSGALG00000003529/ENSGALG00000007647/ENSGALG00000009602/ENSGALG00000006520/ENSGALG00000006572/novel.1363/ENSGALG00000050400/ENSGALG00000019719/ENSGALG00000003690/ENSGALG00000034868/ENSGALG00000002709/ENSGALG00000005122/ENSGALG00000053624/ENSGALG00000007048/ENSGALG0…	36	26	ENSGALG00000011306/ENSGALG00000034392/ENSGALG00000039447/ENSGALG00000032672/ENSGALG00000030002/ENSGALG00000019716/ENSGALG00000003529/ENSGALG00000006520/ENSGALG00000006572/novel.1363/ENSGALG00000050400/ENSGALG00000019719/ENSGALG00000003690/ENSGALG00000034868/ENSGALG00000002709/ENSGALG00000053624/ENSGALG00000007048/ENSGALG00000004034/ENSGALG00000046712/ENSGALG00000041814/ENSGALG00000003693/ENSGALG0…	10	ENSGALG00000026754/ENSGALG00000007647/ENSGALG00000009602/ENSGALG00000005122/ENSGALG00000015358/ENSGALG00000011172/ENSGALG00000046694/ENSGALG00000050156/ENSGALG00000020999/ENSGALG00000030985
CC	GO:0000428	DNA-directed RNA polymerase complex	4/441	15/3209	0.139919	0.999999	ENSGALG00000008749/ENSGALG00000004696/ENSGALG00000016974/ENSGALG00000037879	4	4	ENSGALG00000008749/ENSGALG00000004696/ENSGALG00000016974/ENSGALG00000037879	0
CC	GO:0030880	RNA polymerase complex	4/441	15/3209	0.139919	0.999999	ENSGALG00000008749/ENSGALG00000004696/ENSGALG00000016974/ENSGALG00000037879	4	4	ENSGALG00000008749/ENSGALG00000004696/ENSGALG00000016974/ENSGALG00000037879	0
CC	GO:0055029	nuclear DNA-directed RNA polymerase complex	4/441	15/3209	0.139919	0.999999	ENSGALG00000008749/ENSGALG00000004696/ENSGALG00000016974/ENSGALG00000037879	4	4	ENSGALG00000008749/ENSGALG00000004696/ENSGALG00000016974/ENSGALG00000037879	0
CC	GO:0044430	cytoskeletal part	32/441	193/3209	0.142111	0.999999	ENSGALG00000026754/ENSGALG00000011306/ENSGALG00000039447/ENSGALG00000032672/ENSGALG00000030002/ENSGALG00000019716/ENSGALG00000003529/ENSGALG00000007647/ENSGALG00000009602/ENSGALG00000006520/ENSGALG00000006572/novel.1363/ENSGALG00000050400/ENSGALG00000019719/ENSGALG00000003690/ENSGALG00000034868/ENSGALG00000002709/ENSGALG00000005122/ENSGALG00000053624/ENSGALG00000007048/ENSGALG00000004034/ENSGALG0…	32	22	ENSGALG00000011306/ENSGALG00000039447/ENSGALG00000032672/ENSGALG00000030002/ENSGALG00000019716/ENSGALG00000003529/ENSGALG00000006520/ENSGALG00000006572/novel.1363/ENSGALG00000050400/ENSGALG00000019719/ENSGALG00000003690/ENSGALG00000034868/ENSGALG00000002709/ENSGALG00000053624/ENSGALG00000007048/ENSGALG00000004034/ENSGALG00000046712/ENSGALG00000041814/ENSGALG00000046955/ENSGALG00000035594/ENSGALG0…	10	ENSGALG00000026754/ENSGALG00000007647/ENSGALG00000009602/ENSGALG00000005122/ENSGALG00000015358/ENSGALG00000011172/ENSGALG00000046694/ENSGALG00000050156/ENSGALG00000020999/ENSGALG00000030985
CC	GO:0005886	plasma membrane	12/441	65/3209	0.173184	0.999999	ENSGALG00000006112/ENSGALG00000011040/ENSGALG00000001573/ENSGALG00000039701/ENSGALG00000039772/ENSGALG00000026902/ENSGALG00000003863/ENSGALG00000013060/ENSGALG00000031244/ENSGALG00000050760/ENSGALG00000009368/ENSGALG00000045636	12	7	ENSGALG00000001573/ENSGALG00000039701/ENSGALG00000026902/ENSGALG00000003863/ENSGALG00000031244/ENSGALG00000050760/ENSGALG00000045636	5	ENSGALG00000006112/ENSGALG00000011040/ENSGALG00000039772/ENSGALG00000013060/ENSGALG00000009368
CC	GO:1990234	transferase complex	7/441	36/3209	0.217213	0.999999	ENSGALG00000032173/ENSGALG00000008749/ENSGALG00000004696/ENSGALG00000008979/ENSGALG00000016974/ENSGALG00000037879/ENSGALG00000011522	7	6	ENSGALG00000008749/ENSGALG00000004696/ENSGALG00000008979/ENSGALG00000016974/ENSGALG00000037879/ENSGALG00000011522	1	ENSGALG00000032173
CC	GO:0061695	transferase complex, transferring phosphorus-containing groups	4/441	18/3209	0.227348	0.999999	ENSGALG00000008749/ENSGALG00000004696/ENSGALG00000016974/ENSGALG00000037879	4	4	ENSGALG00000008749/ENSGALG00000004696/ENSGALG00000016974/ENSGALG00000037879	0
CC	GO:0071944	cell periphery	13/441	76/3209	0.237786	0.999999	ENSGALG00000006112/ENSGALG00000011040/ENSGALG00000001573/ENSGALG00000039701/ENSGALG00000039772/ENSGALG00000026902/ENSGALG00000003863/ENSGALG00000013060/ENSGALG00000031244/ENSGALG00000050760/ENSGALG00000007546/ENSGALG00000009368/ENSGALG00000045636	13	8	ENSGALG00000001573/ENSGALG00000039701/ENSGALG00000026902/ENSGALG00000003863/ENSGALG00000031244/ENSGALG00000050760/ENSGALG00000007546/ENSGALG00000045636	5	ENSGALG00000006112/ENSGALG00000011040/ENSGALG00000039772/ENSGALG00000013060/ENSGALG00000009368
CC	GO:0099080	supramolecular complex	18/441	111/3209	0.258155	0.999999	ENSGALG00000026754/ENSGALG00000011306/ENSGALG00000039447/ENSGALG00000032672/ENSGALG00000030002/ENSGALG00000019716/ENSGALG00000047320/ENSGALG00000003529/ENSGALG00000006572/ENSGALG00000050400/ENSGALG00000019719/ENSGALG00000003690/ENSGALG00000034868/ENSGALG00000053624/ENSGALG00000007048/ENSGALG00000046712/ENSGALG00000046694/ENSGALG00000050156	18	15	ENSGALG00000011306/ENSGALG00000039447/ENSGALG00000032672/ENSGALG00000030002/ENSGALG00000019716/ENSGALG00000047320/ENSGALG00000003529/ENSGALG00000006572/ENSGALG00000050400/ENSGALG00000019719/ENSGALG00000003690/ENSGALG00000034868/ENSGALG00000053624/ENSGALG00000007048/ENSGALG00000046712	3	ENSGALG00000026754/ENSGALG00000046694/ENSGALG00000050156
CC	GO:0099081	supramolecular polymer	18/441	111/3209	0.258155	0.999999	ENSGALG00000026754/ENSGALG00000011306/ENSGALG00000039447/ENSGALG00000032672/ENSGALG00000030002/ENSGALG00000019716/ENSGALG00000047320/ENSGALG00000003529/ENSGALG00000006572/ENSGALG00000050400/ENSGALG00000019719/ENSGALG00000003690/ENSGALG00000034868/ENSGALG00000053624/ENSGALG00000007048/ENSGALG00000046712/ENSGALG00000046694/ENSGALG00000050156	18	15	ENSGALG00000011306/ENSGALG00000039447/ENSGALG00000032672/ENSGALG00000030002/ENSGALG00000019716/ENSGALG00000047320/ENSGALG00000003529/ENSGALG00000006572/ENSGALG00000050400/ENSGALG00000019719/ENSGALG00000003690/ENSGALG00000034868/ENSGALG00000053624/ENSGALG00000007048/ENSGALG00000046712	3	ENSGALG00000026754/ENSGALG00000046694/ENSGALG00000050156
CC	GO:0099512	supramolecular fiber	18/441	111/3209	0.258155	0.999999	ENSGALG00000026754/ENSGALG00000011306/ENSGALG00000039447/ENSGALG00000032672/ENSGALG00000030002/ENSGALG00000019716/ENSGALG00000047320/ENSGALG00000003529/ENSGALG00000006572/ENSGALG00000050400/ENSGALG00000019719/ENSGALG00000003690/ENSGALG00000034868/ENSGALG00000053624/ENSGALG00000007048/ENSGALG00000046712/ENSGALG00000046694/ENSGALG00000050156	18	15	ENSGALG00000011306/ENSGALG00000039447/ENSGALG00000032672/ENSGALG00000030002/ENSGALG00000019716/ENSGALG00000047320/ENSGALG00000003529/ENSGALG00000006572/ENSGALG00000050400/ENSGALG00000019719/ENSGALG00000003690/ENSGALG00000034868/ENSGALG00000053624/ENSGALG00000007048/ENSGALG00000046712	3	ENSGALG00000026754/ENSGALG00000046694/ENSGALG00000050156
CC	GO:0016591	DNA-directed RNA polymerase II, holoenzyme	3/441	13/3209	0.260643	0.999999	ENSGALG00000004696/ENSGALG00000016974/ENSGALG00000037879	3	3	ENSGALG00000004696/ENSGALG00000016974/ENSGALG00000037879	0
CC	GO:0005887	integral component of plasma membrane	5/441	26/3209	0.281322	0.999999	ENSGALG00000006112/ENSGALG00000011040/ENSGALG00000001573/ENSGALG00000026902/ENSGALG00000003863	5	3	ENSGALG00000001573/ENSGALG00000026902/ENSGALG00000003863	2	ENSGALG00000006112/ENSGALG00000011040
CC	GO:0031226	intrinsic component of plasma membrane	5/441	26/3209	0.281322	0.999999	ENSGALG00000006112/ENSGALG00000011040/ENSGALG00000001573/ENSGALG00000026902/ENSGALG00000003863	5	3	ENSGALG00000001573/ENSGALG00000026902/ENSGALG00000003863	2	ENSGALG00000006112/ENSGALG00000011040
CC	GO:0044421	extracellular region part	11/441	67/3209	0.310027	0.999999	ENSGALG00000053848/ENSGALG00000047320/ENSGALG00000006258/ENSGALG00000051209/ENSGALG00000009262/ENSGALG00000026297/ENSGALG00000049951/ENSGALG00000003409/ENSGALG00000017040/ENSGALG00000053867/ENSGALG00000017184	11	8	ENSGALG00000047320/ENSGALG00000051209/ENSGALG00000026297/ENSGALG00000049951/ENSGALG00000003409/ENSGALG00000017040/ENSGALG00000053867/ENSGALG00000017184	3	ENSGALG00000053848/ENSGALG00000006258/ENSGALG00000009262
CC	GO:0005615	extracellular space	6/441	34/3209	0.321622	0.999999	ENSGALG00000053848/ENSGALG00000051209/ENSGALG00000009262/ENSGALG00000003409/ENSGALG00000017040/ENSGALG00000053867	6	4	ENSGALG00000051209/ENSGALG00000003409/ENSGALG00000017040/ENSGALG00000053867	2	ENSGALG00000053848/ENSGALG00000009262
CC	GO:0005882	intermediate filament	16/441	102/3209	0.322793	0.999999	ENSGALG00000026754/ENSGALG00000011306/ENSGALG00000039447/ENSGALG00000032672/ENSGALG00000030002/ENSGALG00000019716/ENSGALG00000003529/ENSGALG00000050400/ENSGALG00000019719/ENSGALG00000003690/ENSGALG00000034868/ENSGALG00000053624/ENSGALG00000007048/ENSGALG00000046712/ENSGALG00000046694/ENSGALG00000050156	16	13	ENSGALG00000011306/ENSGALG00000039447/ENSGALG00000032672/ENSGALG00000030002/ENSGALG00000019716/ENSGALG00000003529/ENSGALG00000050400/ENSGALG00000019719/ENSGALG00000003690/ENSGALG00000034868/ENSGALG00000053624/ENSGALG00000007048/ENSGALG00000046712	3	ENSGALG00000026754/ENSGALG00000046694/ENSGALG00000050156
CC	GO:0045111	intermediate filament cytoskeleton	16/441	102/3209	0.322793	0.999999	ENSGALG00000026754/ENSGALG00000011306/ENSGALG00000039447/ENSGALG00000032672/ENSGALG00000030002/ENSGALG00000019716/ENSGALG00000003529/ENSGALG00000050400/ENSGALG00000019719/ENSGALG00000003690/ENSGALG00000034868/ENSGALG00000053624/ENSGALG00000007048/ENSGALG00000046712/ENSGALG00000046694/ENSGALG00000050156	16	13	ENSGALG00000011306/ENSGALG00000039447/ENSGALG00000032672/ENSGALG00000030002/ENSGALG00000019716/ENSGALG00000003529/ENSGALG00000050400/ENSGALG00000019719/ENSGALG00000003690/ENSGALG00000034868/ENSGALG00000053624/ENSGALG00000007048/ENSGALG00000046712	3	ENSGALG00000026754/ENSGALG00000046694/ENSGALG00000050156
CC	GO:0019012	virion	3/441	15/3209	0.340679	0.999999	novel.1787/novel.1109/ENSGALG00000052818	3	2	novel.1787/ENSGALG00000052818	1	novel.1109
CC	GO:0044423	virion part	3/441	15/3209	0.340679	0.999999	novel.1787/novel.1109/ENSGALG00000052818	3	2	novel.1787/ENSGALG00000052818	1	novel.1109
CC	GO:0099513	polymeric cytoskeletal fiber	16/441	104/3209	0.352655	0.999999	ENSGALG00000026754/ENSGALG00000011306/ENSGALG00000039447/ENSGALG00000032672/ENSGALG00000030002/ENSGALG00000019716/ENSGALG00000003529/ENSGALG00000050400/ENSGALG00000019719/ENSGALG00000003690/ENSGALG00000034868/ENSGALG00000053624/ENSGALG00000007048/ENSGALG00000046712/ENSGALG00000046694/ENSGALG00000050156	16	13	ENSGALG00000011306/ENSGALG00000039447/ENSGALG00000032672/ENSGALG00000030002/ENSGALG00000019716/ENSGALG00000003529/ENSGALG00000050400/ENSGALG00000019719/ENSGALG00000003690/ENSGALG00000034868/ENSGALG00000053624/ENSGALG00000007048/ENSGALG00000046712	3	ENSGALG00000026754/ENSGALG00000046694/ENSGALG00000050156
CC	GO:1902494	catalytic complex	16/441	104/3209	0.352655	0.999999	ENSGALG00000032173/ENSGALG00000008749/ENSGALG00000039772/ENSGALG00000009828/ENSGALG00000007810/ENSGALG00000053220/ENSGALG00000039387/ENSGALG00000041814/ENSGALG00000004696/ENSGALG00000008979/ENSGALG00000016974/ENSGALG00000037879/ENSGALG00000046955/ENSGALG00000009368/ENSGALG00000011522/ENSGALG00000020999	16	12	ENSGALG00000008749/ENSGALG00000009828/ENSGALG00000007810/ENSGALG00000053220/ENSGALG00000039387/ENSGALG00000041814/ENSGALG00000004696/ENSGALG00000008979/ENSGALG00000016974/ENSGALG00000037879/ENSGALG00000046955/ENSGALG00000011522	4	ENSGALG00000032173/ENSGALG00000039772/ENSGALG00000009368/ENSGALG00000020999
CC	GO:0019031	viral envelope	2/441	11/3209	0.458866	0.999999	novel.1787/novel.1109	2	1	novel.1787	1	novel.1109
CC	GO:0019898	extrinsic component of membrane	2/441	11/3209	0.458866	0.999999	ENSGALG00000039772/ENSGALG00000009368	2	0		2	ENSGALG00000039772/ENSGALG00000009368
CC	GO:0036338	viral membrane	2/441	11/3209	0.458866	0.999999	novel.1787/novel.1109	2	1	novel.1787	1	novel.1109
CC	GO:0005783	endoplasmic reticulum	7/441	47/3209	0.472702	0.999999	ENSGALG00000012903/ENSGALG00000035246/ENSGALG00000042030/ENSGALG00000036257/ENSGALG00000053220/ENSGALG00000006677/ENSGALG00000005907	7	5	ENSGALG00000035246/ENSGALG00000042030/ENSGALG00000036257/ENSGALG00000053220/ENSGALG00000005907	2	ENSGALG00000012903/ENSGALG00000006677
CC	GO:0031012	extracellular matrix	5/441	33/3209	0.482386	0.999999	ENSGALG00000047320/ENSGALG00000006258/ENSGALG00000026297/ENSGALG00000049951/ENSGALG00000017184	5	4	ENSGALG00000047320/ENSGALG00000026297/ENSGALG00000049951/ENSGALG00000017184	1	ENSGALG00000006258
CC	GO:0030286	dynein complex	3/441	19/3209	0.496031	0.999999	ENSGALG00000041814/ENSGALG00000046955/ENSGALG00000020999	3	2	ENSGALG00000041814/ENSGALG00000046955	1	ENSGALG00000020999
CC	GO:0044459	plasma membrane part	8/441	57/3209	0.533318	0.999999	ENSGALG00000006112/ENSGALG00000011040/ENSGALG00000001573/ENSGALG00000039701/ENSGALG00000039772/ENSGALG00000026902/ENSGALG00000003863/ENSGALG00000009368	8	4	ENSGALG00000001573/ENSGALG00000039701/ENSGALG00000026902/ENSGALG00000003863	4	ENSGALG00000006112/ENSGALG00000011040/ENSGALG00000039772/ENSGALG00000009368
CC	GO:0005875	microtubule associated complex	3/441	21/3209	0.566678	0.999999	ENSGALG00000041814/ENSGALG00000046955/ENSGALG00000020999	3	2	ENSGALG00000041814/ENSGALG00000046955	1	ENSGALG00000020999
CC	GO:0000785	chromatin	2/441	14/3209	0.592749	0.999999	ENSGALG00000031159/ENSGALG00000007131	2	2	ENSGALG00000031159/ENSGALG00000007131	0
CC	GO:0005578	proteinaceous extracellular matrix	2/441	14/3209	0.592749	0.999999	ENSGALG00000006258/ENSGALG00000049951	2	1	ENSGALG00000049951	1	ENSGALG00000006258
CC	GO:0005789	endoplasmic reticulum membrane	4/441	30/3209	0.606888	0.999999	ENSGALG00000012903/ENSGALG00000035246/ENSGALG00000036257/ENSGALG00000053220	4	3	ENSGALG00000035246/ENSGALG00000036257/ENSGALG00000053220	1	ENSGALG00000012903
CC	GO:0034702	ion channel complex	2/441	15/3209	0.631529	0.999999	ENSGALG00000006112/ENSGALG00000011040	2	0		2	ENSGALG00000006112/ENSGALG00000011040
CC	GO:0034703	cation channel complex	2/441	15/3209	0.631529	0.999999	ENSGALG00000006112/ENSGALG00000011040	2	0		2	ENSGALG00000006112/ENSGALG00000011040
CC	GO:0005667	transcription factor complex	4/441	31/3209	0.633757	0.999999	ENSGALG00000053285/ENSGALG00000038915/ENSGALG00000006309/ENSGALG00000016974	4	4	ENSGALG00000053285/ENSGALG00000038915/ENSGALG00000006309/ENSGALG00000016974	0
CC	GO:0042175	nuclear outer membrane-endoplasmic reticulum membrane network	4/441	31/3209	0.633757	0.999999	ENSGALG00000012903/ENSGALG00000035246/ENSGALG00000036257/ENSGALG00000053220	4	3	ENSGALG00000035246/ENSGALG00000036257/ENSGALG00000053220	1	ENSGALG00000012903
CC	GO:0044432	endoplasmic reticulum part	4/441	31/3209	0.633757	0.999999	ENSGALG00000012903/ENSGALG00000035246/ENSGALG00000036257/ENSGALG00000053220	4	3	ENSGALG00000035246/ENSGALG00000036257/ENSGALG00000053220	1	ENSGALG00000012903
CC	GO:0098797	plasma membrane protein complex	3/441	27/3209	0.738673	0.999999	ENSGALG00000039701/ENSGALG00000039772/ENSGALG00000009368	3	1	ENSGALG00000039701	2	ENSGALG00000039772/ENSGALG00000009368
CC	GO:0005654	nucleoplasm	6/441	54/3209	0.772076	0.999999	ENSGALG00000032173/ENSGALG00000008749/ENSGALG00000004696/ENSGALG00000047833/ENSGALG00000016974/ENSGALG00000037879	6	5	ENSGALG00000008749/ENSGALG00000004696/ENSGALG00000047833/ENSGALG00000016974/ENSGALG00000037879	1	ENSGALG00000032173
CC	GO:0044451	nucleoplasm part	6/441	54/3209	0.772076	0.999999	ENSGALG00000032173/ENSGALG00000008749/ENSGALG00000004696/ENSGALG00000047833/ENSGALG00000016974/ENSGALG00000037879	6	5	ENSGALG00000008749/ENSGALG00000004696/ENSGALG00000047833/ENSGALG00000016974/ENSGALG00000037879	1	ENSGALG00000032173
CC	GO:0030119	AP-type membrane coat adaptor complex	1/441	10/3209	0.772495	0.999999	ENSGALG00000007992	1	1	ENSGALG00000007992	0
CC	GO:0030133	transport vesicle	1/441	10/3209	0.772495	0.999999	ENSGALG00000011998	1	1	ENSGALG00000011998	0
CC	GO:0030658	transport vesicle membrane	1/441	10/3209	0.772495	0.999999	ENSGALG00000011998	1	1	ENSGALG00000011998	0
CC	GO:0031984	organelle subcompartment	1/441	10/3209	0.772495	0.999999	ENSGALG00000010649	1	1	ENSGALG00000010649	0
CC	GO:0032993	protein-DNA complex	1/441	10/3209	0.772495	0.999999	ENSGALG00000031159	1	1	ENSGALG00000031159	0
CC	GO:0044798	nuclear transcription factor complex	1/441	10/3209	0.772495	0.999999	ENSGALG00000016974	1	1	ENSGALG00000016974	0
CC	GO:0044815	DNA packaging complex	1/441	10/3209	0.772495	0.999999	ENSGALG00000031159	1	1	ENSGALG00000031159	0
CC	GO:0098791	Golgi subcompartment	1/441	10/3209	0.772495	0.999999	ENSGALG00000010649	1	1	ENSGALG00000010649	0
CC	GO:0015630	microtubule cytoskeleton	4/441	38/3209	0.787245	0.999999	ENSGALG00000041814/ENSGALG00000046955/ENSGALG00000052302/ENSGALG00000020999	4	3	ENSGALG00000041814/ENSGALG00000046955/ENSGALG00000052302	1	ENSGALG00000020999
CC	GO:0000145	exocyst	1/441	11/3209	0.803858	0.999999	ENSGALG00000007546	1	1	ENSGALG00000007546	0
CC	GO:0005741	mitochondrial outer membrane	1/441	11/3209	0.803858	0.999999	ENSGALG00000014807	1	1	ENSGALG00000014807	0
CC	GO:0005815	microtubule organizing center	1/441	11/3209	0.803858	0.999999	ENSGALG00000052302	1	1	ENSGALG00000052302	0
CC	GO:0005938	cell cortex	1/441	11/3209	0.803858	0.999999	ENSGALG00000007546	1	1	ENSGALG00000007546	0
CC	GO:0031968	organelle outer membrane	1/441	11/3209	0.803858	0.999999	ENSGALG00000014807	1	1	ENSGALG00000014807	0
CC	GO:0044448	cell cortex part	1/441	11/3209	0.803858	0.999999	ENSGALG00000007546	1	1	ENSGALG00000007546	0
CC	GO:0099568	cytoplasmic region	1/441	11/3209	0.803858	0.999999	ENSGALG00000007546	1	1	ENSGALG00000007546	0
CC	GO:1902495	transmembrane transporter complex	2/441	21/3209	0.806061	0.999999	ENSGALG00000006112/ENSGALG00000011040	2	0		2	ENSGALG00000006112/ENSGALG00000011040
CC	GO:1990351	transporter complex	2/441	21/3209	0.806061	0.999999	ENSGALG00000006112/ENSGALG00000011040	2	0		2	ENSGALG00000006112/ENSGALG00000011040
CC	GO:0000228	nuclear chromosome	1/441	12/3209	0.830905	0.999999	ENSGALG00000031841	1	1	ENSGALG00000031841	0
CC	GO:0005777	peroxisome	1/441	12/3209	0.830905	0.999999	ENSGALG00000029657	1	1	ENSGALG00000029657	0
CC	GO:0019867	outer membrane	1/441	12/3209	0.830905	0.999999	ENSGALG00000014807	1	1	ENSGALG00000014807	0
CC	GO:0030118	clathrin coat	1/441	12/3209	0.830905	0.999999	ENSGALG00000007992	1	1	ENSGALG00000007992	0
CC	GO:0033176	proton-transporting V-type ATPase complex	1/441	12/3209	0.830905	0.999999	ENSGALG00000015618	1	0		1	ENSGALG00000015618
CC	GO:0042579	microbody	1/441	12/3209	0.830905	0.999999	ENSGALG00000029657	1	1	ENSGALG00000029657	0
CC	GO:0005839	proteasome core complex	1/441	13/3209	0.854231	0.999999	ENSGALG00000039387	1	1	ENSGALG00000039387	0
CC	GO:0030120	vesicle coat	1/441	14/3209	0.874345	0.999999	ENSGALG00000011998	1	1	ENSGALG00000011998	0
CC	GO:0030135	coated vesicle	1/441	14/3209	0.874345	0.999999	ENSGALG00000011998	1	1	ENSGALG00000011998	0
CC	GO:0030662	coated vesicle membrane	1/441	14/3209	0.874345	0.999999	ENSGALG00000011998	1	1	ENSGALG00000011998	0
CC	GO:0031981	nuclear lumen	7/441	72/3209	0.884185	0.999999	ENSGALG00000032173/ENSGALG00000008749/ENSGALG00000031841/ENSGALG00000004696/ENSGALG00000047833/ENSGALG00000016974/ENSGALG00000037879	7	6	ENSGALG00000008749/ENSGALG00000031841/ENSGALG00000004696/ENSGALG00000047833/ENSGALG00000016974/ENSGALG00000037879	1	ENSGALG00000032173
CC	GO:0000502	proteasome complex	1/441	15/3209	0.891689	0.999999	ENSGALG00000039387	1	1	ENSGALG00000039387	0
CC	GO:0012506	vesicle membrane	1/441	15/3209	0.891689	0.999999	ENSGALG00000011998	1	1	ENSGALG00000011998	0
CC	GO:0030659	cytoplasmic vesicle membrane	1/441	15/3209	0.891689	0.999999	ENSGALG00000011998	1	1	ENSGALG00000011998	0
CC	GO:1905369	endopeptidase complex	1/441	15/3209	0.891689	0.999999	ENSGALG00000039387	1	1	ENSGALG00000039387	0
CC	GO:0099023	tethering complex	1/441	16/3209	0.906643	0.999999	ENSGALG00000007546	1	1	ENSGALG00000007546	0
CC	GO:0030117	membrane coat	2/441	29/3209	0.923673	0.999999	ENSGALG00000011998/ENSGALG00000007992	2	2	ENSGALG00000011998/ENSGALG00000007992	0
CC	GO:0048475	coated membrane	2/441	29/3209	0.923673	0.999999	ENSGALG00000011998/ENSGALG00000007992	2	2	ENSGALG00000011998/ENSGALG00000007992	0
CC	GO:0044428	nuclear part	9/441	96/3209	0.927299	0.999999	ENSGALG00000032173/ENSGALG00000008749/ENSGALG00000031841/ENSGALG00000007386/ENSGALG00000004696/ENSGALG00000047833/ENSGALG00000016974/ENSGALG00000036238/ENSGALG00000037879	9	8	ENSGALG00000008749/ENSGALG00000031841/ENSGALG00000007386/ENSGALG00000004696/ENSGALG00000047833/ENSGALG00000016974/ENSGALG00000036238/ENSGALG00000037879	1	ENSGALG00000032173
CC	GO:0044427	chromosomal part	3/441	40/3209	0.927789	0.999999	ENSGALG00000031159/ENSGALG00000031841/ENSGALG00000007131	3	3	ENSGALG00000031159/ENSGALG00000031841/ENSGALG00000007131	0
CC	GO:0005634	nucleus	50/441	431/3209	0.930563	0.999999	ENSGALG00000033094/ENSGALG00000041775/ENSGALG00000032173/ENSGALG00000008749/ENSGALG00000033941/ENSGALG00000000616/ENSGALG00000049360/ENSGALG00000040794/ENSGALG00000006043/ENSGALG00000040730/ENSGALG00000011801/ENSGALG00000005285/ENSGALG00000034768/ENSGALG00000011038/ENSGALG00000038502/ENSGALG00000013821/ENSGALG00000039974/ENSGALG00000013568/ENSGALG00000013920/ENSGALG00000049138/ENSGALG00000031159/…	50	32	ENSGALG00000033094/ENSGALG00000008749/ENSGALG00000033941/ENSGALG00000000616/ENSGALG00000049360/ENSGALG00000006043/ENSGALG00000034768/ENSGALG00000011038/ENSGALG00000013821/ENSGALG00000039974/ENSGALG00000013568/ENSGALG00000013920/ENSGALG00000049138/ENSGALG00000031159/ENSGALG00000043010/ENSGALG00000031841/ENSGALG00000010179/ENSGALG00000007386/ENSGALG00000030710/ENSGALG00000016997/ENSGALG00000004144/…	18	ENSGALG00000041775/ENSGALG00000032173/ENSGALG00000040794/ENSGALG00000040730/ENSGALG00000011801/ENSGALG00000005285/ENSGALG00000038502/ENSGALG00000006983/ENSGALG00000030672/ENSGALG00000027132/ENSGALG00000047857/ENSGALG00000004665/ENSGALG00000016384/ENSGALG00000032097/ENSGALG00000036678/ENSGALG00000005420/ENSGALG00000010669/ENSGALG00000027247
CC	GO:0044433	cytoplasmic vesicle part	1/441	18/3209	0.930654	0.999999	ENSGALG00000011998	1	1	ENSGALG00000011998	0
CC	GO:0031974	membrane-enclosed lumen	7/441	80/3209	0.937838	0.999999	ENSGALG00000032173/ENSGALG00000008749/ENSGALG00000031841/ENSGALG00000004696/ENSGALG00000047833/ENSGALG00000016974/ENSGALG00000037879	7	6	ENSGALG00000008749/ENSGALG00000031841/ENSGALG00000004696/ENSGALG00000047833/ENSGALG00000016974/ENSGALG00000037879	1	ENSGALG00000032173
CC	GO:0043233	organelle lumen	7/441	80/3209	0.937838	0.999999	ENSGALG00000032173/ENSGALG00000008749/ENSGALG00000031841/ENSGALG00000004696/ENSGALG00000047833/ENSGALG00000016974/ENSGALG00000037879	7	6	ENSGALG00000008749/ENSGALG00000031841/ENSGALG00000004696/ENSGALG00000047833/ENSGALG00000016974/ENSGALG00000037879	1	ENSGALG00000032173
CC	GO:0070013	intracellular organelle lumen	7/441	80/3209	0.937838	0.999999	ENSGALG00000032173/ENSGALG00000008749/ENSGALG00000031841/ENSGALG00000004696/ENSGALG00000047833/ENSGALG00000016974/ENSGALG00000037879	7	6	ENSGALG00000008749/ENSGALG00000031841/ENSGALG00000004696/ENSGALG00000047833/ENSGALG00000016974/ENSGALG00000037879	1	ENSGALG00000032173
CC	GO:0043234	protein complex	37/441	331/3209	0.938083	0.999999	ENSGALG00000015618/ENSGALG00000036798/ENSGALG00000016843/ENSGALG00000007647/ENSGALG00000009602/ENSGALG00000006520/ENSGALG00000032173/ENSGALG00000006572/novel.1363/ENSGALG00000011998/ENSGALG00000039701/ENSGALG00000039772/novel.1396/ENSGALG00000002709/ENSGALG00000005122/ENSGALG00000009262/ENSGALG00000053285/ENSGALG00000004034/ENSGALG00000015358/ENSGALG00000011172/ENSGALG00000039387/ENSGALG000000318…	37	24	ENSGALG00000036798/ENSGALG00000016843/ENSGALG00000006520/ENSGALG00000006572/novel.1363/ENSGALG00000011998/ENSGALG00000039701/novel.1396/ENSGALG00000002709/ENSGALG00000053285/ENSGALG00000004034/ENSGALG00000039387/ENSGALG00000031841/ENSGALG00000038915/ENSGALG00000041814/ENSGALG00000006309/ENSGALG00000004696/ENSGALG00000047833/ENSGALG00000016974/ENSGALG00000007992/ENSGALG00000007546/ENSGALG000000378…	13	ENSGALG00000015618/ENSGALG00000007647/ENSGALG00000009602/ENSGALG00000032173/ENSGALG00000039772/ENSGALG00000005122/ENSGALG00000009262/ENSGALG00000015358/ENSGALG00000011172/ENSGALG00000009846/ENSGALG00000009368/ENSGALG00000020999/ENSGALG00000030985
CC	GO:0044422	organelle part	51/441	444/3209	0.943235	0.999999	ENSGALG00000026754/ENSGALG00000011306/ENSGALG00000039447/ENSGALG00000012903/ENSGALG00000032672/ENSGALG00000030002/ENSGALG00000019716/ENSGALG00000003529/ENSGALG00000007647/ENSGALG00000009602/ENSGALG00000035246/ENSGALG00000006520/ENSGALG00000032173/ENSGALG00000006572/ENSGALG00000008749/novel.1363/ENSGALG00000011998/ENSGALG00000050400/ENSGALG00000014807/ENSGALG00000019719/ENSGALG00000003690/ENSGALG0…	51	38	ENSGALG00000011306/ENSGALG00000039447/ENSGALG00000032672/ENSGALG00000030002/ENSGALG00000019716/ENSGALG00000003529/ENSGALG00000035246/ENSGALG00000006520/ENSGALG00000006572/ENSGALG00000008749/novel.1363/ENSGALG00000011998/ENSGALG00000050400/ENSGALG00000014807/ENSGALG00000019719/ENSGALG00000003690/ENSGALG00000034868/ENSGALG00000002709/ENSGALG00000036257/ENSGALG00000053624/ENSGALG00000007048/ENSGALG0…	13	ENSGALG00000026754/ENSGALG00000012903/ENSGALG00000007647/ENSGALG00000009602/ENSGALG00000032173/ENSGALG00000005122/ENSGALG00000015358/ENSGALG00000011172/ENSGALG00000009846/ENSGALG00000046694/ENSGALG00000050156/ENSGALG00000020999/ENSGALG00000030985
CC	GO:0043228	non-membrane-bounded organelle	41/441	366/3209	0.945836	0.999999	ENSGALG00000026754/ENSGALG00000011306/ENSGALG00000034392/ENSGALG00000039447/ENSGALG00000032672/ENSGALG00000030002/ENSGALG00000019716/ENSGALG00000003529/ENSGALG00000007647/ENSGALG00000009602/ENSGALG00000006520/ENSGALG00000006572/novel.1363/ENSGALG00000050400/ENSGALG00000019719/ENSGALG00000008585/ENSGALG00000003690/ENSGALG00000034868/ENSGALG00000002709/ENSGALG00000005122/ENSGALG00000053624/ENSGALG0…	41	31	ENSGALG00000011306/ENSGALG00000034392/ENSGALG00000039447/ENSGALG00000032672/ENSGALG00000030002/ENSGALG00000019716/ENSGALG00000003529/ENSGALG00000006520/ENSGALG00000006572/novel.1363/ENSGALG00000050400/ENSGALG00000019719/ENSGALG00000008585/ENSGALG00000003690/ENSGALG00000034868/ENSGALG00000002709/ENSGALG00000053624/ENSGALG00000007048/ENSGALG00000031159/ENSGALG00000004034/ENSGALG00000046712/ENSGALG0…	10	ENSGALG00000026754/ENSGALG00000007647/ENSGALG00000009602/ENSGALG00000005122/ENSGALG00000015358/ENSGALG00000011172/ENSGALG00000046694/ENSGALG00000050156/ENSGALG00000020999/ENSGALG00000030985
CC	GO:0043232	intracellular non-membrane-bounded organelle	41/441	366/3209	0.945836	0.999999	ENSGALG00000026754/ENSGALG00000011306/ENSGALG00000034392/ENSGALG00000039447/ENSGALG00000032672/ENSGALG00000030002/ENSGALG00000019716/ENSGALG00000003529/ENSGALG00000007647/ENSGALG00000009602/ENSGALG00000006520/ENSGALG00000006572/novel.1363/ENSGALG00000050400/ENSGALG00000019719/ENSGALG00000008585/ENSGALG00000003690/ENSGALG00000034868/ENSGALG00000002709/ENSGALG00000005122/ENSGALG00000053624/ENSGALG0…	41	31	ENSGALG00000011306/ENSGALG00000034392/ENSGALG00000039447/ENSGALG00000032672/ENSGALG00000030002/ENSGALG00000019716/ENSGALG00000003529/ENSGALG00000006520/ENSGALG00000006572/novel.1363/ENSGALG00000050400/ENSGALG00000019719/ENSGALG00000008585/ENSGALG00000003690/ENSGALG00000034868/ENSGALG00000002709/ENSGALG00000053624/ENSGALG00000007048/ENSGALG00000031159/ENSGALG00000004034/ENSGALG00000046712/ENSGALG0…	10	ENSGALG00000026754/ENSGALG00000007647/ENSGALG00000009602/ENSGALG00000005122/ENSGALG00000015358/ENSGALG00000011172/ENSGALG00000046694/ENSGALG00000050156/ENSGALG00000020999/ENSGALG00000030985
CC	GO:0005694	chromosome	4/441	53/3209	0.946359	0.999999	ENSGALG00000008585/ENSGALG00000031159/ENSGALG00000031841/ENSGALG00000007131	4	4	ENSGALG00000008585/ENSGALG00000031159/ENSGALG00000031841/ENSGALG00000007131	0
CC	GO:0044446	intracellular organelle part	50/441	442/3209	0.955317	0.999999	ENSGALG00000026754/ENSGALG00000011306/ENSGALG00000039447/ENSGALG00000012903/ENSGALG00000032672/ENSGALG00000030002/ENSGALG00000019716/ENSGALG00000003529/ENSGALG00000007647/ENSGALG00000009602/ENSGALG00000035246/ENSGALG00000006520/ENSGALG00000032173/ENSGALG00000006572/ENSGALG00000008749/novel.1363/ENSGALG00000011998/ENSGALG00000050400/ENSGALG00000014807/ENSGALG00000019719/ENSGALG00000003690/ENSGALG0…	50	38	ENSGALG00000011306/ENSGALG00000039447/ENSGALG00000032672/ENSGALG00000030002/ENSGALG00000019716/ENSGALG00000003529/ENSGALG00000035246/ENSGALG00000006520/ENSGALG00000006572/ENSGALG00000008749/novel.1363/ENSGALG00000011998/ENSGALG00000050400/ENSGALG00000014807/ENSGALG00000019719/ENSGALG00000003690/ENSGALG00000034868/ENSGALG00000002709/ENSGALG00000036257/ENSGALG00000053624/ENSGALG00000007048/ENSGALG0…	12	ENSGALG00000026754/ENSGALG00000012903/ENSGALG00000007647/ENSGALG00000009602/ENSGALG00000032173/ENSGALG00000005122/ENSGALG00000015358/ENSGALG00000011172/ENSGALG00000046694/ENSGALG00000050156/ENSGALG00000020999/ENSGALG00000030985
CC	GO:1905368	peptidase complex	1/441	21/3209	0.955621	0.999999	ENSGALG00000039387	1	1	ENSGALG00000039387	0
CC	GO:0016592	mediator complex	1/441	22/3209	0.96176	0.999999	ENSGALG00000047833	1	1	ENSGALG00000047833	0
CC	GO:0005739	mitochondrion	4/441	58/3209	0.9677	0.999999	ENSGALG00000040120/ENSGALG00000014807/ENSGALG00000047313/ENSGALG00000038714	4	4	ENSGALG00000040120/ENSGALG00000014807/ENSGALG00000047313/ENSGALG00000038714	0
CC	GO:0016469	proton-transporting two-sector ATPase complex	1/441	24/3209	0.971612	0.999999	ENSGALG00000015618	1	0		1	ENSGALG00000015618
CC	GO:0031410	cytoplasmic vesicle	1/441	24/3209	0.971612	0.999999	ENSGALG00000011998	1	1	ENSGALG00000011998	0
CC	GO:0031982	vesicle	1/441	24/3209	0.971612	0.999999	ENSGALG00000011998	1	1	ENSGALG00000011998	0
CC	GO:0097708	intracellular vesicle	1/441	24/3209	0.971612	0.999999	ENSGALG00000011998	1	1	ENSGALG00000011998	0
CC	GO:0012505	endomembrane system	9/441	109/3209	0.973338	0.999999	ENSGALG00000012903/ENSGALG00000035246/ENSGALG00000042030/ENSGALG00000011998/ENSGALG00000036257/ENSGALG00000053220/ENSGALG00000006677/ENSGALG00000005907/ENSGALG00000010649	9	7	ENSGALG00000035246/ENSGALG00000042030/ENSGALG00000011998/ENSGALG00000036257/ENSGALG00000053220/ENSGALG00000005907/ENSGALG00000010649	2	ENSGALG00000012903/ENSGALG00000006677
CC	GO:0098805	whole membrane	2/441	38/3209	0.974971	0.999999	ENSGALG00000011998/ENSGALG00000014807	2	2	ENSGALG00000011998/ENSGALG00000014807	0
CC	GO:0098796	membrane protein complex	7/441	94/3209	0.981404	0.999999	ENSGALG00000015618/ENSGALG00000011998/ENSGALG00000039701/ENSGALG00000039772/novel.1396/ENSGALG00000007992/ENSGALG00000009368	7	4	ENSGALG00000011998/ENSGALG00000039701/novel.1396/ENSGALG00000007992	3	ENSGALG00000015618/ENSGALG00000039772/ENSGALG00000009368
CC	GO:0044431	Golgi apparatus part	1/441	29/3209	0.986533	0.999999	ENSGALG00000010649	1	1	ENSGALG00000010649	0
CC	GO:0031966	mitochondrial membrane	1/441	33/3209	0.99259	0.999999	ENSGALG00000014807	1	1	ENSGALG00000014807	0
CC	GO:0005740	mitochondrial envelope	1/441	36/3209	0.995269	0.999999	ENSGALG00000014807	1	1	ENSGALG00000014807	0
CC	GO:0005794	Golgi apparatus	1/441	37/3209	0.995926	0.999999	ENSGALG00000010649	1	1	ENSGALG00000010649	0
CC	GO:0098588	bounding membrane of organelle	2/441	53/3209	0.996455	0.999999	ENSGALG00000011998/ENSGALG00000014807	2	2	ENSGALG00000011998/ENSGALG00000014807	0
CC	GO:0044429	mitochondrial part	1/441	43/3209	0.998342	0.999999	ENSGALG00000014807	1	1	ENSGALG00000014807	0
CC	GO:0031967	organelle envelope	1/441	45/3209	0.998772	0.999999	ENSGALG00000014807	1	1	ENSGALG00000014807	0
CC	GO:0031975	envelope	1/441	45/3209	0.998772	0.999999	ENSGALG00000014807	1	1	ENSGALG00000014807	0
CC	GO:0031090	organelle membrane	2/441	77/3209	0.999866	0.999999	ENSGALG00000011998/ENSGALG00000014807	2	2	ENSGALG00000011998/ENSGALG00000014807	0
CC	GO:0044444	cytoplasmic part	20/441	307/3209	0.999991	0.999999	ENSGALG00000012903/ENSGALG00000035246/ENSGALG00000006572/ENSGALG00000042030/ENSGALG00000011998/ENSGALG00000040120/ENSGALG00000014807/ENSGALG00000036257/ENSGALG00000047313/ENSGALG00000053220/ENSGALG00000006677/ENSGALG00000038714/ENSGALG00000029657/ENSGALG00000005907/ENSGALG00000008979/ENSGALG00000007992/ENSGALG00000010649/ENSGALG00000052471/ENSGALG00000007546/ENSGALG00000011522	20	18	ENSGALG00000035246/ENSGALG00000006572/ENSGALG00000042030/ENSGALG00000011998/ENSGALG00000040120/ENSGALG00000014807/ENSGALG00000036257/ENSGALG00000047313/ENSGALG00000053220/ENSGALG00000038714/ENSGALG00000029657/ENSGALG00000005907/ENSGALG00000008979/ENSGALG00000007992/ENSGALG00000010649/ENSGALG00000052471/ENSGALG00000007546/ENSGALG00000011522	2	ENSGALG00000012903/ENSGALG00000006677
CC	GO:0030529	intracellular ribonucleoprotein complex	3/441	116/3209	0.999995	0.999999	ENSGALG00000007386/ENSGALG00000036238/ENSGALG00000052471	3	3	ENSGALG00000007386/ENSGALG00000036238/ENSGALG00000052471	0
CC	GO:1990904	ribonucleoprotein complex	3/441	116/3209	0.999995	0.999999	ENSGALG00000007386/ENSGALG00000036238/ENSGALG00000052471	3	3	ENSGALG00000007386/ENSGALG00000036238/ENSGALG00000052471	0
CC	GO:0005737	cytoplasm	30/441	411/3209	0.999995	0.999999	ENSGALG00000012903/ENSGALG00000035246/ENSGALG00000006572/ENSGALG00000042030/ENSGALG00000011998/ENSGALG00000040120/ENSGALG00000014807/ENSGALG00000041459/ENSGALG00000038771/ENSGALG00000031397/ENSGALG00000009978/ENSGALG00000003921/ENSGALG00000005776/ENSGALG00000036257/ENSGALG00000047313/ENSGALG00000053220/ENSGALG00000013804/ENSGALG00000004665/ENSGALG00000011816/ENSGALG00000006677/ENSGALG00000038714/…	30	24	ENSGALG00000035246/ENSGALG00000006572/ENSGALG00000042030/ENSGALG00000011998/ENSGALG00000040120/ENSGALG00000014807/ENSGALG00000041459/ENSGALG00000031397/ENSGALG00000003921/ENSGALG00000005776/ENSGALG00000036257/ENSGALG00000047313/ENSGALG00000053220/ENSGALG00000011816/ENSGALG00000038714/ENSGALG00000029657/ENSGALG00000005907/ENSGALG00000008979/ENSGALG00000015387/ENSGALG00000007992/ENSGALG00000010649/…	6	ENSGALG00000012903/ENSGALG00000038771/ENSGALG00000009978/ENSGALG00000013804/ENSGALG00000004665/ENSGALG00000006677
CC	GO:0005840	ribosome	1/441	93/3209	0.999999	0.999999	ENSGALG00000052471	1	1	ENSGALG00000052471	0
MF	GO:0005507	copper ion binding	9/1144	18/8927	0.000148394	0.0431827	ENSGALG00000043027/ENSGALG00000033522/ENSGALG00000005077/ENSGALG00000037410/ENSGALG00000036142/ENSGALG00000029298/ENSGALG00000013090/ENSGALG00000038458/ENSGALG00000028063	9	8	ENSGALG00000043027/ENSGALG00000033522/ENSGALG00000005077/ENSGALG00000036142/ENSGALG00000029298/ENSGALG00000013090/ENSGALG00000038458/ENSGALG00000028063	1	ENSGALG00000037410
MF	GO:0005044	scavenger receptor activity	14/1144	47/8927	0.0016791	0.0918928	ENSGALG00000046937/ENSGALG00000048710/ENSGALG00000016580/ENSGALG00000051033/ENSGALG00000037587/novel.1815/ENSGALG00000050981/ENSGALG00000036142/ENSGALG00000013090/ENSGALG00000053885/ENSGALG00000046256/ENSGALG00000053705/ENSGALG00000031735/ENSGALG00000043016	14	12	ENSGALG00000046937/ENSGALG00000048710/ENSGALG00000016580/ENSGALG00000037587/ENSGALG00000050981/ENSGALG00000036142/ENSGALG00000013090/ENSGALG00000053885/ENSGALG00000046256/ENSGALG00000053705/ENSGALG00000031735/ENSGALG00000043016	2	ENSGALG00000051033/novel.1815
MF	GO:0038024	cargo receptor activity	14/1144	47/8927	0.0016791	0.0918928	ENSGALG00000046937/ENSGALG00000048710/ENSGALG00000016580/ENSGALG00000051033/ENSGALG00000037587/novel.1815/ENSGALG00000050981/ENSGALG00000036142/ENSGALG00000013090/ENSGALG00000053885/ENSGALG00000046256/ENSGALG00000053705/ENSGALG00000031735/ENSGALG00000043016	14	12	ENSGALG00000046937/ENSGALG00000048710/ENSGALG00000016580/ENSGALG00000037587/ENSGALG00000050981/ENSGALG00000036142/ENSGALG00000013090/ENSGALG00000053885/ENSGALG00000046256/ENSGALG00000053705/ENSGALG00000031735/ENSGALG00000043016	2	ENSGALG00000051033/novel.1815
MF	GO:0015267	channel activity	43/1144	215/8927	0.00174905	0.0918928	ENSGALG00000034109/ENSGALG00000005631/ENSGALG00000000400/ENSGALG00000009877/ENSGALG00000006112/ENSGALG00000020292/ENSGALG00000011040/ENSGALG00000004562/ENSGALG00000000505/ENSGALG00000023451/ENSGALG00000001573/ENSGALG00000026015/ENSGALG00000004936/ENSGALG00000006297/ENSGALG00000026902/ENSGALG00000008198/ENSGALG00000040424/ENSGALG00000022696/ENSGALG00000002118/ENSGALG00000011858/ENSGALG00000001342/…	43	21	ENSGALG00000034109/ENSGALG00000005631/ENSGALG00000023451/ENSGALG00000001573/ENSGALG00000026015/ENSGALG00000026902/ENSGALG00000040424/ENSGALG00000022696/ENSGALG00000002118/novel.1396/ENSGALG00000026373/ENSGALG00000003713/ENSGALG00000002639/ENSGALG00000003863/ENSGALG00000004376/ENSGALG00000017044/ENSGALG00000049533/ENSGALG00000002945/ENSGALG00000022702/ENSGALG00000042836/ENSGALG00000009395	22	ENSGALG00000000400/ENSGALG00000009877/ENSGALG00000006112/ENSGALG00000020292/ENSGALG00000011040/ENSGALG00000004562/ENSGALG00000000505/ENSGALG00000004936/ENSGALG00000006297/ENSGALG00000008198/ENSGALG00000011858/ENSGALG00000001342/ENSGALG00000010397/ENSGALG00000009301/ENSGALG00000008456/ENSGALG00000009066/ENSGALG00000010044/ENSGALG00000031929/ENSGALG00000004083/ENSGALG00000016470/ENSGALG00000037366/…
MF	GO:0022803	passive transmembrane transporter activity	43/1144	215/8927	0.00174905	0.0918928	ENSGALG00000034109/ENSGALG00000005631/ENSGALG00000000400/ENSGALG00000009877/ENSGALG00000006112/ENSGALG00000020292/ENSGALG00000011040/ENSGALG00000004562/ENSGALG00000000505/ENSGALG00000023451/ENSGALG00000001573/ENSGALG00000026015/ENSGALG00000004936/ENSGALG00000006297/ENSGALG00000026902/ENSGALG00000008198/ENSGALG00000040424/ENSGALG00000022696/ENSGALG00000002118/ENSGALG00000011858/ENSGALG00000001342/…	43	21	ENSGALG00000034109/ENSGALG00000005631/ENSGALG00000023451/ENSGALG00000001573/ENSGALG00000026015/ENSGALG00000026902/ENSGALG00000040424/ENSGALG00000022696/ENSGALG00000002118/novel.1396/ENSGALG00000026373/ENSGALG00000003713/ENSGALG00000002639/ENSGALG00000003863/ENSGALG00000004376/ENSGALG00000017044/ENSGALG00000049533/ENSGALG00000002945/ENSGALG00000022702/ENSGALG00000042836/ENSGALG00000009395	22	ENSGALG00000000400/ENSGALG00000009877/ENSGALG00000006112/ENSGALG00000020292/ENSGALG00000011040/ENSGALG00000004562/ENSGALG00000000505/ENSGALG00000004936/ENSGALG00000006297/ENSGALG00000008198/ENSGALG00000011858/ENSGALG00000001342/ENSGALG00000010397/ENSGALG00000009301/ENSGALG00000008456/ENSGALG00000009066/ENSGALG00000010044/ENSGALG00000031929/ENSGALG00000004083/ENSGALG00000016470/ENSGALG00000037366/…
MF	GO:0008009	chemokine activity	7/1144	16/8927	0.00222431	0.0918928	ENSGALG00000010338/ENSGALG00000003003/ENSGALG00000028256/ENSGALG00000011668/ENSGALG00000045607/ENSGALG00000034478/ENSGALG00000046192	7	7	ENSGALG00000010338/ENSGALG00000003003/ENSGALG00000028256/ENSGALG00000011668/ENSGALG00000045607/ENSGALG00000034478/ENSGALG00000046192	0
MF	GO:0042379	chemokine receptor binding	7/1144	16/8927	0.00222431	0.0918928	ENSGALG00000010338/ENSGALG00000003003/ENSGALG00000028256/ENSGALG00000011668/ENSGALG00000045607/ENSGALG00000034478/ENSGALG00000046192	7	7	ENSGALG00000010338/ENSGALG00000003003/ENSGALG00000028256/ENSGALG00000011668/ENSGALG00000045607/ENSGALG00000034478/ENSGALG00000046192	0
MF	GO:0005216	ion channel activity	42/1144	214/8927	0.00284205	0.0918928	ENSGALG00000034109/ENSGALG00000005631/ENSGALG00000000400/ENSGALG00000009877/ENSGALG00000006112/ENSGALG00000020292/ENSGALG00000011040/ENSGALG00000004562/ENSGALG00000000505/ENSGALG00000023451/ENSGALG00000001573/ENSGALG00000026015/ENSGALG00000004936/ENSGALG00000006297/ENSGALG00000026902/ENSGALG00000008198/ENSGALG00000040424/ENSGALG00000022696/ENSGALG00000002118/ENSGALG00000011858/ENSGALG00000001342/…	42	20	ENSGALG00000034109/ENSGALG00000005631/ENSGALG00000023451/ENSGALG00000001573/ENSGALG00000026015/ENSGALG00000026902/ENSGALG00000040424/ENSGALG00000022696/ENSGALG00000002118/ENSGALG00000026373/ENSGALG00000003713/ENSGALG00000002639/ENSGALG00000003863/ENSGALG00000004376/ENSGALG00000017044/ENSGALG00000049533/ENSGALG00000002945/ENSGALG00000022702/ENSGALG00000042836/ENSGALG00000009395	22	ENSGALG00000000400/ENSGALG00000009877/ENSGALG00000006112/ENSGALG00000020292/ENSGALG00000011040/ENSGALG00000004562/ENSGALG00000000505/ENSGALG00000004936/ENSGALG00000006297/ENSGALG00000008198/ENSGALG00000011858/ENSGALG00000001342/ENSGALG00000010397/ENSGALG00000009301/ENSGALG00000008456/ENSGALG00000009066/ENSGALG00000010044/ENSGALG00000031929/ENSGALG00000004083/ENSGALG00000016470/ENSGALG00000037366/…
MF	GO:0022838	substrate-specific channel activity	42/1144	214/8927	0.00284205	0.0918928	ENSGALG00000034109/ENSGALG00000005631/ENSGALG00000000400/ENSGALG00000009877/ENSGALG00000006112/ENSGALG00000020292/ENSGALG00000011040/ENSGALG00000004562/ENSGALG00000000505/ENSGALG00000023451/ENSGALG00000001573/ENSGALG00000026015/ENSGALG00000004936/ENSGALG00000006297/ENSGALG00000026902/ENSGALG00000008198/ENSGALG00000040424/ENSGALG00000022696/ENSGALG00000002118/ENSGALG00000011858/ENSGALG00000001342/…	42	20	ENSGALG00000034109/ENSGALG00000005631/ENSGALG00000023451/ENSGALG00000001573/ENSGALG00000026015/ENSGALG00000026902/ENSGALG00000040424/ENSGALG00000022696/ENSGALG00000002118/ENSGALG00000026373/ENSGALG00000003713/ENSGALG00000002639/ENSGALG00000003863/ENSGALG00000004376/ENSGALG00000017044/ENSGALG00000049533/ENSGALG00000002945/ENSGALG00000022702/ENSGALG00000042836/ENSGALG00000009395	22	ENSGALG00000000400/ENSGALG00000009877/ENSGALG00000006112/ENSGALG00000020292/ENSGALG00000011040/ENSGALG00000004562/ENSGALG00000000505/ENSGALG00000004936/ENSGALG00000006297/ENSGALG00000008198/ENSGALG00000011858/ENSGALG00000001342/ENSGALG00000010397/ENSGALG00000009301/ENSGALG00000008456/ENSGALG00000009066/ENSGALG00000010044/ENSGALG00000031929/ENSGALG00000004083/ENSGALG00000016470/ENSGALG00000037366/…
MF	GO:0019838	growth factor binding	7/1144	18/8927	0.0049087	0.130825	ENSGALG00000037332/ENSGALG00000047383/ENSGALG00000040672/ENSGALG00000037940/ENSGALG00000038364/ENSGALG00000034756/novel.1464	7	6	ENSGALG00000037332/ENSGALG00000047383/ENSGALG00000040672/ENSGALG00000037940/ENSGALG00000038364/novel.1464	1	ENSGALG00000034756
MF	GO:0005544	calcium-dependent phospholipid binding	5/1144	10/8927	0.00494529	0.130825	ENSGALG00000003770/ENSGALG00000005956/ENSGALG00000038783/ENSGALG00000011885/ENSGALG00000015148	5	5	ENSGALG00000003770/ENSGALG00000005956/ENSGALG00000038783/ENSGALG00000011885/ENSGALG00000015148	0
MF	GO:0017111	nucleoside-triphosphatase activity	66/1144	382/8927	0.0061827	0.14993	ENSGALG00000015618/ENSGALG00000041558/ENSGALG00000010635/ENSGALG00000004860/ENSGALG00000017099/ENSGALG00000007349/ENSGALG00000052903/ENSGALG00000011492/ENSGALG00000032986/ENSGALG00000009955/ENSGALG00000007647/ENSGALG00000009602/ENSGALG00000008912/ENSGALG00000006520/ENSGALG00000038684/ENSGALG00000026955/novel.1363/ENSGALG00000010891/ENSGALG00000005752/ENSGALG00000009032/ENSGALG00000033656/ENSGALG0…	66	35	ENSGALG00000010635/ENSGALG00000004860/ENSGALG00000017099/ENSGALG00000007349/ENSGALG00000032986/ENSGALG00000009955/ENSGALG00000006520/novel.1363/ENSGALG00000010891/ENSGALG00000033656/ENSGALG00000026315/ENSGALG00000015733/ENSGALG00000002709/ENSGALG00000042990/ENSGALG00000035075/ENSGALG00000045602/ENSGALG00000039724/ENSGALG00000041814/ENSGALG00000032506/ENSGALG00000004144/ENSGALG00000017320/ENSGALG0…	31	ENSGALG00000015618/ENSGALG00000041558/ENSGALG00000052903/ENSGALG00000011492/ENSGALG00000007647/ENSGALG00000009602/ENSGALG00000008912/ENSGALG00000038684/ENSGALG00000026955/ENSGALG00000005752/ENSGALG00000009032/ENSGALG00000022874/ENSGALG00000034232/ENSGALG00000005122/ENSGALG00000015358/ENSGALG00000011172/ENSGALG00000010901/ENSGALG00000010057/ENSGALG00000052647/ENSGALG00000011932/ENSGALG00000010664/…
MF	GO:0001664	G-protein coupled receptor binding	7/1144	19/8927	0.00692551	0.155025	ENSGALG00000010338/ENSGALG00000003003/ENSGALG00000028256/ENSGALG00000011668/ENSGALG00000045607/ENSGALG00000034478/ENSGALG00000046192	7	7	ENSGALG00000010338/ENSGALG00000003003/ENSGALG00000028256/ENSGALG00000011668/ENSGALG00000045607/ENSGALG00000034478/ENSGALG00000046192	0
MF	GO:0016462	pyrophosphatase activity	66/1144	389/8927	0.00932032	0.19373	ENSGALG00000015618/ENSGALG00000041558/ENSGALG00000010635/ENSGALG00000004860/ENSGALG00000017099/ENSGALG00000007349/ENSGALG00000052903/ENSGALG00000011492/ENSGALG00000032986/ENSGALG00000009955/ENSGALG00000007647/ENSGALG00000009602/ENSGALG00000008912/ENSGALG00000006520/ENSGALG00000038684/ENSGALG00000026955/novel.1363/ENSGALG00000010891/ENSGALG00000005752/ENSGALG00000009032/ENSGALG00000033656/ENSGALG0…	66	35	ENSGALG00000010635/ENSGALG00000004860/ENSGALG00000017099/ENSGALG00000007349/ENSGALG00000032986/ENSGALG00000009955/ENSGALG00000006520/novel.1363/ENSGALG00000010891/ENSGALG00000033656/ENSGALG00000026315/ENSGALG00000015733/ENSGALG00000002709/ENSGALG00000042990/ENSGALG00000035075/ENSGALG00000045602/ENSGALG00000039724/ENSGALG00000041814/ENSGALG00000032506/ENSGALG00000004144/ENSGALG00000017320/ENSGALG0…	31	ENSGALG00000015618/ENSGALG00000041558/ENSGALG00000052903/ENSGALG00000011492/ENSGALG00000007647/ENSGALG00000009602/ENSGALG00000008912/ENSGALG00000038684/ENSGALG00000026955/ENSGALG00000005752/ENSGALG00000009032/ENSGALG00000022874/ENSGALG00000034232/ENSGALG00000005122/ENSGALG00000015358/ENSGALG00000011172/ENSGALG00000010901/ENSGALG00000010057/ENSGALG00000052647/ENSGALG00000011932/ENSGALG00000010664/…
MF	GO:0016818	hydrolase activity, acting on acid anhydrides, in phosphorus-containing anhydrides	66/1144	391/8927	0.0104316	0.202372	ENSGALG00000015618/ENSGALG00000041558/ENSGALG00000010635/ENSGALG00000004860/ENSGALG00000017099/ENSGALG00000007349/ENSGALG00000052903/ENSGALG00000011492/ENSGALG00000032986/ENSGALG00000009955/ENSGALG00000007647/ENSGALG00000009602/ENSGALG00000008912/ENSGALG00000006520/ENSGALG00000038684/ENSGALG00000026955/novel.1363/ENSGALG00000010891/ENSGALG00000005752/ENSGALG00000009032/ENSGALG00000033656/ENSGALG0…	66	35	ENSGALG00000010635/ENSGALG00000004860/ENSGALG00000017099/ENSGALG00000007349/ENSGALG00000032986/ENSGALG00000009955/ENSGALG00000006520/novel.1363/ENSGALG00000010891/ENSGALG00000033656/ENSGALG00000026315/ENSGALG00000015733/ENSGALG00000002709/ENSGALG00000042990/ENSGALG00000035075/ENSGALG00000045602/ENSGALG00000039724/ENSGALG00000041814/ENSGALG00000032506/ENSGALG00000004144/ENSGALG00000017320/ENSGALG0…	31	ENSGALG00000015618/ENSGALG00000041558/ENSGALG00000052903/ENSGALG00000011492/ENSGALG00000007647/ENSGALG00000009602/ENSGALG00000008912/ENSGALG00000038684/ENSGALG00000026955/ENSGALG00000005752/ENSGALG00000009032/ENSGALG00000022874/ENSGALG00000034232/ENSGALG00000005122/ENSGALG00000015358/ENSGALG00000011172/ENSGALG00000010901/ENSGALG00000010057/ENSGALG00000052647/ENSGALG00000011932/ENSGALG00000010664/…
MF	GO:0005520	insulin-like growth factor binding	6/1144	16/8927	0.0111756	0.203257	ENSGALG00000037332/ENSGALG00000047383/ENSGALG00000040672/ENSGALG00000037940/ENSGALG00000038364/ENSGALG00000034756	6	5	ENSGALG00000037332/ENSGALG00000047383/ENSGALG00000040672/ENSGALG00000037940/ENSGALG00000038364	1	ENSGALG00000034756
MF	GO:0003755	peptidyl-prolyl cis-trans isomerase activity	6/1144	17/8927	0.0154346	0.243401	ENSGALG00000030268/ENSGALG00000008228/ENSGALG00000004809/ENSGALG00000005346/ENSGALG00000016808/ENSGALG00000014756	6	4	ENSGALG00000030268/ENSGALG00000005346/ENSGALG00000016808/ENSGALG00000014756	2	ENSGALG00000008228/ENSGALG00000004809
MF	GO:0016859	cis-trans isomerase activity	6/1144	17/8927	0.0154346	0.243401	ENSGALG00000030268/ENSGALG00000008228/ENSGALG00000004809/ENSGALG00000005346/ENSGALG00000016808/ENSGALG00000014756	6	4	ENSGALG00000030268/ENSGALG00000005346/ENSGALG00000016808/ENSGALG00000014756	2	ENSGALG00000008228/ENSGALG00000004809
MF	GO:0016817	hydrolase activity, acting on acid anhydrides	66/1144	399/8927	0.0160471	0.243401	ENSGALG00000015618/ENSGALG00000041558/ENSGALG00000010635/ENSGALG00000004860/ENSGALG00000017099/ENSGALG00000007349/ENSGALG00000052903/ENSGALG00000011492/ENSGALG00000032986/ENSGALG00000009955/ENSGALG00000007647/ENSGALG00000009602/ENSGALG00000008912/ENSGALG00000006520/ENSGALG00000038684/ENSGALG00000026955/novel.1363/ENSGALG00000010891/ENSGALG00000005752/ENSGALG00000009032/ENSGALG00000033656/ENSGALG0…	66	35	ENSGALG00000010635/ENSGALG00000004860/ENSGALG00000017099/ENSGALG00000007349/ENSGALG00000032986/ENSGALG00000009955/ENSGALG00000006520/novel.1363/ENSGALG00000010891/ENSGALG00000033656/ENSGALG00000026315/ENSGALG00000015733/ENSGALG00000002709/ENSGALG00000042990/ENSGALG00000035075/ENSGALG00000045602/ENSGALG00000039724/ENSGALG00000041814/ENSGALG00000032506/ENSGALG00000004144/ENSGALG00000017320/ENSGALG0…	31	ENSGALG00000015618/ENSGALG00000041558/ENSGALG00000052903/ENSGALG00000011492/ENSGALG00000007647/ENSGALG00000009602/ENSGALG00000008912/ENSGALG00000038684/ENSGALG00000026955/ENSGALG00000005752/ENSGALG00000009032/ENSGALG00000022874/ENSGALG00000034232/ENSGALG00000005122/ENSGALG00000015358/ENSGALG00000011172/ENSGALG00000010901/ENSGALG00000010057/ENSGALG00000052647/ENSGALG00000011932/ENSGALG00000010664/…
MF	GO:0005125	cytokine activity	8/1144	27/8927	0.0167286	0.243401	ENSGALG00000010338/ENSGALG00000003003/ENSGALG00000028256/ENSGALG00000011668/ENSGALG00000045607/ENSGALG00000034478/ENSGALG00000033854/ENSGALG00000046192	8	8	ENSGALG00000010338/ENSGALG00000003003/ENSGALG00000028256/ENSGALG00000011668/ENSGALG00000045607/ENSGALG00000034478/ENSGALG00000033854/ENSGALG00000046192	0
MF	GO:0004930	G-protein coupled receptor activity	55/1144	327/8927	0.0195146	0.270416	ENSGALG00000020656/ENSGALG00000012297/ENSGALG00000005853/ENSGALG00000016176/ENSGALG00000043209/ENSGALG00000035569/ENSGALG00000026011/ENSGALG00000013200/ENSGALG00000041730/ENSGALG00000050470/ENSGALG00000002848/ENSGALG00000007714/ENSGALG00000010078/ENSGALG00000044485/ENSGALG00000009429/ENSGALG00000009684/ENSGALG00000015608/ENSGALG00000044763/ENSGALG00000005543/ENSGALG00000008733/ENSGALG00000015953/…	55	26	ENSGALG00000026011/ENSGALG00000041730/ENSGALG00000050470/ENSGALG00000007714/ENSGALG00000009429/ENSGALG00000044763/ENSGALG00000005543/ENSGALG00000008733/ENSGALG00000004930/ENSGALG00000014984/ENSGALG00000008589/ENSGALG00000051502/ENSGALG00000004128/ENSGALG00000002632/ENSGALG00000039837/ENSGALG00000041491/ENSGALG00000040561/ENSGALG00000005657/ENSGALG00000011735/ENSGALG00000039320/ENSGALG00000001149/…	29	ENSGALG00000020656/ENSGALG00000012297/ENSGALG00000005853/ENSGALG00000016176/ENSGALG00000043209/ENSGALG00000035569/ENSGALG00000013200/ENSGALG00000002848/ENSGALG00000010078/ENSGALG00000044485/ENSGALG00000009684/ENSGALG00000015608/ENSGALG00000015953/ENSGALG00000010572/ENSGALG00000005258/ENSGALG00000003138/ENSGALG00000005242/ENSGALG00000027260/ENSGALG00000005252/ENSGALG00000005170/ENSGALG00000009640/…
MF	GO:0005231	excitatory extracellular ligand-gated ion channel activity	7/1144	23/8927	0.0213091	0.281862	ENSGALG00000034109/ENSGALG00000001573/ENSGALG00000026902/ENSGALG00000010397/ENSGALG00000003863/ENSGALG00000004083/ENSGALG00000037366	7	4	ENSGALG00000034109/ENSGALG00000001573/ENSGALG00000026902/ENSGALG00000003863	3	ENSGALG00000010397/ENSGALG00000004083/ENSGALG00000037366
MF	GO:0022836	gated channel activity	23/1144	117/8927	0.0227896	0.288338	ENSGALG00000034109/ENSGALG00000006112/ENSGALG00000020292/ENSGALG00000011040/ENSGALG00000001573/ENSGALG00000026015/ENSGALG00000004936/ENSGALG00000026902/ENSGALG00000022696/ENSGALG00000002118/ENSGALG00000010397/ENSGALG00000009301/ENSGALG00000026373/ENSGALG00000003713/ENSGALG00000003863/ENSGALG00000004376/ENSGALG00000010044/ENSGALG00000031929/ENSGALG00000004083/ENSGALG00000049533/ENSGALG00000037366/…	23	13	ENSGALG00000034109/ENSGALG00000001573/ENSGALG00000026015/ENSGALG00000026902/ENSGALG00000022696/ENSGALG00000002118/ENSGALG00000026373/ENSGALG00000003713/ENSGALG00000003863/ENSGALG00000004376/ENSGALG00000049533/ENSGALG00000022702/ENSGALG00000009395	10	ENSGALG00000006112/ENSGALG00000020292/ENSGALG00000011040/ENSGALG00000004936/ENSGALG00000010397/ENSGALG00000009301/ENSGALG00000010044/ENSGALG00000031929/ENSGALG00000004083/ENSGALG00000037366
MF	GO:0003774	motor activity	20/1144	99/8927	0.0246324	0.292993	ENSGALG00000010635/ENSGALG00000052903/ENSGALG00000007647/ENSGALG00000009602/ENSGALG00000006520/novel.1363/ENSGALG00000034232/ENSGALG00000002709/ENSGALG00000005122/ENSGALG00000015358/ENSGALG00000011172/ENSGALG00000010057/ENSGALG00000010664/ENSGALG00000041814/ENSGALG00000046955/ENSGALG00000035594/ENSGALG00000010120/ENSGALG00000004195/ENSGALG00000007098/ENSGALG00000030985	20	8	ENSGALG00000010635/ENSGALG00000006520/novel.1363/ENSGALG00000002709/ENSGALG00000041814/ENSGALG00000046955/ENSGALG00000035594/ENSGALG00000007098	12	ENSGALG00000052903/ENSGALG00000007647/ENSGALG00000009602/ENSGALG00000034232/ENSGALG00000005122/ENSGALG00000015358/ENSGALG00000011172/ENSGALG00000010057/ENSGALG00000010664/ENSGALG00000010120/ENSGALG00000004195/ENSGALG00000030985
MF	GO:0016627	oxidoreductase activity, acting on the CH-CH group of donors	8/1144	29/8927	0.0256668	0.292993	ENSGALG00000038771/ENSGALG00000005776/ENSGALG00000041417/ENSGALG00000013804/ENSGALG00000007072/ENSGALG00000048067/ENSGALG00000008040/ENSGALG00000035994	8	4	ENSGALG00000005776/ENSGALG00000041417/ENSGALG00000007072/ENSGALG00000035994	4	ENSGALG00000038771/ENSGALG00000013804/ENSGALG00000048067/ENSGALG00000008040
MF	GO:0030246	carbohydrate binding	10/1144	40/8927	0.0262711	0.292993	ENSGALG00000042020/ENSGALG00000037587/ENSGALG00000009511/ENSGALG00000003213/ENSGALG00000004734/ENSGALG00000053885/ENSGALG00000014371/ENSGALG00000012275/ENSGALG00000012420/ENSGALG00000032882	10	8	ENSGALG00000037587/ENSGALG00000003213/ENSGALG00000004734/ENSGALG00000053885/ENSGALG00000014371/ENSGALG00000012275/ENSGALG00000012420/ENSGALG00000032882	2	ENSGALG00000042020/ENSGALG00000009511
MF	GO:0099600	transmembrane receptor activity	76/1144	480/8927	0.0271849	0.292993	ENSGALG00000034109/ENSGALG00000020656/ENSGALG00000012297/ENSGALG00000005853/ENSGALG00000016176/ENSGALG00000043209/ENSGALG00000035569/ENSGALG00000026011/ENSGALG00000013200/ENSGALG00000041730/ENSGALG00000050470/ENSGALG00000002848/ENSGALG00000007714/ENSGALG00000010078/ENSGALG00000044485/ENSGALG00000009429/ENSGALG00000009684/ENSGALG00000015608/ENSGALG00000020292/ENSGALG00000044763/ENSGALG00000005543/…	76	40	ENSGALG00000034109/ENSGALG00000026011/ENSGALG00000041730/ENSGALG00000050470/ENSGALG00000007714/ENSGALG00000009429/ENSGALG00000044763/ENSGALG00000005543/ENSGALG00000001573/ENSGALG00000008733/ENSGALG00000026015/ENSGALG00000004930/ENSGALG00000014984/ENSGALG00000026902/ENSGALG00000008589/ENSGALG00000051502/ENSGALG00000004128/ENSGALG00000002632/ENSGALG00000039837/ENSGALG00000013253/ENSGALG00000026373/…	36	ENSGALG00000020656/ENSGALG00000012297/ENSGALG00000005853/ENSGALG00000016176/ENSGALG00000043209/ENSGALG00000035569/ENSGALG00000013200/ENSGALG00000002848/ENSGALG00000010078/ENSGALG00000044485/ENSGALG00000009684/ENSGALG00000015608/ENSGALG00000020292/ENSGALG00000004936/ENSGALG00000015953/ENSGALG00000010572/ENSGALG00000005258/ENSGALG00000003138/ENSGALG00000005242/ENSGALG00000010397/ENSGALG00000049632/…
MF	GO:0004888	transmembrane signaling receptor activity	68/1144	426/8927	0.0302181	0.309971	ENSGALG00000034109/ENSGALG00000020656/ENSGALG00000012297/ENSGALG00000005853/ENSGALG00000016176/ENSGALG00000043209/ENSGALG00000035569/ENSGALG00000026011/ENSGALG00000013200/ENSGALG00000041730/ENSGALG00000050470/ENSGALG00000002848/ENSGALG00000007714/ENSGALG00000010078/ENSGALG00000044485/ENSGALG00000009429/ENSGALG00000009684/ENSGALG00000015608/ENSGALG00000044763/ENSGALG00000005543/ENSGALG00000001573/…	68	35	ENSGALG00000034109/ENSGALG00000026011/ENSGALG00000041730/ENSGALG00000050470/ENSGALG00000007714/ENSGALG00000009429/ENSGALG00000044763/ENSGALG00000005543/ENSGALG00000001573/ENSGALG00000008733/ENSGALG00000004930/ENSGALG00000014984/ENSGALG00000026902/ENSGALG00000008589/ENSGALG00000051502/ENSGALG00000004128/ENSGALG00000002632/ENSGALG00000039837/ENSGALG00000013253/ENSGALG00000041491/ENSGALG00000003863/…	33	ENSGALG00000020656/ENSGALG00000012297/ENSGALG00000005853/ENSGALG00000016176/ENSGALG00000043209/ENSGALG00000035569/ENSGALG00000013200/ENSGALG00000002848/ENSGALG00000010078/ENSGALG00000044485/ENSGALG00000009684/ENSGALG00000015608/ENSGALG00000015953/ENSGALG00000010572/ENSGALG00000005258/ENSGALG00000003138/ENSGALG00000005242/ENSGALG00000010397/ENSGALG00000049632/ENSGALG00000027260/ENSGALG00000005252/…
MF	GO:0005126	cytokine receptor binding	10/1144	41/8927	0.0308906	0.309971	ENSGALG00000010338/ENSGALG00000003003/ENSGALG00000028256/ENSGALG00000011668/ENSGALG00000045607/ENSGALG00000046996/ENSGALG00000034478/ENSGALG00000009574/ENSGALG00000053788/ENSGALG00000046192	10	9	ENSGALG00000010338/ENSGALG00000003003/ENSGALG00000028256/ENSGALG00000011668/ENSGALG00000045607/ENSGALG00000046996/ENSGALG00000034478/ENSGALG00000053788/ENSGALG00000046192	1	ENSGALG00000009574
MF	GO:0005201	extracellular matrix structural constituent	5/1144	15/8927	0.0340835	0.320796	ENSGALG00000036798/ENSGALG00000016843/ENSGALG00000002546/ENSGALG00000030712/ENSGALG00000035584	5	4	ENSGALG00000036798/ENSGALG00000016843/ENSGALG00000002546/ENSGALG00000035584	1	ENSGALG00000030712
MF	GO:0022857	transmembrane transporter activity	71/1144	451/8927	0.0357382	0.320796	ENSGALG00000015618/ENSGALG00000034109/ENSGALG00000021158/ENSGALG00000005631/ENSGALG00000000400/ENSGALG00000032986/ENSGALG00000032749/ENSGALG00000009877/ENSGALG00000006112/ENSGALG00000038336/ENSGALG00000008912/ENSGALG00000020292/ENSGALG00000011040/ENSGALG00000004562/ENSGALG00000031274/ENSGALG00000000505/ENSGALG00000023451/ENSGALG00000001573/ENSGALG00000026015/ENSGALG00000010891/ENSGALG00000040498/…	71	39	ENSGALG00000034109/ENSGALG00000021158/ENSGALG00000005631/ENSGALG00000032986/ENSGALG00000032749/ENSGALG00000038336/ENSGALG00000031274/ENSGALG00000023451/ENSGALG00000001573/ENSGALG00000026015/ENSGALG00000010891/ENSGALG00000040498/ENSGALG00000037439/ENSGALG00000047574/ENSGALG00000026902/ENSGALG00000040424/ENSGALG00000022696/ENSGALG00000002118/ENSGALG00000005672/ENSGALG00000016483/novel.1396/ENSGALG0…	32	ENSGALG00000015618/ENSGALG00000000400/ENSGALG00000009877/ENSGALG00000006112/ENSGALG00000008912/ENSGALG00000020292/ENSGALG00000011040/ENSGALG00000004562/ENSGALG00000000505/ENSGALG00000005778/ENSGALG00000004936/ENSGALG00000006297/ENSGALG00000008198/ENSGALG00000011858/ENSGALG00000001342/ENSGALG00000010397/ENSGALG00000009301/ENSGALG00000010901/ENSGALG00000008456/ENSGALG00000034278/ENSGALG00000019291/…
MF	GO:0038023	signaling receptor activity	68/1144	430/8927	0.0360821	0.320796	ENSGALG00000034109/ENSGALG00000020656/ENSGALG00000012297/ENSGALG00000005853/ENSGALG00000016176/ENSGALG00000043209/ENSGALG00000035569/ENSGALG00000026011/ENSGALG00000013200/ENSGALG00000041730/ENSGALG00000050470/ENSGALG00000002848/ENSGALG00000007714/ENSGALG00000010078/ENSGALG00000044485/ENSGALG00000009429/ENSGALG00000009684/ENSGALG00000015608/ENSGALG00000044763/ENSGALG00000005543/ENSGALG00000001573/…	68	35	ENSGALG00000034109/ENSGALG00000026011/ENSGALG00000041730/ENSGALG00000050470/ENSGALG00000007714/ENSGALG00000009429/ENSGALG00000044763/ENSGALG00000005543/ENSGALG00000001573/ENSGALG00000008733/ENSGALG00000004930/ENSGALG00000014984/ENSGALG00000026902/ENSGALG00000008589/ENSGALG00000051502/ENSGALG00000004128/ENSGALG00000002632/ENSGALG00000039837/ENSGALG00000013253/ENSGALG00000041491/ENSGALG00000003863/…	33	ENSGALG00000020656/ENSGALG00000012297/ENSGALG00000005853/ENSGALG00000016176/ENSGALG00000043209/ENSGALG00000035569/ENSGALG00000013200/ENSGALG00000002848/ENSGALG00000010078/ENSGALG00000044485/ENSGALG00000009684/ENSGALG00000015608/ENSGALG00000015953/ENSGALG00000010572/ENSGALG00000005258/ENSGALG00000003138/ENSGALG00000005242/ENSGALG00000010397/ENSGALG00000049632/ENSGALG00000027260/ENSGALG00000005252/…
MF	GO:0008081	phosphoric diester hydrolase activity	11/1144	48/8927	0.0371855	0.320796	ENSGALG00000042374/ENSGALG00000008907/ENSGALG00000000690/ENSGALG00000008885/ENSGALG00000045212/ENSGALG00000015375/ENSGALG00000011248/ENSGALG00000011094/ENSGALG00000034967/ENSGALG00000005842/ENSGALG00000010669	11	4	ENSGALG00000008907/ENSGALG00000045212/ENSGALG00000011248/ENSGALG00000011094	7	ENSGALG00000042374/ENSGALG00000000690/ENSGALG00000008885/ENSGALG00000015375/ENSGALG00000034967/ENSGALG00000005842/ENSGALG00000010669
MF	GO:0016763	transferase activity, transferring pentosyl groups	8/1144	31/8927	0.0374813	0.320796	ENSGALG00000011742/ENSGALG00000014880/ENSGALG00000000871/ENSGALG00000050235/ENSGALG00000051726/ENSGALG00000032614/ENSGALG00000037485/ENSGALG00000006443	8	7	ENSGALG00000014880/ENSGALG00000000871/ENSGALG00000050235/ENSGALG00000051726/ENSGALG00000032614/ENSGALG00000037485/ENSGALG00000006443	1	ENSGALG00000011742
MF	GO:0005102	receptor binding	38/1144	223/8927	0.0388951	0.323385	ENSGALG00000010338/ENSGALG00000006508/ENSGALG00000034616/ENSGALG00000010346/ENSGALG00000035901/ENSGALG00000016364/ENSGALG00000039458/ENSGALG00000028407/ENSGALG00000015001/ENSGALG00000028991/ENSGALG00000003003/ENSGALG00000028256/ENSGALG00000025748/ENSGALG00000007361/ENSGALG00000011668/ENSGALG00000028638/ENSGALG00000045607/ENSGALG00000009262/ENSGALG00000046996/ENSGALG00000054873/ENSGALG00000045521/…	38	24	ENSGALG00000010338/ENSGALG00000034616/ENSGALG00000010346/ENSGALG00000035901/ENSGALG00000016364/ENSGALG00000015001/ENSGALG00000003003/ENSGALG00000028256/ENSGALG00000025748/ENSGALG00000011668/ENSGALG00000028638/ENSGALG00000045607/ENSGALG00000046996/ENSGALG00000054873/ENSGALG00000037826/ENSGALG00000031255/ENSGALG00000034478/ENSGALG00000033854/ENSGALG00000002203/ENSGALG00000009603/ENSGALG00000000249/…	14	ENSGALG00000006508/ENSGALG00000039458/ENSGALG00000028407/ENSGALG00000028991/ENSGALG00000007361/ENSGALG00000009262/ENSGALG00000045521/ENSGALG00000008490/ENSGALG00000006552/novel.2025/ENSGALG00000004401/ENSGALG00000055023/ENSGALG00000000556/ENSGALG00000009574
MF	GO:0015276	ligand-gated ion channel activity	16/1144	80/8927	0.0449555	0.353569	ENSGALG00000034109/ENSGALG00000020292/ENSGALG00000001573/ENSGALG00000026015/ENSGALG00000004936/ENSGALG00000026902/ENSGALG00000010397/ENSGALG00000009301/ENSGALG00000026373/ENSGALG00000003863/ENSGALG00000004376/ENSGALG00000004083/ENSGALG00000049533/ENSGALG00000037366/ENSGALG00000022702/ENSGALG00000009395	16	10	ENSGALG00000034109/ENSGALG00000001573/ENSGALG00000026015/ENSGALG00000026902/ENSGALG00000026373/ENSGALG00000003863/ENSGALG00000004376/ENSGALG00000049533/ENSGALG00000022702/ENSGALG00000009395	6	ENSGALG00000020292/ENSGALG00000004936/ENSGALG00000010397/ENSGALG00000009301/ENSGALG00000004083/ENSGALG00000037366
MF	GO:0022834	ligand-gated channel activity	16/1144	80/8927	0.0449555	0.353569	ENSGALG00000034109/ENSGALG00000020292/ENSGALG00000001573/ENSGALG00000026015/ENSGALG00000004936/ENSGALG00000026902/ENSGALG00000010397/ENSGALG00000009301/ENSGALG00000026373/ENSGALG00000003863/ENSGALG00000004376/ENSGALG00000004083/ENSGALG00000049533/ENSGALG00000037366/ENSGALG00000022702/ENSGALG00000009395	16	10	ENSGALG00000034109/ENSGALG00000001573/ENSGALG00000026015/ENSGALG00000026902/ENSGALG00000026373/ENSGALG00000003863/ENSGALG00000004376/ENSGALG00000049533/ENSGALG00000022702/ENSGALG00000009395	6	ENSGALG00000020292/ENSGALG00000004936/ENSGALG00000010397/ENSGALG00000009301/ENSGALG00000004083/ENSGALG00000037366
MF	GO:0008017	microtubule binding	13/1144	62/8927	0.0479284	0.367031	ENSGALG00000010635/ENSGALG00000052903/ENSGALG00000017201/ENSGALG00000034232/ENSGALG00000016289/ENSGALG00000010057/ENSGALG00000010664/ENSGALG00000003693/ENSGALG00000028373/ENSGALG00000047166/ENSGALG00000010120/ENSGALG00000004195/ENSGALG00000007098	13	5	ENSGALG00000010635/ENSGALG00000016289/ENSGALG00000003693/ENSGALG00000047166/ENSGALG00000007098	8	ENSGALG00000052903/ENSGALG00000017201/ENSGALG00000034232/ENSGALG00000010057/ENSGALG00000010664/ENSGALG00000028373/ENSGALG00000010120/ENSGALG00000004195
MF	GO:0005509	calcium ion binding	50/1144	311/8927	0.0510826	0.37316	ENSGALG00000003283/ENSGALG00000002555/ENSGALG00000004320/ENSGALG00000013376/ENSGALG00000028567/ENSGALG00000035086/ENSGALG00000008704/ENSGALG00000012710/ENSGALG00000006258/ENSGALG00000009458/ENSGALG00000003016/ENSGALG00000004960/ENSGALG00000037497/ENSGALG00000011181/ENSGALG00000003770/ENSGALG00000005956/ENSGALG00000008302/ENSGALG00000046724/ENSGALG00000004630/ENSGALG00000006835/ENSGALG00000005519/…	50	32	ENSGALG00000003283/ENSGALG00000013376/ENSGALG00000028567/ENSGALG00000035086/ENSGALG00000012710/ENSGALG00000004960/ENSGALG00000037497/ENSGALG00000011181/ENSGALG00000003770/ENSGALG00000005956/ENSGALG00000008302/ENSGALG00000006835/ENSGALG00000016289/ENSGALG00000036711/ENSGALG00000037901/ENSGALG00000006937/ENSGALG00000028017/ENSGALG00000011524/ENSGALG00000003693/ENSGALG00000049951/ENSGALG00000010747/…	18	ENSGALG00000002555/ENSGALG00000004320/ENSGALG00000008704/ENSGALG00000006258/ENSGALG00000009458/ENSGALG00000003016/ENSGALG00000046724/ENSGALG00000004630/ENSGALG00000005519/ENSGALG00000002744/ENSGALG00000034621/ENSGALG00000003426/ENSGALG00000016370/ENSGALG00000001122/ENSGALG00000009382/ENSGALG00000053246/ENSGALG00000012155/ENSGALG00000037387
MF	GO:0004871	signal transducer activity	72/1144	467/8927	0.0512935	0.37316	ENSGALG00000034109/ENSGALG00000020656/ENSGALG00000012297/ENSGALG00000005853/ENSGALG00000016176/ENSGALG00000043209/ENSGALG00000035569/ENSGALG00000026011/ENSGALG00000013200/ENSGALG00000041730/ENSGALG00000050470/ENSGALG00000002848/ENSGALG00000007714/ENSGALG00000010078/ENSGALG00000044485/ENSGALG00000009429/ENSGALG00000009684/ENSGALG00000015608/ENSGALG00000044763/ENSGALG00000005543/ENSGALG00000001573/…	72	36	ENSGALG00000034109/ENSGALG00000026011/ENSGALG00000041730/ENSGALG00000050470/ENSGALG00000007714/ENSGALG00000009429/ENSGALG00000044763/ENSGALG00000005543/ENSGALG00000001573/ENSGALG00000008733/ENSGALG00000004930/ENSGALG00000014984/ENSGALG00000026902/ENSGALG00000008589/ENSGALG00000051502/ENSGALG00000004128/ENSGALG00000002632/ENSGALG00000039837/ENSGALG00000013253/ENSGALG00000041491/ENSGALG00000003863/…	36	ENSGALG00000020656/ENSGALG00000012297/ENSGALG00000005853/ENSGALG00000016176/ENSGALG00000043209/ENSGALG00000035569/ENSGALG00000013200/ENSGALG00000002848/ENSGALG00000010078/ENSGALG00000044485/ENSGALG00000009684/ENSGALG00000015608/ENSGALG00000015953/ENSGALG00000010572/ENSGALG00000039772/ENSGALG00000005258/ENSGALG00000003138/ENSGALG00000005242/ENSGALG00000010397/ENSGALG00000049632/ENSGALG00000027260/…
MF	GO:0005230	extracellular ligand-gated ion channel activity	13/1144	63/8927	0.0536031	0.376243	ENSGALG00000034109/ENSGALG00000020292/ENSGALG00000001573/ENSGALG00000026015/ENSGALG00000004936/ENSGALG00000026902/ENSGALG00000010397/ENSGALG00000009301/ENSGALG00000003863/ENSGALG00000004083/ENSGALG00000037366/ENSGALG00000022702/ENSGALG00000009395	13	7	ENSGALG00000034109/ENSGALG00000001573/ENSGALG00000026015/ENSGALG00000026902/ENSGALG00000003863/ENSGALG00000022702/ENSGALG00000009395	6	ENSGALG00000020292/ENSGALG00000004936/ENSGALG00000010397/ENSGALG00000009301/ENSGALG00000004083/ENSGALG00000037366
MF	GO:0019842	vitamin binding	9/1144	39/8927	0.0543031	0.376243	ENSGALG00000031546/ENSGALG00000009037/ENSGALG00000023920/ENSGALG00000000893/ENSGALG00000040436/ENSGALG00000034829/ENSGALG00000050586/ENSGALG00000011447/ENSGALG00000011211	9	5	ENSGALG00000031546/ENSGALG00000023920/ENSGALG00000034829/ENSGALG00000050586/ENSGALG00000011211	4	ENSGALG00000009037/ENSGALG00000000893/ENSGALG00000040436/ENSGALG00000011447
MF	GO:0015399	primary active transmembrane transporter activity	8/1144	34/8927	0.0612346	0.387375	ENSGALG00000015618/ENSGALG00000032986/ENSGALG00000008912/ENSGALG00000010891/ENSGALG00000035075/ENSGALG00000010901/ENSGALG00000029381/ENSGALG00000008369	8	5	ENSGALG00000032986/ENSGALG00000010891/ENSGALG00000035075/ENSGALG00000029381/ENSGALG00000008369	3	ENSGALG00000015618/ENSGALG00000008912/ENSGALG00000010901
MF	GO:0015405	P-P-bond-hydrolysis-driven transmembrane transporter activity	8/1144	34/8927	0.0612346	0.387375	ENSGALG00000015618/ENSGALG00000032986/ENSGALG00000008912/ENSGALG00000010891/ENSGALG00000035075/ENSGALG00000010901/ENSGALG00000029381/ENSGALG00000008369	8	5	ENSGALG00000032986/ENSGALG00000010891/ENSGALG00000035075/ENSGALG00000029381/ENSGALG00000008369	3	ENSGALG00000015618/ENSGALG00000008912/ENSGALG00000010901
MF	GO:0042626	ATPase activity, coupled to transmembrane movement of substances	8/1144	34/8927	0.0612346	0.387375	ENSGALG00000015618/ENSGALG00000032986/ENSGALG00000008912/ENSGALG00000010891/ENSGALG00000035075/ENSGALG00000010901/ENSGALG00000029381/ENSGALG00000008369	8	5	ENSGALG00000032986/ENSGALG00000010891/ENSGALG00000035075/ENSGALG00000029381/ENSGALG00000008369	3	ENSGALG00000015618/ENSGALG00000008912/ENSGALG00000010901
MF	GO:0043492	ATPase activity, coupled to movement of substances	8/1144	34/8927	0.0612346	0.387375	ENSGALG00000015618/ENSGALG00000032986/ENSGALG00000008912/ENSGALG00000010891/ENSGALG00000035075/ENSGALG00000010901/ENSGALG00000029381/ENSGALG00000008369	8	5	ENSGALG00000032986/ENSGALG00000010891/ENSGALG00000035075/ENSGALG00000029381/ENSGALG00000008369	3	ENSGALG00000015618/ENSGALG00000008912/ENSGALG00000010901
MF	GO:0016887	ATPase activity	15/1144	78/8927	0.0682581	0.412135	ENSGALG00000015618/ENSGALG00000011492/ENSGALG00000032986/ENSGALG00000009955/ENSGALG00000008912/ENSGALG00000010891/ENSGALG00000005752/ENSGALG00000015733/ENSGALG00000035075/ENSGALG00000010901/ENSGALG00000011932/ENSGALG00000041814/ENSGALG00000003553/ENSGALG00000029381/ENSGALG00000008369	15	8	ENSGALG00000032986/ENSGALG00000009955/ENSGALG00000010891/ENSGALG00000015733/ENSGALG00000035075/ENSGALG00000041814/ENSGALG00000029381/ENSGALG00000008369	7	ENSGALG00000015618/ENSGALG00000011492/ENSGALG00000008912/ENSGALG00000005752/ENSGALG00000010901/ENSGALG00000011932/ENSGALG00000003553
MF	GO:0003964	RNA-directed DNA polymerase activity	7/1144	29/8927	0.0689163	0.412135	ENSGALG00000049810/ENSGALG00000046715/novel.2207/ENSGALG00000013183/ENSGALG00000053164/ENSGALG00000050611/novel.105	7	5	ENSGALG00000046715/novel.2207/ENSGALG00000053164/ENSGALG00000050611/novel.105	2	ENSGALG00000049810/ENSGALG00000013183
MF	GO:0046982	protein heterodimerization activity	14/1144	72/8927	0.0708134	0.412135	ENSGALG00000037322/ENSGALG00000027571/ENSGALG00000048231/ENSGALG00000049408/ENSGALG00000049859/ENSGALG00000049138/ENSGALG00000041193/ENSGALG00000045705/ENSGALG00000014023/ENSGALG00000053262/ENSGALG00000011609/ENSGALG00000042491/ENSGALG00000037735/ENSGALG00000045636	14	11	ENSGALG00000037322/ENSGALG00000027571/ENSGALG00000049408/ENSGALG00000049859/ENSGALG00000049138/ENSGALG00000041193/ENSGALG00000045705/ENSGALG00000053262/ENSGALG00000042491/ENSGALG00000037735/ENSGALG00000045636	3	ENSGALG00000048231/ENSGALG00000014023/ENSGALG00000011609
MF	GO:0042623	ATPase activity, coupled	10/1144	47/8927	0.0708136	0.412135	ENSGALG00000015618/ENSGALG00000011492/ENSGALG00000032986/ENSGALG00000008912/ENSGALG00000010891/ENSGALG00000035075/ENSGALG00000010901/ENSGALG00000011932/ENSGALG00000029381/ENSGALG00000008369	10	5	ENSGALG00000032986/ENSGALG00000010891/ENSGALG00000035075/ENSGALG00000029381/ENSGALG00000008369	5	ENSGALG00000015618/ENSGALG00000011492/ENSGALG00000008912/ENSGALG00000010901/ENSGALG00000011932
MF	GO:0015631	tubulin binding	14/1144	73/8927	0.0777737	0.443768	ENSGALG00000010635/ENSGALG00000052903/ENSGALG00000017201/ENSGALG00000034232/ENSGALG00000016289/ENSGALG00000010057/ENSGALG00000000625/ENSGALG00000010664/ENSGALG00000003693/ENSGALG00000028373/ENSGALG00000047166/ENSGALG00000010120/ENSGALG00000004195/ENSGALG00000007098	14	6	ENSGALG00000010635/ENSGALG00000016289/ENSGALG00000000625/ENSGALG00000003693/ENSGALG00000047166/ENSGALG00000007098	8	ENSGALG00000052903/ENSGALG00000017201/ENSGALG00000034232/ENSGALG00000010057/ENSGALG00000010664/ENSGALG00000028373/ENSGALG00000010120/ENSGALG00000004195
MF	GO:0004386	helicase activity	7/1144	30/8927	0.0803972	0.449915	ENSGALG00000041558/ENSGALG00000011492/ENSGALG00000009032/ENSGALG00000033656/ENSGALG00000052647/ENSGALG00000011932/ENSGALG00000004144	7	2	ENSGALG00000033656/ENSGALG00000004144	5	ENSGALG00000041558/ENSGALG00000011492/ENSGALG00000009032/ENSGALG00000052647/ENSGALG00000011932
MF	GO:0016491	oxidoreductase activity	55/1144	360/8927	0.0912088	0.495784	ENSGALG00000008283/ENSGALG00000043027/ENSGALG00000002358/ENSGALG00000008606/ENSGALG00000014948/ENSGALG00000012791/ENSGALG00000033522/ENSGALG00000007720/ENSGALG00000042030/ENSGALG00000008229/ENSGALG00000026817/ENSGALG00000026661/ENSGALG00000050508/ENSGALG00000044199/ENSGALG00000010792/ENSGALG00000007014/ENSGALG00000038771/ENSGALG00000001618/ENSGALG00000042279/ENSGALG00000005776/ENSGALG00000005077/…	55	36	ENSGALG00000008283/ENSGALG00000043027/ENSGALG00000002358/ENSGALG00000014948/ENSGALG00000033522/ENSGALG00000042030/ENSGALG00000008229/ENSGALG00000026817/ENSGALG00000026661/ENSGALG00000050508/ENSGALG00000044199/ENSGALG00000007014/ENSGALG00000005776/ENSGALG00000005077/ENSGALG00000041417/ENSGALG00000036142/ENSGALG00000006964/ENSGALG00000036838/ENSGALG00000020876/ENSGALG00000034655/novel.48/ENSGALG000…	19	ENSGALG00000008606/ENSGALG00000012791/ENSGALG00000007720/ENSGALG00000010792/ENSGALG00000038771/ENSGALG00000001618/ENSGALG00000042279/ENSGALG00000037410/ENSGALG00000007638/ENSGALG00000013804/ENSGALG00000016370/ENSGALG00000007868/ENSGALG00000006677/ENSGALG00000003022/ENSGALG00000012392/ENSGALG00000012530/ENSGALG00000048067/ENSGALG00000005795/ENSGALG00000008040
MF	GO:0016820	hydrolase activity, acting on acid anhydrides, catalyzing transmembrane movement of substances	8/1144	37/8927	0.092699	0.495784	ENSGALG00000015618/ENSGALG00000032986/ENSGALG00000008912/ENSGALG00000010891/ENSGALG00000035075/ENSGALG00000010901/ENSGALG00000029381/ENSGALG00000008369	8	5	ENSGALG00000032986/ENSGALG00000010891/ENSGALG00000035075/ENSGALG00000029381/ENSGALG00000008369	3	ENSGALG00000015618/ENSGALG00000008912/ENSGALG00000010901
MF	GO:0016702	oxidoreductase activity, acting on single donors with incorporation of molecular oxygen, incorporation of two atoms of oxygen	4/1144	14/8927	0.0937778	0.495784	ENSGALG00000002358/ENSGALG00000042030/ENSGALG00000007868/ENSGALG00000006677	4	2	ENSGALG00000002358/ENSGALG00000042030	2	ENSGALG00000007868/ENSGALG00000006677
MF	GO:0015075	ion transmembrane transporter activity	56/1144	369/8927	0.0976527	0.495784	ENSGALG00000015618/ENSGALG00000034109/ENSGALG00000021158/ENSGALG00000005631/ENSGALG00000000400/ENSGALG00000009877/ENSGALG00000006112/ENSGALG00000020292/ENSGALG00000011040/ENSGALG00000004562/ENSGALG00000031274/ENSGALG00000000505/ENSGALG00000023451/ENSGALG00000001573/ENSGALG00000026015/ENSGALG00000040498/ENSGALG00000004936/ENSGALG00000006297/ENSGALG00000037439/ENSGALG00000047574/ENSGALG00000026902/…	56	29	ENSGALG00000034109/ENSGALG00000021158/ENSGALG00000005631/ENSGALG00000031274/ENSGALG00000023451/ENSGALG00000001573/ENSGALG00000026015/ENSGALG00000040498/ENSGALG00000037439/ENSGALG00000047574/ENSGALG00000026902/ENSGALG00000040424/ENSGALG00000022696/ENSGALG00000002118/ENSGALG00000005672/ENSGALG00000016483/ENSGALG00000026373/ENSGALG00000003713/ENSGALG00000002639/ENSGALG00000003863/ENSGALG00000004376/…	27	ENSGALG00000015618/ENSGALG00000000400/ENSGALG00000009877/ENSGALG00000006112/ENSGALG00000020292/ENSGALG00000011040/ENSGALG00000004562/ENSGALG00000000505/ENSGALG00000004936/ENSGALG00000006297/ENSGALG00000008198/ENSGALG00000011858/ENSGALG00000001342/ENSGALG00000010397/ENSGALG00000009301/ENSGALG00000008456/ENSGALG00000019291/ENSGALG00000009066/ENSGALG00000010044/ENSGALG00000031929/ENSGALG00000039687/…
MF	GO:0005179	hormone activity	10/1144	50/8927	0.0993154	0.495784	ENSGALG00000028991/ENSGALG00000007361/ENSGALG00000028638/ENSGALG00000054873/ENSGALG00000008490/ENSGALG00000006552/novel.2025/ENSGALG00000000556/ENSGALG00000009603/ENSGALG00000000249	10	4	ENSGALG00000028638/ENSGALG00000054873/ENSGALG00000009603/ENSGALG00000000249	6	ENSGALG00000028991/ENSGALG00000007361/ENSGALG00000008490/ENSGALG00000006552/novel.2025/ENSGALG00000000556
MF	GO:0008234	cysteine-type peptidase activity	16/1144	89/8927	0.0995665	0.495784	ENSGALG00000034769/ENSGALG00000016300/ENSGALG00000004204/ENSGALG00000017079/ENSGALG00000015478/ENSGALG00000004252/ENSGALG00000034421/ENSGALG00000013057/ENSGALG00000010186/ENSGALG00000009382/ENSGALG00000030024/ENSGALG00000006755/ENSGALG00000048303/ENSGALG00000005894/ENSGALG00000008909/ENSGALG00000013409	16	11	ENSGALG00000034769/ENSGALG00000004204/ENSGALG00000017079/ENSGALG00000015478/ENSGALG00000004252/ENSGALG00000013057/ENSGALG00000010186/ENSGALG00000030024/ENSGALG00000048303/ENSGALG00000005894/ENSGALG00000013409	5	ENSGALG00000016300/ENSGALG00000034421/ENSGALG00000009382/ENSGALG00000006755/ENSGALG00000008909
[truncated: 233 more rows]

## Sheet: NH300d vs. NH204d
Category	GOID	Description	GeneRatio	BgRatio	pvalue	padj	geneID	Count	Up	Up_geneID	Down	Down_geneID
BP	GO:0016032	viral process	20/712	62/5376	8.29104e-05	0.0121348	novel.2129/novel.761/novel.754/novel.112/ENSGALG00000048309/novel.83/ENSGALG00000052818/novel.199/ENSGALG00000052072/novel.113/novel.2199/ENSGALG00000053921/novel.1717/ENSGALG00000053886/novel.2213/novel.260/ENSGALG00000052645/ENSGALG00000046789/novel.39/ENSGALG00000051001	20	2	ENSGALG00000046789/novel.2213	18	ENSGALG00000051001/novel.2129/novel.761/novel.754/novel.112/ENSGALG00000048309/novel.83/ENSGALG00000052818/novel.199/ENSGALG00000052072/novel.113/novel.2199/ENSGALG00000053921/novel.1717/ENSGALG00000053886/novel.260/ENSGALG00000052645/novel.39
[truncated: 857 more rows]
