# Supplementary material for: Ovarian Transcriptomic Analysis of Ninghai Indigenous Chickens at Different Egg-Laying Periods
Source: Genes (Basel). 2022 Mar 27;13(4):595. doi: 10.3390/genes13040595 (PMC9027236; doi:10.3390/genes13040595)
Supplement: Supplementary file 1 [file genes-13-00595-s001.zip › Table S4ú║List of KEGG pathways of the three comparison groups.xlsx]

## Sheet: NH145d vs. NH204d
KEGGID	Description	GeneRatio	BgRatio	pvalue	padj	geneID	keggID	Count	Up	Up_GenegeneID	Down	Down_geneID
gga04514	Cell adhesion molecules (CAMs)	23/282	107/4684	5.08298e-08	5.99792e-06	ENSGALG00000043016/ENSGALG00000046559/ENSGALG00000030940/ENSGALG00000013748/ENSGALG00000027255/ENSGALG00000038393/ENSGALG00000014477/ENSGALG00000040938/ENSGALG00000010662/ENSGALG00000036925/ENSGALG00000000141/ENSGALG00000050875/ENSGALG00000014820/ENSGALG00000031430/ENSGALG00000007015/ENSGALG00000006415/ENSGALG00000008669/ENSGALG00000001177/ENSGALG00000005257/ENSGALG00000015624/ENSGALG00000015032/…	gga:101748655/gga:424913/gga:101747454/gga:772097/gga:423385/gga:417051/gga:395362/gga:424980/gga:100858888/gga:772356/gga:693256/gga:107049666/gga:101752024/gga:424402/gga:395385/gga:395485/gga:396249/gga:419856/gga:424467/gga:395565/gga:427224/gga:693260/gga:419707	23	20	ENSGALG00000043016/ENSGALG00000046559/ENSGALG00000030940/ENSGALG00000013748/ENSGALG00000038393/ENSGALG00000014477/ENSGALG00000036925/ENSGALG00000000141/ENSGALG00000050875/ENSGALG00000014820/ENSGALG00000031430/ENSGALG00000007015/ENSGALG00000006415/ENSGALG00000008669/ENSGALG00000001177/ENSGALG00000005257/ENSGALG00000015624/ENSGALG00000015032/ENSGALG00000033932/novel.953	3	ENSGALG00000027255/ENSGALG00000040938/ENSGALG00000010662
gga04060	Cytokine-cytokine receptor interaction	31/282	187/4684	1.44068e-07	8.50001e-06	ENSGALG00000028256/ENSGALG00000055023/ENSGALG00000046192/ENSGALG00000035825/ENSGALG00000054572/ENSGALG00000040621/ENSGALG00000011222/ENSGALG00000026499/ENSGALG00000003003/ENSGALG00000037413/ENSGALG00000010915/ENSGALG00000014477/ENSGALG00000031325/ENSGALG00000002329/ENSGALG00000003076/ENSGALG00000026098/ENSGALG00000012787/ENSGALG00000007015/ENSGALG00000015235/ENSGALG00000006415/ENSGALG00000026663/…	gga:427406/gga:107049247/gga:100857191/gga:101749221/gga:101752289/gga:418717/gga:424705/gga:425564/gga:395082/gga:420193/gga:395337/gga:395362/gga:100873157/gga:395552/gga:429064/gga:396495/gga:420868/gga:395385/gga:395914/gga:395485/gga:415651/gga:395196/gga:100857446/gga:100859707/gga:418716/gga:424384/gga:428452/gga:107052761/gga:428457/gga:419365/gga:428264	31	29	ENSGALG00000028256/ENSGALG00000046192/ENSGALG00000035825/ENSGALG00000054572/ENSGALG00000040621/ENSGALG00000011222/ENSGALG00000026499/ENSGALG00000003003/ENSGALG00000037413/ENSGALG00000010915/ENSGALG00000014477/ENSGALG00000031325/ENSGALG00000002329/ENSGALG00000003076/ENSGALG00000026098/ENSGALG00000007015/ENSGALG00000015235/ENSGALG00000006415/ENSGALG00000026663/ENSGALG00000029940/ENSGALG00000035635/…	2	ENSGALG00000055023/ENSGALG00000012787
gga05168	Herpes simplex virus 1 infection	23/282	132/4684	2.67904e-06	0.000105375	ENSGALG00000041129/ENSGALG00000029381/ENSGALG00000030940/ENSGALG00000035075/ENSGALG00000045534/ENSGALG00000038393/ENSGALG00000008022/ENSGALG00000030661/ENSGALG00000010915/ENSGALG00000013356/ENSGALG00000003076/ENSGALG00000000141/ENSGALG00000045132/ENSGALG00000007651/ENSGALG00000001565/ENSGALG00000029940/ENSGALG00000009864/ENSGALG00000014297/ENSGALG00000052876/ENSGALG00000033932/ENSGALG00000041192/…	gga:768990/gga:427728/gga:101747454/gga:427727/gga:100857563/gga:417051/gga:417048/gga:100858732/gga:395337/gga:430480/gga:429064/gga:693256/gga:426408/gga:424044/gga:417122/gga:395196/gga:374055/gga:396330/gga:430731/gga:693260/gga:424185/gga:414830/gga:100857736	23	21	ENSGALG00000041129/ENSGALG00000029381/ENSGALG00000030940/ENSGALG00000035075/ENSGALG00000045534/ENSGALG00000038393/ENSGALG00000008022/ENSGALG00000030661/ENSGALG00000010915/ENSGALG00000013356/ENSGALG00000003076/ENSGALG00000000141/ENSGALG00000045132/ENSGALG00000007651/ENSGALG00000029940/ENSGALG00000009864/ENSGALG00000014297/ENSGALG00000052876/ENSGALG00000033932/ENSGALG00000041192/ENSGALG00000002160	2	ENSGALG00000001565/ENSGALG00000003259
gga04672	Intestinal immune network for IgA production	11/282	36/4684	4.81456e-06	0.00014203	ENSGALG00000030940/ENSGALG00000038393/ENSGALG00000010915/ENSGALG00000031325/ENSGALG00000000141/ENSGALG00000050875/ENSGALG00000007015/ENSGALG00000006415/ENSGALG00000000685/ENSGALG00000008669/ENSGALG00000000892	gga:101747454/gga:417051/gga:395337/gga:100873157/gga:693256/gga:107049666/gga:395385/gga:395485/gga:419964/gga:396249/gga:428264	11	11	ENSGALG00000030940/ENSGALG00000038393/ENSGALG00000010915/ENSGALG00000031325/ENSGALG00000000141/ENSGALG00000050875/ENSGALG00000007015/ENSGALG00000006415/ENSGALG00000000685/ENSGALG00000008669/ENSGALG00000000892	0
gga05164	Influenza A	20/282	112/4684	8.37671e-06	0.00019769	ENSGALG00000030940/ENSGALG00000049356/ENSGALG00000045534/ENSGALG00000038393/ENSGALG00000030661/ENSGALG00000010915/ENSGALG00000013356/ENSGALG00000016142/ENSGALG00000001049/ENSGALG00000003076/ENSGALG00000000141/ENSGALG00000026098/ENSGALG00000007651/ENSGALG00000034124/ENSGALG00000016144/ENSGALG00000029940/ENSGALG00000014297/ENSGALG00000009621/ENSGALG00000041192/ENSGALG00000052930	gga:101747454/gga:416633/gga:100857563/gga:417051/gga:100858732/gga:395337/gga:430480/gga:395313/gga:395764/gga:429064/gga:693256/gga:396495/gga:424044/gga:423021/gga:418528/gga:395196/gga:396330/gga:396526/gga:424185/gga:769028	20	20	ENSGALG00000030940/ENSGALG00000049356/ENSGALG00000045534/ENSGALG00000038393/ENSGALG00000030661/ENSGALG00000010915/ENSGALG00000013356/ENSGALG00000016142/ENSGALG00000001049/ENSGALG00000003076/ENSGALG00000000141/ENSGALG00000026098/ENSGALG00000007651/ENSGALG00000034124/ENSGALG00000016144/ENSGALG00000029940/ENSGALG00000014297/ENSGALG00000009621/ENSGALG00000041192/ENSGALG00000052930	0
gga04020	Calcium signaling pathway	22/282	168/4684	0.000395213	0.00777252	ENSGALG00000038096/ENSGALG00000004128/ENSGALG00000039837/ENSGALG00000003863/ENSGALG00000050508/ENSGALG00000012297/ENSGALG00000005853/ENSGALG00000004930/ENSGALG00000011708/ENSGALG00000009640/ENSGALG00000026902/ENSGALG00000026687/ENSGALG00000006835/ENSGALG00000004240/ENSGALG00000001573/ENSGALG00000040567/ENSGALG00000003833/ENSGALG00000013060/ENSGALG00000006273/ENSGALG00000009400/ENSGALG00000032287/…	gga:395807/gga:428691/gga:414885/gga:771952/gga:427721/gga:421614/gga:428707/gga:100858928/gga:396445/gga:428881/gga:429367/gga:424214/gga:396434/gga:416845/gga:395190/gga:771773/gga:424412/gga:420935/gga:396356/gga:395759/gga:396446/gga:415748	22	17	ENSGALG00000038096/ENSGALG00000004128/ENSGALG00000039837/ENSGALG00000003863/ENSGALG00000050508/ENSGALG00000004930/ENSGALG00000011708/ENSGALG00000026902/ENSGALG00000026687/ENSGALG00000006835/ENSGALG00000004240/ENSGALG00000001573/ENSGALG00000040567/ENSGALG00000003833/ENSGALG00000006273/ENSGALG00000032287/ENSGALG00000004334	5	ENSGALG00000012297/ENSGALG00000005853/ENSGALG00000009640/ENSGALG00000013060/ENSGALG00000009400
gga04625	C-type lectin receptor signaling pathway	13/282	80/4684	0.000846637	0.0127658	ENSGALG00000047211/ENSGALG00000006785/ENSGALG00000030661/ENSGALG00000010915/ENSGALG00000013356/ENSGALG00000001049/ENSGALG00000005653/ENSGALG00000007651/ENSGALG00000034124/ENSGALG00000000685/ENSGALG00000029940/ENSGALG00000002016/ENSGALG00000000892	gga:100049618/gga:396384/gga:100858732/gga:395337/gga:430480/gga:395764/gga:386574/gga:424044/gga:423021/gga:419964/gga:395196/gga:415905/gga:428264	13	13	ENSGALG00000047211/ENSGALG00000006785/ENSGALG00000030661/ENSGALG00000010915/ENSGALG00000013356/ENSGALG00000001049/ENSGALG00000005653/ENSGALG00000007651/ENSGALG00000034124/ENSGALG00000000685/ENSGALG00000029940/ENSGALG00000002016/ENSGALG00000000892	0
gga05132	Salmonella infection	12/282	71/4684	0.000931959	0.0127658	ENSGALG00000038096/ENSGALG00000019866/ENSGALG00000010915/ENSGALG00000001049/ENSGALG00000003820/ENSGALG00000026098/ENSGALG00000029940/ENSGALG00000032588/ENSGALG00000009621/ENSGALG00000006691/ENSGALG00000048926/ENSGALG00000028037	gga:395807/gga:107053160/gga:395337/gga:395764/gga:416837/gga:396495/gga:395196/gga:416490/gga:396526/gga:416051/gga:417750/gga:396512	12	12	ENSGALG00000038096/ENSGALG00000019866/ENSGALG00000010915/ENSGALG00000001049/ENSGALG00000003820/ENSGALG00000026098/ENSGALG00000029940/ENSGALG00000032588/ENSGALG00000009621/ENSGALG00000006691/ENSGALG00000048926/ENSGALG00000028037	0
gga00220	Arginine biosynthesis	5/282	14/4684	0.000973664	0.0127658	ENSGALG00000038096/ENSGALG00000023689/ENSGALG00000050508/ENSGALG00000002558/ENSGALG00000002576	gga:395807/gga:417185/gga:427721/gga:396498/gga:417545	5	5	ENSGALG00000038096/ENSGALG00000023689/ENSGALG00000050508/ENSGALG00000002558/ENSGALG00000002576	0
gga04621	NOD-like receptor signaling pathway	16/282	115/4684	0.00128196	0.0151271	ENSGALG00000050544/ENSGALG00000041129/ENSGALG00000003863/ENSGALG00000043606/ENSGALG00000030661/ENSGALG00000000720/ENSGALG00000010915/ENSGALG00000013356/ENSGALG00000001049/ENSGALG00000026098/ENSGALG00000007651/ENSGALG00000034124/ENSGALG00000029940/ENSGALG00000009864/ENSGALG00000014297/ENSGALG00000002016	gga:429696/gga:768990/gga:771952/gga:395366/gga:100858732/gga:419563/gga:395337/gga:430480/gga:395764/gga:396495/gga:424044/gga:423021/gga:395196/gga:374055/gga:396330/gga:415905	16	16	ENSGALG00000050544/ENSGALG00000041129/ENSGALG00000003863/ENSGALG00000043606/ENSGALG00000030661/ENSGALG00000000720/ENSGALG00000010915/ENSGALG00000013356/ENSGALG00000001049/ENSGALG00000026098/ENSGALG00000007651/ENSGALG00000034124/ENSGALG00000029940/ENSGALG00000009864/ENSGALG00000014297/ENSGALG00000002016	0
gga04810	Regulation of actin cytoskeleton	21/282	182/4684	0.00274804	0.029479	ENSGALG00000026383/ENSGALG00000019866/ENSGALG00000011708/ENSGALG00000028567/ENSGALG00000003820/ENSGALG00000009640/ENSGALG00000010770/ENSGALG00000050875/ENSGALG00000013253/ENSGALG00000031255/ENSGALG00000052552/ENSGALG00000012456/ENSGALG00000035879/ENSGALG00000034251/ENSGALG00000032588/ENSGALG00000009621/ENSGALG00000006273/ENSGALG00000042153/ENSGALG00000006691/ENSGALG00000004334/ENSGALG00000048926	gga:408047/gga:107053160/gga:396445/gga:396215/gga:416837/gga:428881/gga:420588/gga:107049666/gga:100857811/gga:396094/gga:373938/gga:418044/gga:101749098/gga:419580/gga:416490/gga:396526/gga:396356/gga:429363/gga:416051/gga:415748/gga:417750	21	20	ENSGALG00000026383/ENSGALG00000019866/ENSGALG00000011708/ENSGALG00000028567/ENSGALG00000003820/ENSGALG00000010770/ENSGALG00000050875/ENSGALG00000013253/ENSGALG00000031255/ENSGALG00000052552/ENSGALG00000012456/ENSGALG00000035879/ENSGALG00000034251/ENSGALG00000032588/ENSGALG00000009621/ENSGALG00000006273/ENSGALG00000042153/ENSGALG00000006691/ENSGALG00000004334/ENSGALG00000048926	1	ENSGALG00000009640
gga04270	Vascular smooth muscle contraction	15/282	116/4684	0.0037391	0.0367679	ENSGALG00000041634/ENSGALG00000035086/ENSGALG00000045668/ENSGALG00000011708/ENSGALG00000028567/ENSGALG00000044307/ENSGALG00000006343/ENSGALG00000040567/ENSGALG00000054873/ENSGALG00000013060/ENSGALG00000006273/ENSGALG00000002016/ENSGALG00000030512/ENSGALG00000020458/ENSGALG00000004334	gga:396084/gga:100996929/gga:100857499/gga:396445/gga:396215/gga:771552/gga:423787/gga:771773/gga:101748596/gga:420935/gga:396356/gga:415905/gga:100858782/gga:423227/gga:415748	15	10	ENSGALG00000041634/ENSGALG00000035086/ENSGALG00000011708/ENSGALG00000028567/ENSGALG00000006343/ENSGALG00000040567/ENSGALG00000054873/ENSGALG00000006273/ENSGALG00000002016/ENSGALG00000004334	5	ENSGALG00000045668/ENSGALG00000044307/ENSGALG00000013060/ENSGALG00000030512/ENSGALG00000020458
gga04080	Neuroactive ligand-receptor interaction	29/282	305/4684	0.00847714	0.0769464	ENSGALG00000035569/ENSGALG00000040959/ENSGALG00000004128/ENSGALG00000020656/ENSGALG00000039837/ENSGALG00000003863/ENSGALG00000051589/ENSGALG00000040716/ENSGALG00000012297/ENSGALG00000005853/ENSGALG00000004930/ENSGALG00000022702/ENSGALG00000009640/ENSGALG00000026902/ENSGALG00000039432/ENSGALG00000001462/ENSGALG00000016744/ENSGALG00000001565/ENSGALG00000001573/ENSGALG00000040567/ENSGALG00000037366/…	gga:428516/gga:425213/gga:428691/gga:428985/gga:414885/gga:771952/gga:107054855/gga:424018/gga:421614/gga:428707/gga:100858928/gga:430628/gga:428881/gga:429367/gga:107049027/gga:373956/gga:418684/gga:417122/gga:395190/gga:771773/gga:428934/gga:425670/gga:396173/gga:427213/gga:420139/gga:422147/gga:107051813/gga:414893/gga:427907	29	17	ENSGALG00000004128/ENSGALG00000039837/ENSGALG00000003863/ENSGALG00000051589/ENSGALG00000040716/ENSGALG00000004930/ENSGALG00000022702/ENSGALG00000026902/ENSGALG00000039432/ENSGALG00000001462/ENSGALG00000001573/ENSGALG00000040567/ENSGALG00000011219/ENSGALG00000014984/ENSGALG00000004113/ENSGALG00000029768/ENSGALG00000012457	12	ENSGALG00000035569/ENSGALG00000040959/ENSGALG00000020656/ENSGALG00000012297/ENSGALG00000005853/ENSGALG00000009640/ENSGALG00000016744/ENSGALG00000001565/ENSGALG00000037366/ENSGALG00000020292/ENSGALG00000044485/ENSGALG00000004083
gga04620	Toll-like receptor signaling pathway	10/282	72/4684	0.0103009	0.0868218	ENSGALG00000007356/ENSGALG00000010915/ENSGALG00000013356/ENSGALG00000026098/ENSGALG00000007651/ENSGALG00000007015/ENSGALG00000029940/ENSGALG00000014297/ENSGALG00000027093/ENSGALG00000028037	gga:420479/gga:395337/gga:430480/gga:396495/gga:424044/gga:395385/gga:395196/gga:396330/gga:771173/gga:396512	10	10	ENSGALG00000007356/ENSGALG00000010915/ENSGALG00000013356/ENSGALG00000026098/ENSGALG00000007651/ENSGALG00000007015/ENSGALG00000029940/ENSGALG00000014297/ENSGALG00000027093/ENSGALG00000028037	0
gga04623	Cytosolic DNA-sensing pathway	6/282	35/4684	0.0166898	0.131293	ENSGALG00000041129/ENSGALG00000010915/ENSGALG00000013356/ENSGALG00000001049/ENSGALG00000029940/ENSGALG00000014297	gga:768990/gga:395337/gga:430480/gga:395764/gga:395196/gga:396330	6	6	ENSGALG00000041129/ENSGALG00000010915/ENSGALG00000013356/ENSGALG00000001049/ENSGALG00000029940/ENSGALG00000014297	0
gga04371	Apelin signaling pathway	12/282	109/4684	0.0297084	0.2191	ENSGALG00000038096/ENSGALG00000050508/ENSGALG00000011708/ENSGALG00000042351/ENSGALG00000026167/ENSGALG00000006343/ENSGALG00000005293/ENSGALG00000034251/ENSGALG00000013060/ENSGALG00000006273/ENSGALG00000009400/ENSGALG00000004334	gga:395807/gga:427721/gga:396445/gga:769202/gga:417319/gga:423787/gga:771014/gga:419580/gga:420935/gga:396356/gga:395759/gga:415748	12	10	ENSGALG00000038096/ENSGALG00000050508/ENSGALG00000011708/ENSGALG00000042351/ENSGALG00000026167/ENSGALG00000006343/ENSGALG00000005293/ENSGALG00000034251/ENSGALG00000006273/ENSGALG00000004334	2	ENSGALG00000013060/ENSGALG00000009400
gga01230	Biosynthesis of amino acids	7/282	57/4684	0.0532126	0.365904	ENSGALG00000023689/ENSGALG00000011950/ENSGALG00000002558/ENSGALG00000002638/ENSGALG00000008317/ENSGALG00000002576/ENSGALG00000009254	gga:417185/gga:374009/gga:396498/gga:423635/gga:417030/gga:417545/gga:423918	7	7	ENSGALG00000023689/ENSGALG00000011950/ENSGALG00000002558/ENSGALG00000002638/ENSGALG00000008317/ENSGALG00000002576/ENSGALG00000009254	0
gga04145	Phagosome	12/282	120/4684	0.0558159	0.365904	ENSGALG00000003283/ENSGALG00000029381/ENSGALG00000030940/ENSGALG00000035075/ENSGALG00000050508/ENSGALG00000038393/ENSGALG00000000141/ENSGALG00000037953/ENSGALG00000009621/ENSGALG00000000433/ENSGALG00000033932/ENSGALG00000002237	gga:420120/gga:427728/gga:101747454/gga:427727/gga:427721/gga:417051/gga:693256/gga:429035/gga:396526/gga:100857247/gga:693260/gga:415674	12	12	ENSGALG00000003283/ENSGALG00000029381/ENSGALG00000030940/ENSGALG00000035075/ENSGALG00000050508/ENSGALG00000038393/ENSGALG00000000141/ENSGALG00000037953/ENSGALG00000009621/ENSGALG00000000433/ENSGALG00000033932/ENSGALG00000002237	0
gga04622	RIG-I-like receptor signaling pathway	6/282	48/4684	0.066087	0.410435	ENSGALG00000041129/ENSGALG00000013356/ENSGALG00000026098/ENSGALG00000014297/ENSGALG00000023821/ENSGALG00000041192	gga:768990/gga:430480/gga:396495/gga:396330/gga:100858653/gga:424185	6	6	ENSGALG00000041129/ENSGALG00000013356/ENSGALG00000026098/ENSGALG00000014297/ENSGALG00000023821/ENSGALG00000041192	0
gga04217	Necroptosis	11/282	112/4684	0.072472	0.427585	ENSGALG00000030661/ENSGALG00000001049/ENSGALG00000003076/ENSGALG00000033234/ENSGALG00000007651/ENSGALG00000034124/ENSGALG00000044307/ENSGALG00000029940/ENSGALG00000009864/ENSGALG00000020458/ENSGALG00000008508	gga:100858732/gga:395764/gga:429064/gga:395845/gga:424044/gga:423021/gga:771552/gga:395196/gga:374055/gga:423227/gga:421248	11	9	ENSGALG00000030661/ENSGALG00000001049/ENSGALG00000003076/ENSGALG00000033234/ENSGALG00000007651/ENSGALG00000034124/ENSGALG00000029940/ENSGALG00000009864/ENSGALG00000008508	2	ENSGALG00000044307/ENSGALG00000020458
gga04933	AGE-RAGE signaling pathway in diabetic complications	9/282	89/4684	0.0854709	0.480265	ENSGALG00000010915/ENSGALG00000031325/ENSGALG00000026098/ENSGALG00000026687/ENSGALG00000007651/ENSGALG00000031430/ENSGALG00000029940/ENSGALG00000005257/ENSGALG00000002016	gga:395337/gga:100873157/gga:396495/gga:424214/gga:424044/gga:424402/gga:395196/gga:424467/gga:415905	9	9	ENSGALG00000010915/ENSGALG00000031325/ENSGALG00000026098/ENSGALG00000026687/ENSGALG00000007651/ENSGALG00000031430/ENSGALG00000029940/ENSGALG00000005257/ENSGALG00000002016	0
gga00500	Starch and sucrose metabolism	4/282	30/4684	0.102953	0.552204	ENSGALG00000030034/ENSGALG00000027287/ENSGALG00000046826/ENSGALG00000008508	gga:100857298/gga:768421/gga:418201/gga:421248	4	4	ENSGALG00000030034/ENSGALG00000027287/ENSGALG00000046826/ENSGALG00000008508	0
gga00590	Arachidonic acid metabolism	5/282	43/4684	0.113788	0.565265	ENSGALG00000030886/ENSGALG00000046708/ENSGALG00000044307/ENSGALG00000030512/ENSGALG00000020458	gga:374110/gga:417193/gga:771552/gga:100858782/gga:423227	5	2	ENSGALG00000030886/ENSGALG00000046708	3	ENSGALG00000044307/ENSGALG00000030512/ENSGALG00000020458
gga04510	Focal adhesion	15/282	178/4684	0.114969	0.565265	ENSGALG00000003283/ENSGALG00000015001/ENSGALG00000011708/ENSGALG00000028567/ENSGALG00000050875/ENSGALG00000014688/ENSGALG00000003712/ENSGALG00000052552/ENSGALG00000012456/ENSGALG00000035879/ENSGALG00000006802/ENSGALG00000039990/ENSGALG00000009621/ENSGALG00000006273/ENSGALG00000004334	gga:420120/gga:421749/gga:396445/gga:396215/gga:107049666/gga:418300/gga:417173/gga:373938/gga:418044/gga:101749098/gga:373980/gga:396440/gga:396526/gga:396356/gga:415748	15	15	ENSGALG00000003283/ENSGALG00000015001/ENSGALG00000011708/ENSGALG00000028567/ENSGALG00000050875/ENSGALG00000014688/ENSGALG00000003712/ENSGALG00000052552/ENSGALG00000012456/ENSGALG00000035879/ENSGALG00000006802/ENSGALG00000039990/ENSGALG00000009621/ENSGALG00000006273/ENSGALG00000004334	0
gga00601	Glycosphingolipid biosynthesis - lacto and neolacto series	3/282	22/4684	0.143093	0.634389	ENSGALG00000034975/ENSGALG00000028803/ENSGALG00000054759	gga:427782/gga:100858043/gga:425011	3	3	ENSGALG00000034975/ENSGALG00000028803/ENSGALG00000054759	0
gga00250	Alanine, aspartate and glutamate metabolism	4/282	34/4684	0.145157	0.634389	ENSGALG00000000081/ENSGALG00000023689/ENSGALG00000002558/ENSGALG00000002576	gga:417039/gga:417185/gga:396498/gga:417545	4	4	ENSGALG00000000081/ENSGALG00000023689/ENSGALG00000002558/ENSGALG00000002576	0
gga04216	Ferroptosis	4/282	34/4684	0.145157	0.634389	ENSGALG00000008840/ENSGALG00000012847/ENSGALG00000009758/ENSGALG00000006453	gga:423896/gga:418109/gga:428731/gga:396241	4	3	ENSGALG00000008840/ENSGALG00000009758/ENSGALG00000006453	1	ENSGALG00000012847
gga00592	alpha-Linolenic acid metabolism	3/282	24/4684	0.172652	0.715733	ENSGALG00000044307/ENSGALG00000030512/ENSGALG00000020458	gga:771552/gga:100858782/gga:423227	3	0		3	ENSGALG00000044307/ENSGALG00000030512/ENSGALG00000020458
gga00260	Glycine, serine and threonine metabolism	4/282	37/4684	0.180522	0.715733	ENSGALG00000033522/ENSGALG00000002638/ENSGALG00000008317/ENSGALG00000004518	gga:420015/gga:423635/gga:417030/gga:416371	4	4	ENSGALG00000033522/ENSGALG00000002638/ENSGALG00000008317/ENSGALG00000004518	0
gga00120	Primary bile acid biosynthesis	2/282	13/4684	0.182248	0.715733	ENSGALG00000003326/ENSGALG00000006842	gga:427429/gga:419303	2	2	ENSGALG00000003326/ENSGALG00000006842	0
gga00591	Linoleic acid metabolism	3/282	25/4684	0.188032	0.715733	ENSGALG00000044307/ENSGALG00000030512/ENSGALG00000020458	gga:771552/gga:100858782/gga:423227	3	0		3	ENSGALG00000044307/ENSGALG00000030512/ENSGALG00000020458
gga00360	Phenylalanine metabolism	2/282	14/4684	0.204634	0.75459	ENSGALG00000000081/ENSGALG00000033522	gga:417039/gga:420015	2	2	ENSGALG00000000081/ENSGALG00000033522	0
gga02010	ABC transporters	4/282	40/4684	0.218405	0.76898	ENSGALG00000029381/ENSGALG00000035075/ENSGALG00000009955/ENSGALG00000047352	gga:427728/gga:427727/gga:421401/gga:421456	4	4	ENSGALG00000029381/ENSGALG00000035075/ENSGALG00000009955/ENSGALG00000047352	0
gga04512	ECM-receptor interaction	7/282	82/4684	0.222288	0.76898	ENSGALG00000003283/ENSGALG00000015001/ENSGALG00000050875/ENSGALG00000035879/ENSGALG00000006802/ENSGALG00000039990/novel.2122	gga:420120/gga:421749/gga:107049666/gga:101749098/gga:373980/gga:396440/gga:396213	7	6	ENSGALG00000003283/ENSGALG00000015001/ENSGALG00000050875/ENSGALG00000035879/ENSGALG00000006802/ENSGALG00000039990	1	novel.2122
gga00270	Cysteine and methionine metabolism	4/282	41/4684	0.231484	0.76898	ENSGALG00000000081/ENSGALG00000041454/ENSGALG00000008317/ENSGALG00000004518	gga:417039/gga:421991/gga:417030/gga:416371	4	4	ENSGALG00000000081/ENSGALG00000041454/ENSGALG00000008317/ENSGALG00000004518	0
gga00983	Drug metabolism - other enzymes	5/282	55/4684	0.234604	0.76898	ENSGALG00000002688/ENSGALG00000013073/ENSGALG00000009803/ENSGALG00000007305/ENSGALG00000013098	gga:395915/gga:420942/gga:770916/gga:422094/gga:418178	5	5	ENSGALG00000002688/ENSGALG00000013073/ENSGALG00000009803/ENSGALG00000007305/ENSGALG00000013098	0
gga00240	Pyrimidine metabolism	5/282	58/4684	0.269246	0.847771	ENSGALG00000002688/ENSGALG00000013073/ENSGALG00000007305/ENSGALG00000028982/ENSGALG00000006608	gga:395915/gga:420942/gga:422094/gga:421921/gga:770392	5	5	ENSGALG00000002688/ENSGALG00000013073/ENSGALG00000007305/ENSGALG00000028982/ENSGALG00000006608	0
gga00511	Other glycan degradation	2/282	17/4684	0.273011	0.847771	ENSGALG00000028960/ENSGALG00000011816	gga:430542/gga:430102	2	2	ENSGALG00000028960/ENSGALG00000011816	0
gga00982	Drug metabolism - cytochrome P450	3/282	32/4684	0.302609	0.915587	ENSGALG00000009803/ENSGALG00000013098/ENSGALG00000003022	gga:770916/gga:418178/gga:100857724	3	2	ENSGALG00000009803/ENSGALG00000013098	1	ENSGALG00000003022
gga04540	Gap junction	6/282	77/4684	0.317744	0.933812	ENSGALG00000012297/ENSGALG00000005853/ENSGALG00000009845/ENSGALG00000037953/ENSGALG00000013060/ENSGALG00000000433	gga:421614/gga:428707/gga:395273/gga:429035/gga:420935/gga:100857247	6	3	ENSGALG00000009845/ENSGALG00000037953/ENSGALG00000000433	3	ENSGALG00000012297/ENSGALG00000005853/ENSGALG00000013060
gga04010	MAPK signaling pathway	17/282	249/4684	0.328993	0.933812	ENSGALG00000007356/ENSGALG00000043641/ENSGALG00000031325/ENSGALG00000003076/ENSGALG00000005653/ENSGALG00000054166/ENSGALG00000048646/ENSGALG00000031572/ENSGALG00000044307/ENSGALG00000000685/ENSGALG00000031255/ENSGALG00000032577/ENSGALG00000029940/ENSGALG00000012456/ENSGALG00000003833/ENSGALG00000020458/ENSGALG00000028037	gga:420479/gga:107055370/gga:100873157/gga:429064/gga:386574/gga:107050634/gga:107055388/gga:101750513/gga:771552/gga:419964/gga:396094/gga:424997/gga:395196/gga:418044/gga:424412/gga:423227/gga:396512	17	15	ENSGALG00000007356/ENSGALG00000043641/ENSGALG00000031325/ENSGALG00000003076/ENSGALG00000005653/ENSGALG00000054166/ENSGALG00000048646/ENSGALG00000031572/ENSGALG00000000685/ENSGALG00000031255/ENSGALG00000032577/ENSGALG00000029940/ENSGALG00000012456/ENSGALG00000003833/ENSGALG00000028037	2	ENSGALG00000044307/ENSGALG00000020458
gga04144	Endocytosis	15/282	218/4684	0.332374	0.933812	ENSGALG00000045534/ENSGALG00000003820/ENSGALG00000012454/ENSGALG00000042741/ENSGALG00000040741/ENSGALG00000036949/ENSGALG00000032588/ENSGALG00000012472/ENSGALG00000016420/ENSGALG00000033932/ENSGALG00000006691/ENSGALG00000004034/ENSGALG00000048926/ENSGALG00000053019/ENSGALG00000006312	gga:100857563/gga:416837/gga:418043/gga:426000/gga:430067/gga:429809/gga:416490/gga:100859707/gga:418608/gga:693260/gga:416051/gga:396418/gga:417750/gga:428790/gga:423082	15	14	ENSGALG00000045534/ENSGALG00000003820/ENSGALG00000012454/ENSGALG00000042741/ENSGALG00000040741/ENSGALG00000036949/ENSGALG00000032588/ENSGALG00000012472/ENSGALG00000016420/ENSGALG00000033932/ENSGALG00000006691/ENSGALG00000004034/ENSGALG00000048926/ENSGALG00000053019	1	ENSGALG00000006312
gga00010	Glycolysis / Gluconeogenesis	4/282	50/4684	0.355001	0.953704	ENSGALG00000007636/ENSGALG00000030034/ENSGALG00000027287/ENSGALG00000009254	gga:396458/gga:100857298/gga:768421/gga:423918	4	3	ENSGALG00000030034/ENSGALG00000027287/ENSGALG00000009254	1	ENSGALG00000007636
gga04260	Cardiac muscle contraction	4/282	51/4684	0.368986	0.953704	ENSGALG00000054166/ENSGALG00000035594/ENSGALG00000034251/ENSGALG00000003521	gga:107050634/gga:395350/gga:419580/gga:396366	4	4	ENSGALG00000054166/ENSGALG00000035594/ENSGALG00000034251/ENSGALG00000003521	0
gga04261	Adrenergic signaling in cardiomyocytes	8/282	113/4684	0.370522	0.953704	ENSGALG00000042351/ENSGALG00000026167/ENSGALG00000054166/ENSGALG00000051279/ENSGALG00000035594/ENSGALG00000034251/ENSGALG00000013060/ENSGALG00000003521	gga:769202/gga:417319/gga:107050634/gga:100857781/gga:395350/gga:419580/gga:420935/gga:396366	8	7	ENSGALG00000042351/ENSGALG00000026167/ENSGALG00000054166/ENSGALG00000051279/ENSGALG00000035594/ENSGALG00000034251/ENSGALG00000003521	1	ENSGALG00000013060
gga04520	Adherens junction	5/282	67/4684	0.377857	0.953704	ENSGALG00000012456/ENSGALG00000046995/ENSGALG00000009621/ENSGALG00000008883/ENSGALG00000048926	gga:418044/gga:101750739/gga:396526/gga:395508/gga:417750	5	5	ENSGALG00000012456/ENSGALG00000046995/ENSGALG00000009621/ENSGALG00000008883/ENSGALG00000048926	0
gga04910	Insulin signaling pathway	8/282	114/4684	0.379865	0.953704	ENSGALG00000003712/ENSGALG00000007636/ENSGALG00000027188/ENSGALG00000030034/novel.346/ENSGALG00000027287/ENSGALG00000046826/ENSGALG00000008508	gga:417173/gga:396458/gga:373915/gga:100857298/gga:107054319/gga:768421/gga:418201/gga:421248	8	7	ENSGALG00000003712/ENSGALG00000027188/ENSGALG00000030034/novel.346/ENSGALG00000027287/ENSGALG00000046826/ENSGALG00000008508	1	ENSGALG00000007636
gga04210	Apoptosis	8/282	116/4684	0.398589	0.979865	ENSGALG00000003076/ENSGALG00000000685/novel.594/ENSGALG00000008933/ENSGALG00000037953/ENSGALG00000009621/ENSGALG00000000433/ENSGALG00000028037	gga:429064/gga:419964/gga:101750363/gga:423901/gga:429035/gga:396526/gga:100857247/gga:396512	8	8	ENSGALG00000003076/ENSGALG00000000685/novel.594/ENSGALG00000008933/ENSGALG00000037953/ENSGALG00000009621/ENSGALG00000000433/ENSGALG00000028037	0
gga04530	Tight junction	9/282	138/4684	0.452233	0.999291	ENSGALG00000035086/ENSGALG00000008398/ENSGALG00000028567/ENSGALG00000010662/ENSGALG00000000748/ENSGALG00000037953/ENSGALG00000009621/ENSGALG00000000433/ENSGALG00000048926	gga:100996929/gga:769757/gga:396215/gga:100858888/gga:420070/gga:429035/gga:396526/gga:100857247/gga:417750	9	8	ENSGALG00000035086/ENSGALG00000008398/ENSGALG00000028567/ENSGALG00000000748/ENSGALG00000037953/ENSGALG00000009621/ENSGALG00000000433/ENSGALG00000048926	1	ENSGALG00000010662
gga00480	Glutathione metabolism	3/282	41/4684	0.452272	0.999291	ENSGALG00000027501/ENSGALG00000009803/ENSGALG00000013098	gga:395667/gga:770916/gga:418178	3	3	ENSGALG00000027501/ENSGALG00000009803/ENSGALG00000013098	0
gga00512	Mucin type O-glycan biosynthesis	2/282	26/4684	0.47001	0.999291	ENSGALG00000041101/ENSGALG00000010744	gga:429501/gga:422561	2	2	ENSGALG00000041101/ENSGALG00000010744	0
gga00565	Ether lipid metabolism	3/282	43/4684	0.483989	0.999291	ENSGALG00000044307/ENSGALG00000030512/ENSGALG00000020458	gga:771552/gga:100858782/gga:423227	3	0		3	ENSGALG00000044307/ENSGALG00000030512/ENSGALG00000020458
gga00790	Folate biosynthesis	2/282	27/4684	0.490031	0.999291	ENSGALG00000012200/ENSGALG00000013149	gga:396146/gga:420964	2	1	ENSGALG00000012200	1	ENSGALG00000013149
gga03450	Non-homologous end-joining	1/282	11/4684	0.495295	0.999291	ENSGALG00000011492	gga:424222	1	0		1	ENSGALG00000011492
gga04146	Peroxisome	5/282	77/4684	0.498062	0.999291	ENSGALG00000038096/ENSGALG00000008840/ENSGALG00000003326/ENSGALG00000029657/ENSGALG00000006842	gga:395807/gga:423896/gga:427429/gga:107050261/gga:419303	5	5	ENSGALG00000038096/ENSGALG00000008840/ENSGALG00000003326/ENSGALG00000029657/ENSGALG00000006842	0
gga04330	Notch signaling pathway	3/282	44/4684	0.499518	0.999291	ENSGALG00000045228/ENSGALG00000001136/ENSGALG00000048091	gga:100858958/gga:419390/gga:424267	3	3	ENSGALG00000045228/ENSGALG00000001136/ENSGALG00000048091	0
gga00020	Citrate cycle (TCA cycle)	2/282	28/4684	0.509571	0.999291	ENSGALG00000011950/ENSGALG00000007636	gga:374009/gga:396458	2	1	ENSGALG00000011950	1	ENSGALG00000007636
gga00603	Glycosphingolipid biosynthesis - globo and isoglobo series	1/282	12/4684	0.525752	0.999291	ENSGALG00000054759	gga:425011	1	1	ENSGALG00000054759	0
gga01210	2-Oxocarboxylic acid metabolism	1/282	12/4684	0.525752	0.999291	ENSGALG00000011950	gga:374009	1	1	ENSGALG00000011950	0
gga04115	p53 signaling pathway	4/282	63/4684	0.531167	0.999291	ENSGALG00000012873/ENSGALG00000016502/ENSGALG00000040794/ENSGALG00000008218	gga:420900/gga:421977/gga:420231/gga:423185	4	3	ENSGALG00000012873/ENSGALG00000016502/ENSGALG00000008218	1	ENSGALG00000040794
gga01200	Carbon metabolism	6/282	99/4684	0.554363	0.999291	novel.48/ENSGALG00000011950/ENSGALG00000002638/ENSGALG00000008317/ENSGALG00000027287/ENSGALG00000009254	gga:428188/gga:374009/gga:423635/gga:417030/gga:768421/gga:423918	6	6	novel.48/ENSGALG00000011950/ENSGALG00000002638/ENSGALG00000008317/ENSGALG00000027287/ENSGALG00000009254	0
gga00604	Glycosphingolipid biosynthesis - ganglio series	1/282	13/4684	0.554378	0.999291	ENSGALG00000035927	gga:414797	1	1	ENSGALG00000035927	0
gga04068	FoxO signaling pathway	7/282	118/4684	0.572763	0.999291	ENSGALG00000012297/ENSGALG00000010915/ENSGALG00000031325/ENSGALG00000003076/ENSGALG00000007636/ENSGALG00000030034/ENSGALG00000000892	gga:421614/gga:395337/gga:100873157/gga:429064/gga:396458/gga:100857298/gga:428264	7	5	ENSGALG00000010915/ENSGALG00000031325/ENSGALG00000003076/ENSGALG00000030034/ENSGALG00000000892	2	ENSGALG00000012297/ENSGALG00000007636
gga03018	RNA degradation	4/282	67/4684	0.580727	0.999291	ENSGALG00000042641/ENSGALG00000040875/ENSGALG00000009254/ENSGALG00000035499	gga:426566/gga:415656/gga:423918/gga:421171	4	4	ENSGALG00000042641/ENSGALG00000040875/ENSGALG00000009254/ENSGALG00000035499	0
gga00533	Glycosaminoglycan biosynthesis - keratan sulfate	1/282	14/4684	0.581281	0.999291	ENSGALG00000050532	gga:424930	1	1	ENSGALG00000050532	0
gga00052	Galactose metabolism	2/282	32/4684	0.582686	0.999291	ENSGALG00000030034/ENSGALG00000027287	gga:100857298/gga:768421	2	2	ENSGALG00000030034/ENSGALG00000027287	0
gga00051	Fructose and mannose metabolism	2/282	33/4684	0.599668	0.999291	ENSGALG00000027287/ENSGALG00000002648	gga:768421/gga:770049	2	2	ENSGALG00000027287/ENSGALG00000002648	0
gga00350	Tyrosine metabolism	2/282	33/4684	0.599668	0.999291	ENSGALG00000000081/ENSGALG00000033522	gga:417039/gga:420015	2	2	ENSGALG00000000081/ENSGALG00000033522	0
gga00980	Metabolism of xenobiotics by cytochrome P450	2/282	34/4684	0.616126	0.999291	ENSGALG00000009803/ENSGALG00000013098	gga:770916/gga:418178	2	2	ENSGALG00000009803/ENSGALG00000013098	0
gga00061	Fatty acid biosynthesis	1/282	16/4684	0.630328	0.999291	ENSGALG00000008840	gga:423896	1	1	ENSGALG00000008840	0
gga04370	VEGF signaling pathway	3/282	55/4684	0.652495	0.999291	ENSGALG00000044307/ENSGALG00000012456/ENSGALG00000020458	gga:771552/gga:418044/gga:423227	3	1	ENSGALG00000012456	2	ENSGALG00000044307/ENSGALG00000020458
gga00100	Steroid biosynthesis	1/282	17/4684	0.652661	0.999291	ENSGALG00000034436	gga:417165	1	0		1	ENSGALG00000034436
gga00910	Nitrogen metabolism	1/282	17/4684	0.652661	0.999291	ENSGALG00000030781	gga:396257	1	0		1	ENSGALG00000030781
gga00531	Glycosaminoglycan degradation	1/282	18/4684	0.673649	0.999291	ENSGALG00000029000	gga:100859903	1	1	ENSGALG00000029000	0
gga00900	Terpenoid backbone biosynthesis	1/282	18/4684	0.673649	0.999291	ENSGALG00000014948	gga:395145	1	1	ENSGALG00000014948	0
gga00040	Pentose and glucuronate interconversions	1/282	19/4684	0.693372	0.999291	ENSGALG00000006173	gga:420432	1	0		1	ENSGALG00000006173
gga04310	Wnt signaling pathway	7/282	133/4684	0.698631	0.999291	ENSGALG00000034196/ENSGALG00000039182/ENSGALG00000012456/ENSGALG00000051643/ENSGALG00000008883/ENSGALG00000042153/ENSGALG00000017184	gga:374243/gga:426045/gga:418044/gga:428534/gga:395508/gga:429363/gga:418983	7	7	ENSGALG00000034196/ENSGALG00000039182/ENSGALG00000012456/ENSGALG00000051643/ENSGALG00000008883/ENSGALG00000042153/ENSGALG00000017184	0
gga04340	Hedgehog signaling pathway	2/282	40/4684	0.704062	0.999291	ENSGALG00000006379/ENSGALG00000042741	gga:395615/gga:426000	2	2	ENSGALG00000006379/ENSGALG00000042741	0
gga04920	Adipocytokine signaling pathway	3/282	60/4684	0.710026	0.999291	ENSGALG00000008840/ENSGALG00000007636/ENSGALG00000030034	gga:423896/gga:396458/gga:100857298	3	2	ENSGALG00000008840/ENSGALG00000030034	1	ENSGALG00000007636
gga00330	Arginine and proline metabolism	2/282	41/4684	0.716974	0.999291	ENSGALG00000038096/ENSGALG00000050508	gga:395807/gga:427721	2	2	ENSGALG00000038096/ENSGALG00000050508	0
gga04912	GnRH signaling pathway	4/282	81/4684	0.728179	0.999291	ENSGALG00000044307/ENSGALG00000013060/ENSGALG00000002016/ENSGALG00000020458	gga:771552/gga:420935/gga:415905/gga:423227	4	1	ENSGALG00000002016	3	ENSGALG00000044307/ENSGALG00000013060/ENSGALG00000020458
gga00563	Glycosylphosphatidylinositol (GPI)-anchor biosynthesis	1/282	21/4684	0.729327	0.999291	ENSGALG00000012903	gga:420908	1	0		1	ENSGALG00000012903
gga00230	Purine metabolism	6/282	120/4684	0.738724	0.999291	ENSGALG00000042374/ENSGALG00000039696/ENSGALG00000002688/ENSGALG00000007305/ENSGALG00000013060/ENSGALG00000006608	gga:424133/gga:395797/gga:395915/gga:422094/gga:420935/gga:770392	6	4	ENSGALG00000039696/ENSGALG00000002688/ENSGALG00000007305/ENSGALG00000006608	2	ENSGALG00000042374/ENSGALG00000013060
gga03060	Protein export	1/282	22/4684	0.745696	0.999291	ENSGALG00000047875	gga:419056	1	1	ENSGALG00000047875	0
gga00600	Sphingolipid metabolism	2/282	44/4684	0.7529	0.999291	ENSGALG00000001592/ENSGALG00000028960	gga:420088/gga:430542	2	2	ENSGALG00000001592/ENSGALG00000028960	0
gga00062	Fatty acid elongation	1/282	23/4684	0.761079	0.999291	ENSGALG00000025772	gga:770955	1	0		1	ENSGALG00000025772
gga00520	Amino sugar and nucleotide sugar metabolism	2/282	45/4684	0.763974	0.999291	ENSGALG00000027287/ENSGALG00000002648	gga:768421/gga:770049	2	2	ENSGALG00000027287/ENSGALG00000002648	0
gga00534	Glycosaminoglycan biosynthesis - heparan sulfate / heparin	1/282	24/4684	0.775534	0.999291	ENSGALG00000043829	gga:100859367	1	1	ENSGALG00000043829	0
gga04350	TGF-beta signaling pathway	4/282	88/4684	0.785809	0.999291	ENSGALG00000055023/ENSGALG00000031325/ENSGALG00000012787/ENSGALG00000035901	gga:107049247/gga:100873157/gga:420868/gga:107052761	4	2	ENSGALG00000031325/ENSGALG00000035901	2	ENSGALG00000055023/ENSGALG00000012787
gga00410	beta-Alanine metabolism	1/282	26/4684	0.801882	0.999291	ENSGALG00000033522	gga:420015	1	1	ENSGALG00000033522	0
gga00564	Glycerophospholipid metabolism	4/282	93/4684	0.820714	0.999291	ENSGALG00000044307/ENSGALG00000033561/ENSGALG00000030512/ENSGALG00000020458	gga:771552/gga:772367/gga:100858782/gga:423227	4	0		4	ENSGALG00000044307/ENSGALG00000033561/ENSGALG00000030512/ENSGALG00000020458
gga01212	Fatty acid metabolism	2/282	51/4684	0.821761	0.999291	ENSGALG00000025772/ENSGALG00000008840	gga:770955/gga:423896	2	1	ENSGALG00000008840	1	ENSGALG00000025772
gga01040	Biosynthesis of unsaturated fatty acids	1/282	28/4684	0.825147	0.999291	ENSGALG00000025772	gga:770955	1	0		1	ENSGALG00000025772
gga00630	Glyoxylate and dicarboxylate metabolism	1/282	30/4684	0.845688	0.999291	ENSGALG00000011950	gga:374009	1	1	ENSGALG00000011950	0
gga00620	Pyruvate metabolism	1/282	31/4684	0.855038	0.999291	ENSGALG00000007636	gga:396458	1	0		1	ENSGALG00000007636
gga00760	Nicotinate and nicotinamide metabolism	1/282	31/4684	0.855038	0.999291	ENSGALG00000006608	gga:770392	1	1	ENSGALG00000006608	0
gga03320	PPAR signaling pathway	2/282	56/4684	0.859886	0.999291	ENSGALG00000008840/ENSGALG00000007636	gga:423896/gga:396458	2	1	ENSGALG00000008840	1	ENSGALG00000007636
gga00071	Fatty acid degradation	1/282	32/4684	0.863824	0.999291	ENSGALG00000008840	gga:423896	1	1	ENSGALG00000008840	0
gga00561	Glycerolipid metabolism	2/282	57/4684	0.866557	0.999291	ENSGALG00000034436/ENSGALG00000033561	gga:417165/gga:772367	2	0		2	ENSGALG00000034436/ENSGALG00000033561
gga03420	Nucleotide excision repair	1/282	38/4684	0.906446	0.999291	ENSGALG00000008218	gga:423185	1	1	ENSGALG00000008218	0
gga04916	Melanogenesis	3/282	88/4684	0.907456	0.999291	ENSGALG00000034196/ENSGALG00000013060/ENSGALG00000008883	gga:374243/gga:420935/gga:395508	3	2	ENSGALG00000034196/ENSGALG00000008883	1	ENSGALG00000013060
gga00380	Tryptophan metabolism	1/282	39/4684	0.912125	0.999291	ENSGALG00000000081	gga:417039	1	1	ENSGALG00000000081	0
gga04218	Cellular senescence	5/282	137/4684	0.92326	0.999291	ENSGALG00000010915/ENSGALG00000031325/ENSGALG00000026098/ENSGALG00000040794/ENSGALG00000033932	gga:395337/gga:100873157/gga:396495/gga:420231/gga:693260	5	4	ENSGALG00000010915/ENSGALG00000031325/ENSGALG00000026098/ENSGALG00000033932	1	ENSGALG00000040794
gga04114	Oocyte meiosis	3/282	93/4684	0.925877	0.999291	ENSGALG00000017195/ENSGALG00000040794/ENSGALG00000013060	gga:396198/gga:420231/gga:420935	3	1	ENSGALG00000017195	2	ENSGALG00000040794/ENSGALG00000013060
gga00280	Valine, leucine and isoleucine degradation	1/282	42/4684	0.927181	0.999291	ENSGALG00000000081	gga:417039	1	1	ENSGALG00000000081	0
gga04120	Ubiquitin mediated proteolysis	4/282	123/4684	0.944798	0.999291	ENSGALG00000045534/ENSGALG00000015775/ENSGALG00000036263/ENSGALG00000008218	gga:100857563/gga:395528/gga:395178/gga:423185	4	4	ENSGALG00000045534/ENSGALG00000015775/ENSGALG00000036263/ENSGALG00000008218	0
gga00510	N-Glycan biosynthesis	1/282	47/4684	0.946778	0.999291	ENSGALG00000000225	gga:395415	1	1	ENSGALG00000000225	0
gga04914	Progesterone-mediated oocyte maturation	2/282	76/4684	0.948933	0.999291	ENSGALG00000017195/ENSGALG00000013060	gga:396198/gga:420935	2	1	ENSGALG00000017195	1	ENSGALG00000013060
gga04142	Lysosome	3/282	107/4684	0.961057	0.999291	ENSGALG00000033572/ENSGALG00000008759/ENSGALG00000002237	gga:100858592/gga:424961/gga:415674	3	3	ENSGALG00000033572/ENSGALG00000008759/ENSGALG00000002237	0
gga04070	Phosphatidylinositol signaling system	2/282	89/4684	0.974294	0.999291	ENSGALG00000026687/ENSGALG00000033561	gga:424214/gga:772367	2	1	ENSGALG00000026687	1	ENSGALG00000033561
gga00190	Oxidative phosphorylation	2/282	99/4684	0.985026	0.999291	ENSGALG00000038714/ENSGALG00000002237	gga:107050898/gga:415674	2	2	ENSGALG00000038714/ENSGALG00000002237	0
gga00562	Inositol phosphate metabolism	1/282	68/4684	0.98579	0.999291	ENSGALG00000026687	gga:424214	1	1	ENSGALG00000026687	0
gga03015	mRNA surveillance pathway	1/282	69/4684	0.986658	0.999291	ENSGALG00000052930	gga:769028	1	1	ENSGALG00000052930	0
gga04110	Cell cycle	2/282	113/4684	0.993078	0.999291	ENSGALG00000031325/ENSGALG00000040794	gga:100873157/gga:420231	2	1	ENSGALG00000031325	1	ENSGALG00000040794
gga04140	Autophagy - animal	2/282	114/4684	0.993453	0.999291	ENSGALG00000026070/ENSGALG00000002016	gga:100857512/gga:415905	2	2	ENSGALG00000026070/ENSGALG00000002016	0
gga03013	RNA transport	2/282	128/4684	0.99702	0.999291	ENSGALG00000041435/ENSGALG00000003259	gga:426146/gga:100857736	2	1	ENSGALG00000041435	1	ENSGALG00000003259
gga04150	mTOR signaling pathway	2/282	133/4684	0.997758	0.999291	ENSGALG00000034196/ENSGALG00000017005	gga:374243/gga:418865	2	2	ENSGALG00000034196/ENSGALG00000017005	0
gga04141	Protein processing in endoplasmic reticulum	2/282	153/4684	0.999291	0.999291	ENSGALG00000015775/ENSGALG00000004646	gga:395528/gga:419494	2	2	ENSGALG00000015775/ENSGALG00000004646	0

## Sheet: NH145d vs. NH300d
KEGGID	Description	GeneRatio	BgRatio	pvalue	padj	geneID	keggID	Count	Up	Up_geneID	Down	Down_geneID
gga04080	Neuroactive ligand-receptor interaction	49/499	305/4685	0.00173465	0.226195	ENSGALG00000034109/ENSGALG00000020656/ENSGALG00000012297/ENSGALG00000005853/ENSGALG00000035569/ENSGALG00000026011/ENSGALG00000013200/ENSGALG00000013548/ENSGALG00000007714/ENSGALG00000010078/ENSGALG00000044485/ENSGALG00000009429/ENSGALG00000015608/ENSGALG00000020292/ENSGALG00000040959/ENSGALG00000001573/ENSGALG00000008733/ENSGALG00000004930/ENSGALG00000010572/ENSGALG00000014984/ENSGALG00000026902/…	gga:396138/gga:428985/gga:421614/gga:428707/gga:428516/gga:428512/gga:420979/gga:395108/gga:429150/gga:428573/gga:420139/gga:422415/gga:428799/gga:396173/gga:425213/gga:395190/gga:771215/gga:100858928/gga:428900/gga:427213/gga:429367/gga:427667/gga:429211/gga:428397/gga:428691/gga:423990/gga:396279/gga:414885/gga:100857164/gga:395608/gga:427545/gga:771952/gga:414344/gga:428881/gga:395105/gga:4260…	49	21	ENSGALG00000034109/ENSGALG00000026011/ENSGALG00000013548/ENSGALG00000007714/ENSGALG00000009429/ENSGALG00000001573/ENSGALG00000008733/ENSGALG00000004930/ENSGALG00000014984/ENSGALG00000026902/ENSGALG00000004128/ENSGALG00000002632/ENSGALG00000039837/ENSGALG00000003863/ENSGALG00000005657/ENSGALG00000014182/ENSGALG00000022702/ENSGALG00000000249/ENSGALG00000049658/ENSGALG00000009395/ENSGALG00000009497	28	ENSGALG00000020656/ENSGALG00000012297/ENSGALG00000005853/ENSGALG00000035569/ENSGALG00000013200/ENSGALG00000010078/ENSGALG00000044485/ENSGALG00000015608/ENSGALG00000020292/ENSGALG00000040959/ENSGALG00000010572/ENSGALG00000005258/ENSGALG00000003138/ENSGALG00000005242/ENSGALG00000007361/ENSGALG00000027260/ENSGALG00000009301/ENSGALG00000005170/ENSGALG00000008490/ENSGALG00000009640/ENSGALG00000042767/…
gga04060	Cytokine-cytokine receptor interaction	32/499	187/4685	0.0041007	0.226195	ENSGALG00000054572/ENSGALG00000034616/novel.257/ENSGALG00000010346/ENSGALG00000035901/ENSGALG00000039458/ENSGALG00000028407/ENSGALG00000052935/ENSGALG00000011222/ENSGALG00000003003/ENSGALG00000016785/ENSGALG00000028256/ENSGALG00000026499/ENSGALG00000011668/ENSGALG00000037413/ENSGALG00000041491/ENSGALG00000013169/ENSGALG00000053451/ENSGALG00000009904/ENSGALG00000011735/ENSGALG00000035635/ENSGALG00…	gga:101752289/gga:396361/gga:418716/gga:396438/gga:107052761/gga:373964/gga:404533/gga:419365/gga:424705/gga:395082/gga:374136/gga:427406/gga:425564/gga:395872/gga:420193/gga:100859797/gga:768437/gga:107049316/gga:417838/gga:428452/gga:100857446/gga:100499189/gga:395090/gga:107049247/gga:378781/gga:374270/gga:421686/gga:407090/gga:378930/gga:416686/gga:100857191/gga:395096	32	27	ENSGALG00000054572/ENSGALG00000034616/novel.257/ENSGALG00000010346/ENSGALG00000035901/ENSGALG00000052935/ENSGALG00000011222/ENSGALG00000003003/ENSGALG00000016785/ENSGALG00000028256/ENSGALG00000026499/ENSGALG00000011668/ENSGALG00000037413/ENSGALG00000041491/ENSGALG00000053451/ENSGALG00000009904/ENSGALG00000011735/ENSGALG00000035635/ENSGALG00000033854/ENSGALG00000039741/ENSGALG00000000249/ENSGALG00…	5	ENSGALG00000039458/ENSGALG00000028407/ENSGALG00000013169/ENSGALG00000055023/ENSGALG00000009574
gga04270	Vascular smooth muscle contraction	22/499	116/4685	0.00474535	0.226195	ENSGALG00000041634/ENSGALG00000045668/ENSGALG00000011708/ENSGALG00000006343/ENSGALG00000028567/ENSGALG00000035086/ENSGALG00000044307/ENSGALG00000008907/ENSGALG00000002118/ENSGALG00000014011/ENSGALG00000002632/ENSGALG00000054873/ENSGALG00000014176/ENSGALG00000000824/ENSGALG00000013060/ENSGALG00000031244/ENSGALG00000010044/ENSGALG00000031929/ENSGALG00000050760/ENSGALG00000037869/ENSGALG00000008727/…	gga:396084/gga:100857499/gga:396445/gga:423787/gga:396215/gga:100996929/gga:771552/gga:416730/gga:395301/gga:423037/gga:423990/gga:101748596/gga:426747/gga:428278/gga:420935/gga:395340/gga:417852/gga:770907/gga:107050028/gga:107055115/gga:101749229/gga:395971	22	14	ENSGALG00000041634/ENSGALG00000011708/ENSGALG00000006343/ENSGALG00000028567/ENSGALG00000035086/ENSGALG00000008907/ENSGALG00000002118/ENSGALG00000002632/ENSGALG00000054873/ENSGALG00000031244/ENSGALG00000050760/ENSGALG00000037869/ENSGALG00000008727/ENSGALG00000014182	8	ENSGALG00000045668/ENSGALG00000044307/ENSGALG00000014011/ENSGALG00000014176/ENSGALG00000000824/ENSGALG00000013060/ENSGALG00000010044/ENSGALG00000031929
gga02010	ABC transporters	10/499	40/4685	0.00761029	0.272068	ENSGALG00000032986/ENSGALG00000009955/ENSGALG00000008912/ENSGALG00000010891/ENSGALG00000035075/ENSGALG00000010901/ENSGALG00000003553/ENSGALG00000048056/ENSGALG00000029381/ENSGALG00000008369	gga:100049619/gga:421401/gga:420534/gga:424170/gga:427727/gga:420606/gga:424011/gga:424490/gga:427728/gga:424947	10	6	ENSGALG00000032986/ENSGALG00000009955/ENSGALG00000010891/ENSGALG00000035075/ENSGALG00000029381/ENSGALG00000008369	4	ENSGALG00000008912/ENSGALG00000010901/ENSGALG00000003553/ENSGALG00000048056
gga04020	Calcium signaling pathway	27/499	169/4685	0.0193793	0.554249	ENSGALG00000012297/ENSGALG00000011708/ENSGALG00000005853/ENSGALG00000008907/ENSGALG00000001573/ENSGALG00000004930/ENSGALG00000050508/ENSGALG00000026902/ENSGALG00000003138/ENSGALG00000006835/ENSGALG00000004128/ENSGALG00000005621/ENSGALG00000039837/novel.1325/ENSGALG00000008885/ENSGALG00000003863/ENSGALG00000000824/ENSGALG00000013060/ENSGALG00000008456/ENSGALG00000045212/ENSGALG00000009640/ENSGALG0…	gga:421614/gga:396445/gga:428707/gga:416730/gga:395190/gga:100858928/gga:427721/gga:429367/gga:429211/gga:396434/gga:428691/gga:374175/gga:414885/gga:777528/gga:424116/gga:771952/gga:428278/gga:420935/gga:374169/gga:428279/gga:428881/gga:395759/gga:423723/gga:395971/gga:374174/gga:416150/gga:427267	27	14	ENSGALG00000011708/ENSGALG00000008907/ENSGALG00000001573/ENSGALG00000004930/ENSGALG00000050508/ENSGALG00000026902/ENSGALG00000006835/ENSGALG00000004128/ENSGALG00000039837/novel.1325/ENSGALG00000003863/ENSGALG00000045212/ENSGALG00000014182/ENSGALG00000033061	13	ENSGALG00000012297/ENSGALG00000005853/ENSGALG00000003138/ENSGALG00000005621/ENSGALG00000008885/ENSGALG00000000824/ENSGALG00000013060/ENSGALG00000008456/ENSGALG00000009640/ENSGALG00000009400/ENSGALG00000004809/ENSGALG00000001383/ENSGALG00000054445
gga04512	ECM-receptor interaction	15/499	82/4685	0.024578	0.585775	ENSGALG00000003283/ENSGALG00000036798/ENSGALG00000016843/ENSGALG00000035879/ENSGALG00000050875/ENSGALG00000039216/ENSGALG00000039990/ENSGALG00000015001/ENSGALG00000003923/ENSGALG00000030712/ENSGALG00000035717/ENSGALG00000006802/ENSGALG00000005974/ENSGALG00000017272/ENSGALG00000003578	gga:420120/gga:395530/gga:418752/gga:101749098/gga:107049666/gga:396292/gga:396440/gga:421749/gga:396548/gga:395069/gga:429806/gga:373980/gga:396000/gga:419031/gga:396133	15	14	ENSGALG00000003283/ENSGALG00000036798/ENSGALG00000016843/ENSGALG00000035879/ENSGALG00000050875/ENSGALG00000039216/ENSGALG00000039990/ENSGALG00000015001/ENSGALG00000003923/ENSGALG00000035717/ENSGALG00000006802/ENSGALG00000005974/ENSGALG00000017272/ENSGALG00000003578	1	ENSGALG00000030712
gga04115	p53 signaling pathway	12/499	63/4685	0.0315568	0.633572	ENSGALG00000009476/ENSGALG00000040794/ENSGALG00000017159/ENSGALG00000037940/ENSGALG00000028115/ENSGALG00000038217/ENSGALG00000027207/ENSGALG00000012873/ENSGALG00000004500/ENSGALG00000004897/ENSGALG00000007555/ENSGALG00000003329	gga:420558/gga:420231/gga:395401/gga:420790/gga:408037/gga:423172/gga:421682/gga:420900/gga:429072/gga:425204/gga:396341/gga:770613	12	8	ENSGALG00000009476/ENSGALG00000017159/ENSGALG00000037940/ENSGALG00000028115/ENSGALG00000027207/ENSGALG00000012873/ENSGALG00000007555/ENSGALG00000003329	4	ENSGALG00000040794/ENSGALG00000038217/ENSGALG00000004500/ENSGALG00000004897
gga04510	Focal adhesion	27/499	178/4685	0.0354446	0.633572	ENSGALG00000003283/ENSGALG00000011708/ENSGALG00000036798/ENSGALG00000000681/ENSGALG00000016843/ENSGALG00000028567/ENSGALG00000035879/ENSGALG00000050875/ENSGALG00000039216/ENSGALG00000039990/ENSGALG00000015001/ENSGALG00000042458/ENSGALG00000003923/ENSGALG00000030712/ENSGALG00000006802/ENSGALG00000036496/ENSGALG00000000824/ENSGALG00000033295/ENSGALG00000001476/ENSGALG00000038635/ENSGALG00000005974/…	gga:420120/gga:396445/gga:395530/gga:419083/gga:418752/gga:396215/gga:101749098/gga:107049666/gga:396292/gga:396440/gga:421749/gga:373918/gga:396548/gga:395069/gga:373980/gga:396024/gga:428278/gga:417772/gga:419867/gga:396284/gga:396000/gga:424826/gga:419031/gga:396133/gga:408035/gga:395261/gga:396341	27	23	ENSGALG00000003283/ENSGALG00000011708/ENSGALG00000036798/ENSGALG00000016843/ENSGALG00000028567/ENSGALG00000035879/ENSGALG00000050875/ENSGALG00000039216/ENSGALG00000039990/ENSGALG00000015001/ENSGALG00000042458/ENSGALG00000003923/ENSGALG00000006802/ENSGALG00000036496/ENSGALG00000033295/ENSGALG00000001476/ENSGALG00000038635/ENSGALG00000005974/ENSGALG00000005505/ENSGALG00000017272/ENSGALG00000003578/…	4	ENSGALG00000000681/ENSGALG00000030712/ENSGALG00000000824/ENSGALG00000012155
gga04810	Regulation of actin cytoskeleton	27/499	182/4685	0.0451869	0.681559	ENSGALG00000011708/ENSGALG00000000681/ENSGALG00000028567/ENSGALG00000035879/ENSGALG00000050875/ENSGALG00000042458/ENSGALG00000025748/ENSGALG00000013253/ENSGALG00000036496/ENSGALG00000045521/ENSGALG00000000824/ENSGALG00000009640/ENSGALG00000006552/ENSGALG00000042767/ENSGALG00000031255/novel.477/ENSGALG00000048592/ENSGALG00000026383/ENSGALG00000038635/ENSGALG00000002203/ENSGALG00000005505/ENSGALG00…	gga:396445/gga:419083/gga:396215/gga:101749098/gga:107049666/gga:373918/gga:378917/gga:100857811/gga:396024/gga:770457/gga:428278/gga:428881/gga:396145/gga:426086/gga:396094/gga:415591/gga:374180/gga:408047/gga:396284/gga:395453/gga:424826/gga:396133/gga:408035/gga:395774/gga:107053160/gga:374040/gga:417750	27	19	ENSGALG00000011708/ENSGALG00000028567/ENSGALG00000035879/ENSGALG00000050875/ENSGALG00000042458/ENSGALG00000025748/ENSGALG00000013253/ENSGALG00000036496/ENSGALG00000031255/ENSGALG00000048592/ENSGALG00000026383/ENSGALG00000038635/ENSGALG00000002203/ENSGALG00000005505/ENSGALG00000003578/ENSGALG00000001446/ENSGALG00000019866/ENSGALG00000053875/ENSGALG00000048926	8	ENSGALG00000000681/ENSGALG00000045521/ENSGALG00000000824/ENSGALG00000009640/ENSGALG00000006552/ENSGALG00000042767/novel.477/ENSGALG00000012155
gga04110	Cell cycle	18/499	113/4685	0.0515388	0.681559	ENSGALG00000009476/ENSGALG00000010346/ENSGALG00000040794/ENSGALG00000012875/ENSGALG00000008585/ENSGALG00000005769/ENSGALG00000008963/ENSGALG00000017159/ENSGALG00000004179/ENSGALG00000038915/ENSGALG00000015874/ENSGALG00000028115/ENSGALG00000016997/ENSGALG00000006743/ENSGALG00000038469/ENSGALG00000010623/ENSGALG00000000596/ENSGALG00000007555	gga:420558/gga:396438/gga:420231/gga:427918/gga:395188/gga:423045/gga:420536/gga:395401/gga:416842/gga:420206/gga:421849/gga:408037/gga:386582/gga:416955/gga:420375/gga:424640/gga:419960/gga:396341	18	10	ENSGALG00000009476/ENSGALG00000010346/ENSGALG00000008585/ENSGALG00000005769/ENSGALG00000017159/ENSGALG00000038915/ENSGALG00000028115/ENSGALG00000016997/ENSGALG00000006743/ENSGALG00000007555	8	ENSGALG00000040794/ENSGALG00000012875/ENSGALG00000008963/ENSGALG00000004179/ENSGALG00000015874/ENSGALG00000038469/ENSGALG00000010623/ENSGALG00000000596
gga00230	Purine metabolism	19/499	121/4685	0.0524276	0.681559	ENSGALG00000042374/ENSGALG00000039696/ENSGALG00000044146/ENSGALG00000030493/ENSGALG00000010284/ENSGALG00000025735/ENSGALG00000031397/ENSGALG00000007172/ENSGALG00000037587/ENSGALG00000008885/ENSGALG00000013060/ENSGALG00000031244/ENSGALG00000008834/ENSGALG00000002688/ENSGALG00000050760/ENSGALG00000037869/ENSGALG00000003689/ENSGALG00000054059/ENSGALG00000006098	gga:424133/gga:395797/gga:769958/gga:428447/gga:425028/gga:378929/gga:395080/gga:416071/gga:426928/gga:424116/gga:420935/gga:395340/gga:101747367/gga:395915/gga:107050028/gga:107055115/gga:423678/gga:426929/gga:395653	19	12	ENSGALG00000039696/ENSGALG00000030493/ENSGALG00000031397/ENSGALG00000037587/ENSGALG00000031244/ENSGALG00000008834/ENSGALG00000002688/ENSGALG00000050760/ENSGALG00000037869/ENSGALG00000003689/ENSGALG00000054059/ENSGALG00000006098	7	ENSGALG00000042374/ENSGALG00000044146/ENSGALG00000010284/ENSGALG00000025735/ENSGALG00000007172/ENSGALG00000008885/ENSGALG00000013060
gga01040	Biosynthesis of unsaturated fatty acids	6/499	28/4685	0.0701234	0.835637	ENSGALG00000007127/ENSGALG00000025772/ENSGALG00000005776/ENSGALG00000011704/ENSGALG00000020486/ENSGALG00000007178	gga:423120/gga:770955/gga:424491/gga:424251/gga:423119/gga:423122	6	3	ENSGALG00000005776/ENSGALG00000011704/ENSGALG00000007178	3	ENSGALG00000007127/ENSGALG00000025772/ENSGALG00000020486
gga00430	Taurine and hypotaurine metabolism	3/499	10/4685	0.0816348	0.897983	ENSGALG00000002358/ENSGALG00000040436/ENSGALG00000011447	gga:427391/gga:395395/gga:100857134	3	1	ENSGALG00000002358	2	ENSGALG00000040436/ENSGALG00000011447
gga00500	Starch and sucrose metabolism	6/499	30/4685	0.0924247	0.926807	ENSGALG00000030034/ENSGALG00000037587/ENSGALG00000009511/ENSGALG00000008508/ENSGALG00000021039/ENSGALG00000054059	gga:100857298/gga:426928/gga:425007/gga:421248/gga:423698/gga:426929	6	5	ENSGALG00000030034/ENSGALG00000037587/ENSGALG00000008508/ENSGALG00000021039/ENSGALG00000054059	1	ENSGALG00000009511
gga00511	Other glycan degradation	4/499	17/4685	0.0988139	0.926807	ENSGALG00000028960/ENSGALG00000031002/ENSGALG00000037467/ENSGALG00000011816	gga:430542/gga:107050229/gga:107049056/gga:430102	4	3	ENSGALG00000028960/ENSGALG00000031002/ENSGALG00000011816	1	ENSGALG00000037467
gga03450	Non-homologous end-joining	3/499	11/4685	0.103699	0.926807	ENSGALG00000011492/ENSGALG00000006983/ENSGALG00000011932	gga:424222/gga:396351/gga:395767	3	0		3	ENSGALG00000011492/ENSGALG00000006983/ENSGALG00000011932
gga04114	Oocyte meiosis	14/499	93/4685	0.114041	0.959288	ENSGALG00000040794/ENSGALG00000009828/ENSGALG00000008585/ENSGALG00000005621/ENSGALG00000013060/ENSGALG00000006552/ENSGALG00000031244/ENSGALG00000004179/ENSGALG00000050760/ENSGALG00000006743/ENSGALG00000002150/ENSGALG00000037136/ENSGALG00000033061/ENSGALG00000000596	gga:420231/gga:421372/gga:395188/gga:374175/gga:420935/gga:396145/gga:395340/gga:416842/gga:107050028/gga:416955/gga:415326/gga:386579/gga:374174/gga:419960	14	7	ENSGALG00000009828/ENSGALG00000008585/ENSGALG00000031244/ENSGALG00000050760/ENSGALG00000006743/ENSGALG00000037136/ENSGALG00000033061	7	ENSGALG00000040794/ENSGALG00000005621/ENSGALG00000013060/ENSGALG00000006552/ENSGALG00000004179/ENSGALG00000002150/ENSGALG00000000596
gga04622	RIG-I-like receptor signaling pathway	8/499	48/4685	0.13239	0.999423	ENSGALG00000041129/ENSGALG00000007932/ENSGALG00000011668/ENSGALG00000037854/ENSGALG00000015387/ENSGALG00000041192/ENSGALG00000009574/ENSGALG00000016231	gga:768990/gga:423163/gga:395872/gga:426629/gga:421784/gga:424185/gga:407090/gga:418567	8	6	ENSGALG00000041129/ENSGALG00000011668/ENSGALG00000037854/ENSGALG00000015387/ENSGALG00000041192/ENSGALG00000016231	2	ENSGALG00000007932/ENSGALG00000009574
gga04530	Tight junction	19/499	137/4685	0.136982	0.999423	ENSGALG00000008398/ENSGALG00000028567/ENSGALG00000032986/ENSGALG00000035086/ENSGALG00000006520/ENSGALG00000042458/ENSGALG00000010662/ENSGALG00000000748/ENSGALG00000036496/ENSGALG00000013892/ENSGALG00000031355/ENSGALG00000015410/ENSGALG00000012159/ENSGALG00000001476/ENSGALG00000048940/ENSGALG00000038635/ENSGALG00000003572/ENSGALG00000007555/ENSGALG00000048926	gga:769757/gga:396215/gga:100049619/gga:100996929/gga:396211/gga:373918/gga:100858888/gga:420070/gga:396024/gga:421688/gga:374119/gga:408032/gga:374197/gga:419867/gga:417537/gga:396284/gga:420132/gga:396341/gga:417750	19	15	ENSGALG00000008398/ENSGALG00000028567/ENSGALG00000032986/ENSGALG00000035086/ENSGALG00000006520/ENSGALG00000042458/ENSGALG00000000748/ENSGALG00000036496/ENSGALG00000013892/ENSGALG00000031355/ENSGALG00000012159/ENSGALG00000001476/ENSGALG00000038635/ENSGALG00000007555/ENSGALG00000048926	4	ENSGALG00000010662/ENSGALG00000015410/ENSGALG00000048940/ENSGALG00000003572
gga00330	Arginine and proline metabolism	7/499	41/4685	0.139779	0.999423	ENSGALG00000042030/ENSGALG00000008229/ENSGALG00000050508/ENSGALG00000007728/ENSGALG00000034655/ENSGALG00000006677/ENSGALG00000023435	gga:419057/gga:426812/gga:427721/gga:770734/gga:423976/gga:416326/gga:395504	7	4	ENSGALG00000042030/ENSGALG00000008229/ENSGALG00000050508/ENSGALG00000034655	3	ENSGALG00000007728/ENSGALG00000006677/ENSGALG00000023435
gga04514	Cell adhesion molecules (CAMs)	15/499	107/4685	0.161759	0.999973	ENSGALG00000015624/ENSGALG00000027255/ENSGALG00000050875/ENSGALG00000036925/ENSGALG00000040938/ENSGALG00000010662/ENSGALG00000031430/ENSGALG00000007948/ENSGALG00000001177/ENSGALG00000046125/ENSGALG00000053667/ENSGALG00000031424/ENSGALG00000008669/ENSGALG00000043016/ENSGALG00000032349	gga:395565/gga:423385/gga:107049666/gga:772356/gga:424980/gga:100858888/gga:424402/gga:428862/gga:419856/gga:771243/gga:768858/gga:374102/gga:396249/gga:101748655/gga:374068	15	10	ENSGALG00000015624/ENSGALG00000050875/ENSGALG00000036925/ENSGALG00000031430/ENSGALG00000001177/ENSGALG00000046125/ENSGALG00000031424/ENSGALG00000008669/ENSGALG00000043016/ENSGALG00000032349	5	ENSGALG00000027255/ENSGALG00000040938/ENSGALG00000010662/ENSGALG00000007948/ENSGALG00000053667
gga00590	Arachidonic acid metabolism	7/499	43/4685	0.1675	0.999973	ENSGALG00000012791/ENSGALG00000044307/ENSGALG00000030886/ENSGALG00000014176/ENSGALG00000016027/ENSGALG00000046708/ENSGALG00000008727	gga:418101/gga:771552/gga:374110/gga:426747/gga:418512/gga:417193/gga:101749229	7	3	ENSGALG00000030886/ENSGALG00000046708/ENSGALG00000008727	4	ENSGALG00000012791/ENSGALG00000044307/ENSGALG00000014176/ENSGALG00000016027
gga04914	Progesterone-mediated oocyte maturation	11/499	76/4685	0.18071	0.999973	ENSGALG00000013060/ENSGALG00000006552/ENSGALG00000031244/ENSGALG00000033212/ENSGALG00000004179/ENSGALG00000050760/ENSGALG00000002150/ENSGALG00000037136/ENSGALG00000038469/ENSGALG00000005505/ENSGALG00000000596	gga:420935/gga:396145/gga:395340/gga:423463/gga:416842/gga:107050028/gga:415326/gga:386579/gga:420375/gga:424826/gga:419960	11	5	ENSGALG00000031244/ENSGALG00000033212/ENSGALG00000050760/ENSGALG00000037136/ENSGALG00000005505	6	ENSGALG00000013060/ENSGALG00000006552/ENSGALG00000004179/ENSGALG00000002150/ENSGALG00000038469/ENSGALG00000000596
gga00533	Glycosaminoglycan biosynthesis - keratan sulfate	3/499	14/4685	0.180973	0.999973	ENSGALG00000000901/ENSGALG00000015069/ENSGALG00000008440	gga:427567/gga:418341/gga:428866	3	0		3	ENSGALG00000000901/ENSGALG00000015069/ENSGALG00000008440
gga00600	Sphingolipid metabolism	7/499	44/4685	0.182205	0.999973	ENSGALG00000009037/ENSGALG00000028960/ENSGALG00000010902/ENSGALG00000031002/ENSGALG00000037467/ENSGALG00000005599/ENSGALG00000001592	gga:768538/gga:430542/gga:771503/gga:107050229/gga:107049056/gga:428949/gga:420088	7	3	ENSGALG00000028960/ENSGALG00000031002/ENSGALG00000001592	4	ENSGALG00000009037/ENSGALG00000010902/ENSGALG00000037467/ENSGALG00000005599
gga04260	Cardiac muscle contraction	8/499	52/4685	0.183549	0.999973	ENSGALG00000003521/ENSGALG00000015358/ENSGALG00000035996/ENSGALG00000025819/ENSGALG00000003911/ENSGALG00000035594/ENSGALG00000054166/ENSGALG00000030985	gga:396366/gga:395534/gga:420243/gga:415752/gga:417429/gga:395350/gga:107050634/gga:395279	8	5	ENSGALG00000003521/ENSGALG00000035996/ENSGALG00000025819/ENSGALG00000035594/ENSGALG00000054166	3	ENSGALG00000015358/ENSGALG00000003911/ENSGALG00000030985
gga00260	Glycine, serine and threonine metabolism	6/499	37/4685	0.195374	0.999973	ENSGALG00000002638/ENSGALG00000033522/ENSGALG00000008229/ENSGALG00000023435/ENSGALG00000005423/ENSGALG00000020943	gga:423635/gga:420015/gga:426812/gga:395504/gga:426806/gga:770344	6	4	ENSGALG00000002638/ENSGALG00000033522/ENSGALG00000008229/ENSGALG00000005423	2	ENSGALG00000023435/ENSGALG00000020943
gga00515	Mannose type O-glycan biosynthesis	4/499	22/4685	0.201023	0.999973	ENSGALG00000012559/ENSGALG00000001611/ENSGALG00000042116/ENSGALG00000015075	gga:418062/gga:373949/gga:771133/gga:408180	4	1	ENSGALG00000042116	3	ENSGALG00000012559/ENSGALG00000001611/ENSGALG00000015075
gga00770	Pantothenate and CoA biosynthesis	3/499	15/4685	0.209455	0.999973	ENSGALG00000037587/ENSGALG00000011447/ENSGALG00000054059	gga:426928/gga:100857134/gga:426929	3	2	ENSGALG00000037587/ENSGALG00000054059	1	ENSGALG00000011447
gga03022	Basal transcription factors	6/499	38/4685	0.212722	0.999973	ENSGALG00000012145/ENSGALG00000008241/ENSGALG00000013600/ENSGALG00000002399/ENSGALG00000049138/ENSGALG00000016974	gga:776269/gga:423872/gga:428778/gga:100858972/gga:107050330/gga:418843	6	4	ENSGALG00000008241/ENSGALG00000002399/ENSGALG00000049138/ENSGALG00000016974	2	ENSGALG00000012145/ENSGALG00000013600
gga00760	Nicotinate and nicotinamide metabolism	5/499	31/4685	0.229643	0.999973	ENSGALG00000044146/ENSGALG00000031397/ENSGALG00000037587/ENSGALG00000020876/ENSGALG00000054059	gga:769958/gga:395080/gga:426928/gga:424072/gga:426929	5	4	ENSGALG00000031397/ENSGALG00000037587/ENSGALG00000020876/ENSGALG00000054059	1	ENSGALG00000044146
gga04933	AGE-RAGE signaling pathway in diabetic complications	12/499	89/4685	0.234654	0.999973	ENSGALG00000036798/ENSGALG00000016843/ENSGALG00000008907/ENSGALG00000010346/ENSGALG00000031430/ENSGALG00000011668/ENSGALG00000045212/ENSGALG00000006707/ENSGALG00000035584/ENSGALG00000005505/ENSGALG00000003578/ENSGALG00000007555	gga:395530/gga:418752/gga:416730/gga:396438/gga:424402/gga:395872/gga:428279/gga:422257/gga:396340/gga:424826/gga:396133/gga:396341	12	12	ENSGALG00000036798/ENSGALG00000016843/ENSGALG00000008907/ENSGALG00000010346/ENSGALG00000031430/ENSGALG00000011668/ENSGALG00000045212/ENSGALG00000006707/ENSGALG00000035584/ENSGALG00000005505/ENSGALG00000003578/ENSGALG00000007555	0
gga04621	NOD-like receptor signaling pathway	15/499	115/4685	0.239073	0.999973	ENSGALG00000005631/ENSGALG00000008907/ENSGALG00000023451/ENSGALG00000041129/ENSGALG00000007932/ENSGALG00000011668/ENSGALG00000003863/ENSGALG00000001049/ENSGALG00000033212/ENSGALG00000052647/ENSGALG00000030661/ENSGALG00000014723/ENSGALG00000043606/ENSGALG00000015387/ENSGALG00000042201	gga:424835/gga:416730/gga:427502/gga:768990/gga:423163/gga:395872/gga:771952/gga:395764/gga:423463/gga:417499/gga:100858732/gga:769118/gga:395366/gga:421784/gga:415589	15	12	ENSGALG00000005631/ENSGALG00000008907/ENSGALG00000023451/ENSGALG00000041129/ENSGALG00000011668/ENSGALG00000003863/ENSGALG00000001049/ENSGALG00000033212/ENSGALG00000030661/ENSGALG00000014723/ENSGALG00000043606/ENSGALG00000015387	3	ENSGALG00000007932/ENSGALG00000052647/ENSGALG00000042201
gga00592	alpha-Linolenic acid metabolism	4/499	24/4685	0.248373	0.999973	ENSGALG00000044307/ENSGALG00000014176/ENSGALG00000008727/ENSGALG00000007178	gga:771552/gga:426747/gga:101749229/gga:423122	4	2	ENSGALG00000008727/ENSGALG00000007178	2	ENSGALG00000044307/ENSGALG00000014176
gga00561	Glycerolipid metabolism	8/499	57/4685	0.257299	0.999973	ENSGALG00000004230/ENSGALG00000043734/ENSGALG00000011221/ENSGALG00000008229/ENSGALG00000023517/ENSGALG00000034436/ENSGALG00000037854/ENSGALG00000005721	gga:427495/gga:426846/gga:422610/gga:426812/gga:772114/gga:417165/gga:426629/gga:424839	8	4	ENSGALG00000004230/ENSGALG00000008229/ENSGALG00000037854/ENSGALG00000005721	4	ENSGALG00000043734/ENSGALG00000011221/ENSGALG00000023517/ENSGALG00000034436
gga04010	MAPK signaling pathway	30/499	250/4685	0.267353	0.999973	ENSGALG00000000681/ENSGALG00000044307/ENSGALG00000010346/ENSGALG00000031572/ENSGALG00000043641/ENSGALG00000025748/ENSGALG00000007932/ENSGALG00000051055/ENSGALG00000045521/ENSGALG00000008456/ENSGALG00000006552/ENSGALG00000013892/ENSGALG00000031255/ENSGALG00000036093/ENSGALG00000006368/ENSGALG00000000625/ENSGALG00000006647/ENSGALG00000003911/ENSGALG00000037136/ENSGALG00000008727/ENSGALG00000033854/…	gga:419083/gga:771552/gga:396438/gga:101750513/gga:107055370/gga:378917/gga:423163/gga:107050884/gga:770457/gga:374169/gga:396145/gga:421688/gga:396094/gga:770905/gga:423085/gga:426737/gga:770435/gga:417429/gga:386579/gga:101749229/gga:100499189/gga:419867/gga:425965/gga:395453/gga:396512/gga:408035/gga:100858422/gga:395261/gga:107050634/gga:771985	30	21	ENSGALG00000010346/ENSGALG00000031572/ENSGALG00000043641/ENSGALG00000025748/ENSGALG00000051055/ENSGALG00000013892/ENSGALG00000031255/ENSGALG00000036093/ENSGALG00000000625/ENSGALG00000006647/ENSGALG00000037136/ENSGALG00000008727/ENSGALG00000033854/ENSGALG00000001476/ENSGALG00000039720/ENSGALG00000002203/ENSGALG00000028037/ENSGALG00000035726/ENSGALG00000054718/ENSGALG00000054166/ENSGALG00000040855	9	ENSGALG00000000681/ENSGALG00000044307/ENSGALG00000007932/ENSGALG00000045521/ENSGALG00000008456/ENSGALG00000006552/ENSGALG00000006368/ENSGALG00000003911/ENSGALG00000012155
gga04371	Apelin signaling pathway	14/499	109/4685	0.267872	0.999973	ENSGALG00000011708/ENSGALG00000006343/ENSGALG00000008907/ENSGALG00000050508/ENSGALG00000005293/ENSGALG00000000824/ENSGALG00000013060/ENSGALG00000037558/ENSGALG00000031244/ENSGALG00000050760/ENSGALG00000009400/ENSGALG00000014723/ENSGALG00000054445/ENSGALG00000007555	gga:396445/gga:423787/gga:416730/gga:427721/gga:771014/gga:428278/gga:420935/gga:426373/gga:395340/gga:107050028/gga:395759/gga:769118/gga:427267/gga:396341	14	10	ENSGALG00000011708/ENSGALG00000006343/ENSGALG00000008907/ENSGALG00000050508/ENSGALG00000005293/ENSGALG00000037558/ENSGALG00000031244/ENSGALG00000050760/ENSGALG00000014723/ENSGALG00000007555	4	ENSGALG00000000824/ENSGALG00000013060/ENSGALG00000009400/ENSGALG00000054445
gga01212	Fatty acid metabolism	7/499	51/4685	0.297397	0.999973	ENSGALG00000007127/ENSGALG00000025772/ENSGALG00000005776/ENSGALG00000007072/ENSGALG00000011704/ENSGALG00000020486/ENSGALG00000007178	gga:423120/gga:770955/gga:424491/gga:416969/gga:424251/gga:423119/gga:423122	7	4	ENSGALG00000005776/ENSGALG00000007072/ENSGALG00000011704/ENSGALG00000007178	3	ENSGALG00000007127/ENSGALG00000025772/ENSGALG00000020486
gga00410	beta-Alanine metabolism	4/499	26/4685	0.29779	0.999973	ENSGALG00000033522/ENSGALG00000008229/ENSGALG00000040436/ENSGALG00000011447	gga:420015/gga:426812/gga:395395/gga:100857134	4	2	ENSGALG00000033522/ENSGALG00000008229	2	ENSGALG00000040436/ENSGALG00000011447
gga00900	Terpenoid backbone biosynthesis	3/499	18/4685	0.299221	0.999973	ENSGALG00000014948/ENSGALG00000015397/ENSGALG00000042853	gga:395145/gga:427299/gga:427092	3	2	ENSGALG00000014948/ENSGALG00000015397	1	ENSGALG00000042853
gga04217	Necroptosis	14/499	112/4685	0.302812	0.999973	ENSGALG00000044307/ENSGALG00000023451/ENSGALG00000005621/ENSGALG00000002095/ENSGALG00000014023/ENSGALG00000001049/ENSGALG00000033212/ENSGALG00000030661/ENSGALG00000008508/ENSGALG00000010186/ENSGALG00000002766/ENSGALG00000008727/ENSGALG00000033087/ENSGALG00000033061	gga:771552/gga:427502/gga:374175/gga:419150/gga:426361/gga:395764/gga:423463/gga:100858732/gga:421248/gga:396240/gga:415686/gga:101749229/gga:768406/gga:374174	14	11	ENSGALG00000023451/ENSGALG00000002095/ENSGALG00000001049/ENSGALG00000033212/ENSGALG00000030661/ENSGALG00000008508/ENSGALG00000010186/ENSGALG00000002766/ENSGALG00000008727/ENSGALG00000033087/ENSGALG00000033061	3	ENSGALG00000044307/ENSGALG00000005621/ENSGALG00000014023
gga04261	Adrenergic signaling in cardiomyocytes	14/499	114/4685	0.326795	0.999973	ENSGALG00000003521/ENSGALG00000008907/ENSGALG00000009828/ENSGALG00000005621/ENSGALG00000013060/ENSGALG00000015358/ENSGALG00000047060/ENSGALG00000031244/ENSGALG00000050760/ENSGALG00000003911/ENSGALG00000033061/ENSGALG00000035594/ENSGALG00000054166/ENSGALG00000030985	gga:396366/gga:416730/gga:421372/gga:374175/gga:420935/gga:395534/gga:107051305/gga:395340/gga:107050028/gga:417429/gga:374174/gga:395350/gga:107050634/gga:395279	14	9	ENSGALG00000003521/ENSGALG00000008907/ENSGALG00000009828/ENSGALG00000047060/ENSGALG00000031244/ENSGALG00000050760/ENSGALG00000033061/ENSGALG00000035594/ENSGALG00000054166	5	ENSGALG00000005621/ENSGALG00000013060/ENSGALG00000015358/ENSGALG00000003911/ENSGALG00000030985
gga00603	Glycosphingolipid biosynthesis - globo and isoglobo series	2/499	12/4685	0.370913	0.999973	ENSGALG00000042116/ENSGALG00000054759	gga:771133/gga:425011	2	2	ENSGALG00000042116/ENSGALG00000054759	0
gga00563	Glycosylphosphatidylinositol (GPI)-anchor biosynthesis	3/499	21/4685	0.390602	0.999973	ENSGALG00000012903/ENSGALG00000010768/ENSGALG00000037734	gga:420908/gga:428583/gga:100858627	3	1	ENSGALG00000037734	2	ENSGALG00000012903/ENSGALG00000010768
gga00630	Glyoxylate and dicarboxylate metabolism	4/499	30/4685	0.398798	0.999973	ENSGALG00000000109/ENSGALG00000010225/ENSGALG00000005423/ENSGALG00000020943	gga:769005/gga:423347/gga:426806/gga:770344	4	2	ENSGALG00000000109/ENSGALG00000005423	2	ENSGALG00000010225/ENSGALG00000020943
gga00120	Primary bile acid biosynthesis	2/499	13/4685	0.410414	0.999973	ENSGALG00000003326/ENSGALG00000006842	gga:427429/gga:419303	2	2	ENSGALG00000003326/ENSGALG00000006842	0
gga00601	Glycosphingolipid biosynthesis - lacto and neolacto series	3/499	22/4685	0.420536	0.999973	ENSGALG00000042116/ENSGALG00000054759/ENSGALG00000015069	gga:771133/gga:425011/gga:418341	3	2	ENSGALG00000042116/ENSGALG00000054759	1	ENSGALG00000015069
gga00240	Pyrimidine metabolism	7/499	58/4685	0.423754	0.999973	ENSGALG00000044146/ENSGALG00000030493/ENSGALG00000031397/ENSGALG00000037587/ENSGALG00000013073/ENSGALG00000002688/ENSGALG00000054059	gga:769958/gga:428447/gga:395080/gga:426928/gga:420942/gga:395915/gga:426929	7	6	ENSGALG00000030493/ENSGALG00000031397/ENSGALG00000037587/ENSGALG00000013073/ENSGALG00000002688/ENSGALG00000054059	1	ENSGALG00000044146
gga00620	Pyruvate metabolism	4/499	31/4685	0.423858	0.999973	ENSGALG00000008229/ENSGALG00000010225/ENSGALG00000005398/ENSGALG00000005423	gga:426812/gga:423347/gga:416537/gga:426806	4	2	ENSGALG00000008229/ENSGALG00000005423	2	ENSGALG00000010225/ENSGALG00000005398
gga00052	Galactose metabolism	4/499	32/4685	0.448652	0.999973	ENSGALG00000030034/ENSGALG00000009511/ENSGALG00000006939/ENSGALG00000021039	gga:100857298/gga:425007/gga:374064/gga:423698	4	3	ENSGALG00000030034/ENSGALG00000006939/ENSGALG00000021039	1	ENSGALG00000009511
gga00220	Arginine biosynthesis	2/499	14/4685	0.448654	0.999973	ENSGALG00000050508/ENSGALG00000002558	gga:427721/gga:396498	2	2	ENSGALG00000050508/ENSGALG00000002558	0
gga00360	Phenylalanine metabolism	2/499	14/4685	0.448654	0.999973	ENSGALG00000033522/ENSGALG00000000893	gga:420015/gga:415884	2	1	ENSGALG00000033522	1	ENSGALG00000000893
gga00062	Fatty acid elongation	3/499	23/4685	0.44996	0.999973	ENSGALG00000025772/ENSGALG00000005776/ENSGALG00000011704	gga:770955/gga:424491/gga:424251	3	2	ENSGALG00000005776/ENSGALG00000011704	1	ENSGALG00000025772
gga00650	Butanoate metabolism	3/499	23/4685	0.44996	0.999973	ENSGALG00000006976/ENSGALG00000040436/ENSGALG00000007072	gga:424892/gga:395395/gga:416969	3	1	ENSGALG00000007072	2	ENSGALG00000006976/ENSGALG00000040436
gga04744	Phototransduction	3/499	23/4685	0.44996	0.999973	ENSGALG00000002848/ENSGALG00000001696/ENSGALG00000002800	gga:396486/gga:768877/gga:429125	3	1	ENSGALG00000002800	2	ENSGALG00000002848/ENSGALG00000001696
gga04350	TGF-beta signaling pathway	10/499	88/4685	0.464637	0.999973	ENSGALG00000034616/ENSGALG00000010346/ENSGALG00000035901/ENSGALG00000004960/ENSGALG00000047915/ENSGALG00000053285/ENSGALG00000035016/ENSGALG00000038915/ENSGALG00000006309/ENSGALG00000055023	gga:396361/gga:396438/gga:107052761/gga:373992/gga:427315/gga:374096/gga:395852/gga:420206/gga:395679/gga:107049247	10	8	ENSGALG00000034616/ENSGALG00000010346/ENSGALG00000035901/ENSGALG00000004960/ENSGALG00000053285/ENSGALG00000035016/ENSGALG00000038915/ENSGALG00000006309	2	ENSGALG00000047915/ENSGALG00000055023
gga05132	Salmonella infection	8/499	70/4685	0.473	0.999973	ENSGALG00000011668/novel.2104/ENSGALG00000001049/ENSGALG00000041814/ENSGALG00000028037/ENSGALG00000019866/ENSGALG00000054718/ENSGALG00000048926	gga:395872/gga:395261/gga:395764/gga:418979/gga:396512/gga:107053160/gga:395261/gga:417750	8	8	ENSGALG00000011668/novel.2104/ENSGALG00000001049/ENSGALG00000041814/ENSGALG00000028037/ENSGALG00000019866/ENSGALG00000054718/ENSGALG00000048926	0
gga00051	Fructose and mannose metabolism	4/499	33/4685	0.473101	0.999973	ENSGALG00000002648/ENSGALG00000006939/ENSGALG00000021039/ENSGALG00000037854	gga:770049/gga:374064/gga:423698/gga:426629	4	4	ENSGALG00000002648/ENSGALG00000006939/ENSGALG00000021039/ENSGALG00000037854	0
gga00350	Tyrosine metabolism	4/499	33/4685	0.473101	0.999973	ENSGALG00000033522/ENSGALG00000000893/ENSGALG00000020876/ENSGALG00000016370	gga:420015/gga:415884/gga:424072/gga:776120	4	2	ENSGALG00000033522/ENSGALG00000020876	2	ENSGALG00000000893/ENSGALG00000016370
gga00450	Selenocompound metabolism	2/499	15/4685	0.485454	0.999973	ENSGALG00000054571/ENSGALG00000003689	gga:418082/gga:423678	2	2	ENSGALG00000054571/ENSGALG00000003689	0
gga00980	Metabolism of xenobiotics by cytochrome P450	4/499	34/4685	0.497132	0.999973	ENSGALG00000010303/ENSGALG00000028551/ENSGALG00000016027/ENSGALG00000001369	gga:421447/gga:100859645/gga:418512/gga:419861	4	1	ENSGALG00000028551	3	ENSGALG00000010303/ENSGALG00000016027/ENSGALG00000001369
gga04216	Ferroptosis	4/499	34/4685	0.497132	0.999973	ENSGALG00000006453/ENSGALG00000009758/ENSGALG00000014570/ENSGALG00000015387	gga:396241/gga:428731/gga:418293/gga:421784	4	4	ENSGALG00000006453/ENSGALG00000009758/ENSGALG00000014570/ENSGALG00000015387	0
gga00591	Linoleic acid metabolism	3/499	25/4685	0.506832	0.999973	ENSGALG00000044307/ENSGALG00000014176/ENSGALG00000008727	gga:771552/gga:426747/gga:101749229	3	1	ENSGALG00000008727	2	ENSGALG00000044307/ENSGALG00000014176
gga04672	Intestinal immune network for IgA production	4/499	36/4685	0.543703	0.999973	ENSGALG00000050875/ENSGALG00000053451/ENSGALG00000008669/ENSGALG00000008153	gga:107049666/gga:107049316/gga:396249/gga:416686	4	4	ENSGALG00000050875/ENSGALG00000053451/ENSGALG00000008669/ENSGALG00000008153	0
gga00100	Steroid biosynthesis	2/499	17/4685	0.554267	0.999973	ENSGALG00000042279/ENSGALG00000034436	gga:395827/gga:417165	2	0		2	ENSGALG00000042279/ENSGALG00000034436
gga04120	Ubiquitin mediated proteolysis	13/499	123/4685	0.55628	0.999973	ENSGALG00000013410/ENSGALG00000007932/ENSGALG00000011562/ENSGALG00000015775/ENSGALG00000031355/ENSGALG00000004179/ENSGALG00000005084/ENSGALG00000028009/ENSGALG00000008648/ENSGALG00000004500/ENSGALG00000000596/ENSGALG00000036263/ENSGALG00000010363	gga:426073/gga:423163/gga:421577/gga:395528/gga:374119/gga:416842/gga:417628/gga:416117/gga:395672/gga:429072/gga:419960/gga:395178/gga:422514	13	7	ENSGALG00000013410/ENSGALG00000015775/ENSGALG00000031355/ENSGALG00000028009/ENSGALG00000008648/ENSGALG00000036263/ENSGALG00000010363	6	ENSGALG00000007932/ENSGALG00000011562/ENSGALG00000004179/ENSGALG00000005084/ENSGALG00000004500/ENSGALG00000000596
gga03040	Spliceosome	11/499	104/4685	0.557897	0.999973	ENSGALG00000003824/ENSGALG00000008038/ENSGALG00000002612/ENSGALG00000009421/ENSGALG00000010973/ENSGALG00000000377/ENSGALG00000006531/ENSGALG00000009838/ENSGALG00000008429/ENSGALG00000000990/ENSGALG00000003532	gga:420144/gga:424056/gga:424773/gga:423258/gga:420618/gga:420054/gga:395403/gga:423296/gga:421243/gga:419116/gga:395629	11	10	ENSGALG00000008038/ENSGALG00000002612/ENSGALG00000009421/ENSGALG00000010973/ENSGALG00000000377/ENSGALG00000006531/ENSGALG00000009838/ENSGALG00000008429/ENSGALG00000000990/ENSGALG00000003532	1	ENSGALG00000003824
gga04540	Gap junction	8/499	76/4685	0.569937	0.999973	ENSGALG00000012297/ENSGALG00000005853/ENSGALG00000008907/ENSGALG00000009845/ENSGALG00000013060/ENSGALG00000031244/ENSGALG00000050760/ENSGALG00000012155	gga:421614/gga:428707/gga:416730/gga:395273/gga:420935/gga:395340/gga:107050028/gga:408035	8	4	ENSGALG00000008907/ENSGALG00000009845/ENSGALG00000031244/ENSGALG00000050760	4	ENSGALG00000012297/ENSGALG00000005853/ENSGALG00000013060/ENSGALG00000012155
gga00510	N-Glycan biosynthesis	5/499	47/4685	0.571383	0.999973	ENSGALG00000007976/ENSGALG00000026007/ENSGALG00000013804/ENSGALG00000005907/ENSGALG00000046858	gga:422339/gga:417199/gga:422750/gga:416017/gga:107049491	5	2	ENSGALG00000005907/ENSGALG00000046858	3	ENSGALG00000007976/ENSGALG00000026007/ENSGALG00000013804
gga04218	Cellular senescence	14/499	137/4685	0.608204	0.999973	ENSGALG00000009476/ENSGALG00000010346/ENSGALG00000023451/ENSGALG00000040794/ENSGALG00000011668/ENSGALG00000017159/ENSGALG00000037940/ENSGALG00000038915/ENSGALG00000016997/ENSGALG00000010186/ENSGALG00000038469/ENSGALG00000003503/ENSGALG00000005505/ENSGALG00000007555	gga:420558/gga:396438/gga:427502/gga:420231/gga:395872/gga:395401/gga:420790/gga:420206/gga:386582/gga:396240/gga:420375/gga:396258/gga:424826/gga:396341	14	11	ENSGALG00000009476/ENSGALG00000010346/ENSGALG00000023451/ENSGALG00000011668/ENSGALG00000017159/ENSGALG00000037940/ENSGALG00000038915/ENSGALG00000016997/ENSGALG00000010186/ENSGALG00000005505/ENSGALG00000007555	3	ENSGALG00000040794/ENSGALG00000038469/ENSGALG00000003503
gga00380	Tryptophan metabolism	4/499	39/4685	0.609119	0.999973	ENSGALG00000016685/ENSGALG00000008229/ENSGALG00000020876/ENSGALG00000000109	gga:396286/gga:426812/gga:424072/gga:769005	4	3	ENSGALG00000008229/ENSGALG00000020876/ENSGALG00000000109	1	ENSGALG00000016685
gga00010	Glycolysis / Gluconeogenesis	5/499	50/4685	0.628023	0.999973	ENSGALG00000008229/ENSGALG00000030034/ENSGALG00000006939/ENSGALG00000010225/ENSGALG00000021039	gga:426812/gga:100857298/gga:374064/gga:423347/gga:423698	5	4	ENSGALG00000008229/ENSGALG00000030034/ENSGALG00000006939/ENSGALG00000021039	1	ENSGALG00000010225
gga04912	GnRH signaling pathway	8/499	80/4685	0.629886	0.999973	ENSGALG00000044307/ENSGALG00000008907/ENSGALG00000005621/ENSGALG00000013060/ENSGALG00000031244/ENSGALG00000050760/ENSGALG00000008727/ENSGALG00000033061	gga:771552/gga:416730/gga:374175/gga:420935/gga:395340/gga:107050028/gga:101749229/gga:374174	8	5	ENSGALG00000008907/ENSGALG00000031244/ENSGALG00000050760/ENSGALG00000008727/ENSGALG00000033061	3	ENSGALG00000044307/ENSGALG00000005621/ENSGALG00000013060
gga00270	Cysteine and methionine metabolism	4/499	41/4685	0.649388	0.999973	ENSGALG00000002358/ENSGALG00000000893/ENSGALG00000041454/ENSGALG00000041461	gga:427391/gga:415884/gga:421991/gga:419287	4	2	ENSGALG00000002358/ENSGALG00000041454	2	ENSGALG00000000893/ENSGALG00000041461
gga00053	Ascorbate and aldarate metabolism	1/499	10/4685	0.676109	0.999973	ENSGALG00000008229	gga:426812	1	1	ENSGALG00000008229	0
gga00982	Drug metabolism - cytochrome P450	3/499	32/4685	0.678004	0.999973	ENSGALG00000028551/ENSGALG00000020876/ENSGALG00000003022	gga:100859645/gga:424072/gga:100857724	3	2	ENSGALG00000028551/ENSGALG00000020876	1	ENSGALG00000003022
gga04137	Mitophagy - animal	5/499	53/4685	0.679907	0.999973	ENSGALG00000011562/ENSGALG00000030024/ENSGALG00000014723/ENSGALG00000015387/ENSGALG00000005894	gga:421577/gga:395644/gga:769118/gga:421784/gga:415451	5	4	ENSGALG00000030024/ENSGALG00000014723/ENSGALG00000015387/ENSGALG00000005894	1	ENSGALG00000011562
gga00565	Ether lipid metabolism	4/499	43/4685	0.686809	0.999973	ENSGALG00000044307/ENSGALG00000014176/ENSGALG00000005599/ENSGALG00000008727	gga:771552/gga:426747/gga:428949/gga:101749229	4	1	ENSGALG00000008727	3	ENSGALG00000044307/ENSGALG00000014176/ENSGALG00000005599
gga04330	Notch signaling pathway	4/499	44/4685	0.704431	0.999973	ENSGALG00000001905/ENSGALG00000001136/ENSGALG00000045228/ENSGALG00000008514	gga:417515/gga:419390/gga:100858958/gga:423208	4	2	ENSGALG00000001136/ENSGALG00000045228	2	ENSGALG00000001905/ENSGALG00000008514
gga00983	Drug metabolism - other enzymes	5/499	55/4685	0.711691	0.999973	ENSGALG00000010284/ENSGALG00000028551/ENSGALG00000013073/ENSGALG00000002688/ENSGALG00000006098	gga:425028/gga:100859645/gga:420942/gga:395915/gga:395653	5	4	ENSGALG00000028551/ENSGALG00000013073/ENSGALG00000002688/ENSGALG00000006098	1	ENSGALG00000010284
gga00250	Alanine, aspartate and glutamate metabolism	3/499	34/4685	0.717981	0.999973	ENSGALG00000040436/ENSGALG00000002558/ENSGALG00000020943	gga:395395/gga:396498/gga:770344	3	1	ENSGALG00000002558	2	ENSGALG00000040436/ENSGALG00000020943
gga00860	Porphyrin and chlorophyll metabolism	2/499	23/4685	0.720095	0.999973	ENSGALG00000037410/ENSGALG00000007638	gga:422168/gga:416663	2	0		2	ENSGALG00000037410/ENSGALG00000007638
gga04146	Peroxisome	7/499	77/4685	0.727081	0.999973	ENSGALG00000003326/ENSGALG00000050586/ENSGALG00000029624/ENSGALG00000029657/ENSGALG00000020943/ENSGALG00000011661/ENSGALG00000006842	gga:427429/gga:420638/gga:426247/gga:107050261/gga:770344/gga:374042/gga:419303	7	6	ENSGALG00000003326/ENSGALG00000050586/ENSGALG00000029624/ENSGALG00000029657/ENSGALG00000011661/ENSGALG00000006842	1	ENSGALG00000020943
gga03018	RNA degradation	6/499	67/4685	0.73298	0.999973	ENSGALG00000035499/ENSGALG00000011624/ENSGALG00000006939/ENSGALG00000004123/ENSGALG00000003221/ENSGALG00000011494	gga:421171/gga:428595/gga:374064/gga:419189/gga:415359/gga:420669	6	3	ENSGALG00000035499/ENSGALG00000006939/ENSGALG00000003221	3	ENSGALG00000011624/ENSGALG00000004123/ENSGALG00000011494
gga00140	Steroid hormone biosynthesis	3/499	35/4685	0.736478	0.999973	ENSGALG00000013804/ENSGALG00000052980/ENSGALG00000001369	gga:422750/gga:769841/gga:419861	3	1	ENSGALG00000052980	2	ENSGALG00000013804/ENSGALG00000001369
gga04623	Cytosolic DNA-sensing pathway	3/499	35/4685	0.736478	0.999973	ENSGALG00000008749/ENSGALG00000041129/ENSGALG00000001049	gga:416723/gga:768990/gga:395764	3	3	ENSGALG00000008749/ENSGALG00000041129/ENSGALG00000001049	0
gga01230	Biosynthesis of amino acids	5/499	57/4685	0.741192	0.999973	ENSGALG00000002638/ENSGALG00000000893/ENSGALG00000002558/ENSGALG00000034655/ENSGALG00000006939	gga:423635/gga:415884/gga:396498/gga:423976/gga:374064	5	4	ENSGALG00000002638/ENSGALG00000002558/ENSGALG00000034655/ENSGALG00000006939	1	ENSGALG00000000893
gga00030	Pentose phosphate pathway	2/499	24/4685	0.742035	0.999973	ENSGALG00000002797/ENSGALG00000006939	gga:419450/gga:374064	2	2	ENSGALG00000002797/ENSGALG00000006939	0
gga01200	Carbon metabolism	9/499	99/4685	0.742086	0.999973	ENSGALG00000002638/novel.48/ENSGALG00000002797/ENSGALG00000006939/ENSGALG00000007072/ENSGALG00000010225/ENSGALG00000021039/ENSGALG00000037854/ENSGALG00000020943	gga:423635/gga:428188/gga:419450/gga:374064/gga:416969/gga:423347/gga:423698/gga:426629/gga:770344	9	7	ENSGALG00000002638/novel.48/ENSGALG00000002797/ENSGALG00000006939/ENSGALG00000007072/ENSGALG00000021039/ENSGALG00000037854	2	ENSGALG00000010225/ENSGALG00000020943
gga00562	Inositol phosphate metabolism	6/499	68/4685	0.746123	0.999973	ENSGALG00000008907/ENSGALG00000046727/ENSGALG00000045212/ENSGALG00000013814/ENSGALG00000002739/ENSGALG00000005505	gga:416730/gga:107049248/gga:428279/gga:421032/gga:771549/gga:424826	6	6	ENSGALG00000008907/ENSGALG00000046727/ENSGALG00000045212/ENSGALG00000013814/ENSGALG00000002739/ENSGALG00000005505	0
gga04070	Phosphatidylinositol signaling system	8/499	89/4685	0.746228	0.999973	ENSGALG00000008907/ENSGALG00000046727/ENSGALG00000045212/ENSGALG00000013814/ENSGALG00000002739/ENSGALG00000005505/ENSGALG00000026536/ENSGALG00000005721	gga:416730/gga:107049248/gga:428279/gga:421032/gga:771549/gga:424826/gga:419908/gga:424839	8	8	ENSGALG00000008907/ENSGALG00000046727/ENSGALG00000045212/ENSGALG00000013814/ENSGALG00000002739/ENSGALG00000005505/ENSGALG00000026536/ENSGALG00000005721	0
gga03410	Base excision repair	2/499	25/4685	0.762488	0.999973	ENSGALG00000031457/ENSGALG00000050253	gga:395510/gga:426794	2	1	ENSGALG00000031457	1	ENSGALG00000050253
gga03440	Homologous recombination	3/499	37/4685	0.770579	0.999973	ENSGALG00000009491/ENSGALG00000007676/ENSGALG00000017159	gga:769071/gga:422104/gga:395401	3	1	ENSGALG00000017159	2	ENSGALG00000009491/ENSGALG00000007676
gga05164	Influenza A	10/499	113/4685	0.778672	0.999973	ENSGALG00000009476/ENSGALG00000011668/ENSGALG00000052930/ENSGALG00000001049/ENSGALG00000016144/ENSGALG00000030661/ENSGALG00000005505/ENSGALG00000041192/ENSGALG00000016142/ENSGALG00000009574	gga:420558/gga:395872/gga:769028/gga:395764/gga:418528/gga:100858732/gga:424826/gga:424185/gga:395313/gga:407090	10	9	ENSGALG00000009476/ENSGALG00000011668/ENSGALG00000052930/ENSGALG00000001049/ENSGALG00000016144/ENSGALG00000030661/ENSGALG00000005505/ENSGALG00000041192/ENSGALG00000016142	1	ENSGALG00000009574
gga00512	Mucin type O-glycan biosynthesis	2/499	26/4685	0.78152	0.999973	ENSGALG00000010744/ENSGALG00000009078	gga:422561/gga:421305	2	1	ENSGALG00000010744	1	ENSGALG00000009078
gga04140	Autophagy - animal	10/499	114/4685	0.787906	0.999973	ENSGALG00000041459/ENSGALG00000026070/ENSGALG00000007932/ENSGALG00000004252/ENSGALG00000006552/ENSGALG00000000845/ENSGALG00000014723/ENSGALG00000015387/ENSGALG00000005505/ENSGALG00000013462	gga:107053650/gga:100857512/gga:423163/gga:420160/gga:396145/gga:419091/gga:769118/gga:421784/gga:424826/gga:420995	10	7	ENSGALG00000041459/ENSGALG00000026070/ENSGALG00000004252/ENSGALG00000014723/ENSGALG00000015387/ENSGALG00000005505/ENSGALG00000013462	3	ENSGALG00000007932/ENSGALG00000006552/ENSGALG00000000845
gga04136	Autophagy - other	2/499	27/4685	0.799202	0.999973	ENSGALG00000014723/ENSGALG00000015387	gga:769118/gga:421784	2	2	ENSGALG00000014723/ENSGALG00000015387	0
gga04210	Apoptosis	10/499	116/4685	0.805535	0.999973	ENSGALG00000017159/ENSGALG00000004252/ENSGALG00000046712/ENSGALG00000013892/ENSGALG00000035185/ENSGALG00000010186/ENSGALG00000004719/ENSGALG00000008933/ENSGALG00000005505/ENSGALG00000028037	gga:395401/gga:420160/gga:396224/gga:421688/gga:770762/gga:396240/gga:374234/gga:423901/gga:424826/gga:396512	10	10	ENSGALG00000017159/ENSGALG00000004252/ENSGALG00000046712/ENSGALG00000013892/ENSGALG00000035185/ENSGALG00000010186/ENSGALG00000004719/ENSGALG00000008933/ENSGALG00000005505/ENSGALG00000028037	0
gga04130	SNARE interactions in vesicular transport	2/499	28/4685	0.815605	0.999973	ENSGALG00000030350/ENSGALG00000013462	gga:424827/gga:420995	2	1	ENSGALG00000013462	1	ENSGALG00000030350
gga04068	FoxO signaling pathway	10/499	118/4685	0.822056	0.999973	ENSGALG00000012297/ENSGALG00000010346/ENSGALG00000030034/ENSGALG00000017159/ENSGALG00000006552/ENSGALG00000014723/ENSGALG00000005505/ENSGALG00000012155/ENSGALG00000011661/ENSGALG00000007555	gga:421614/gga:396438/gga:100857298/gga:395401/gga:396145/gga:769118/gga:424826/gga:408035/gga:374042/gga:396341	10	7	ENSGALG00000010346/ENSGALG00000030034/ENSGALG00000017159/ENSGALG00000014723/ENSGALG00000005505/ENSGALG00000011661/ENSGALG00000007555	3	ENSGALG00000012297/ENSGALG00000006552/ENSGALG00000012155
gga00480	Glutathione metabolism	3/499	41/4685	0.827954	0.999973	ENSGALG00000028551/ENSGALG00000002797/ENSGALG00000027501	gga:100859645/gga:419450/gga:395667	3	3	ENSGALG00000028551/ENSGALG00000002797/ENSGALG00000027501	0
gga04916	Melanogenesis	7/499	87/4685	0.834005	0.999973	ENSGALG00000008907/ENSGALG00000005621/ENSGALG00000013060/ENSGALG00000031244/ENSGALG00000050760/ENSGALG00000004401/ENSGALG00000033061	gga:416730/gga:374175/gga:420935/gga:395340/gga:107050028/gga:100170842/gga:374174	7	4	ENSGALG00000008907/ENSGALG00000031244/ENSGALG00000050760/ENSGALG00000033061	3	ENSGALG00000005621/ENSGALG00000013060/ENSGALG00000004401
gga05168	Herpes simplex virus 1 infection	11/499	131/4685	0.839649	0.999973	ENSGALG00000006673/ENSGALG00000041129/ENSGALG00000009421/ENSGALG00000007932/ENSGALG00000035075/ENSGALG00000030661/ENSGALG00000005505/ENSGALG00000029381/ENSGALG00000041192/ENSGALG00000009574/ENSGALG00000000990	gga:428240/gga:768990/gga:423258/gga:423163/gga:427727/gga:100858732/gga:424826/gga:427728/gga:424185/gga:407090/gga:419116	11	8	ENSGALG00000041129/ENSGALG00000009421/ENSGALG00000035075/ENSGALG00000030661/ENSGALG00000005505/ENSGALG00000029381/ENSGALG00000041192/ENSGALG00000000990	3	ENSGALG00000006673/ENSGALG00000007932/ENSGALG00000009574
gga00280	Valine, leucine and isoleucine degradation	3/499	42/4685	0.840223	0.999973	ENSGALG00000008229/ENSGALG00000020876/ENSGALG00000007072	gga:426812/gga:424072/gga:416969	3	3	ENSGALG00000008229/ENSGALG00000020876/ENSGALG00000007072	0
gga00670	One carbon pool by folate	1/499	17/4685	0.853102	0.999973	ENSGALG00000012691	gga:418078	1	1	ENSGALG00000012691	0
gga00531	Glycosaminoglycan degradation	1/499	18/4685	0.868805	0.999973	ENSGALG00000029000	gga:100859903	1	1	ENSGALG00000029000	0
gga00071	Fatty acid degradation	2/499	32/4685	0.869838	0.999973	ENSGALG00000008229/ENSGALG00000007072	gga:426812/gga:416969	2	2	ENSGALG00000008229/ENSGALG00000007072	0
gga00520	Amino sugar and nucleotide sugar metabolism	3/499	45/4685	0.872591	0.999973	ENSGALG00000015331/ENSGALG00000002648/ENSGALG00000021039	gga:427285/gga:770049/gga:423698	3	3	ENSGALG00000015331/ENSGALG00000002648/ENSGALG00000021039	0
gga00564	Glycerophospholipid metabolism	7/499	93/4685	0.880309	0.999973	ENSGALG00000044307/ENSGALG00000011221/ENSGALG00000023517/ENSGALG00000014176/ENSGALG00000014570/ENSGALG00000008727/ENSGALG00000005721	gga:771552/gga:422610/gga:772114/gga:426747/gga:418293/gga:101749229/gga:424839	7	3	ENSGALG00000014570/ENSGALG00000008727/ENSGALG00000005721	4	ENSGALG00000044307/ENSGALG00000011221/ENSGALG00000023517/ENSGALG00000014176
gga00532	Glycosaminoglycan biosynthesis - chondroitin sulfate / dermatan sulfate	1/499	19/4685	0.882832	0.999973	ENSGALG00000029632	gga:416032	1	0		1	ENSGALG00000029632
gga00830	Retinol metabolism	2/499	34/4685	0.891075	0.999973	ENSGALG00000020876/ENSGALG00000029624	gga:424072/gga:426247	2	2	ENSGALG00000020876/ENSGALG00000029624	0
gga04620	Toll-like receptor signaling pathway	5/499	72/4685	0.895085	0.999973	ENSGALG00000007932/ENSGALG00000011668/ENSGALG00000005505/ENSGALG00000028037/ENSGALG00000009574	gga:423163/gga:395872/gga:424826/gga:396512/gga:407090	5	3	ENSGALG00000011668/ENSGALG00000005505/ENSGALG00000028037	2	ENSGALG00000007932/ENSGALG00000009574
gga00514	Other types of O-glycan biosynthesis	1/499	20/4685	0.895363	0.999973	ENSGALG00000005425	gga:422203	1	1	ENSGALG00000005425	0
gga00340	Histidine metabolism	1/499	21/4685	0.906555	0.999973	ENSGALG00000008229	gga:426812	1	1	ENSGALG00000008229	0
gga03050	Proteasome	2/499	36/4685	0.909059	0.999973	ENSGALG00000017090/ENSGALG00000039387	gga:418925/gga:420772	2	2	ENSGALG00000017090/ENSGALG00000039387	0
gga04150	mTOR signaling pathway	10/499	132/4685	0.90935	0.999973	ENSGALG00000041459/ENSGALG00000007964/ENSGALG00000017005/ENSGALG00000006552/ENSGALG00000004467/ENSGALG00000027262/ENSGALG00000006766/ENSGALG00000004401/ENSGALG00000037136/ENSGALG00000005505	gga:107053650/gga:770898/gga:418865/gga:396145/gga:395784/gga:424830/gga:416956/gga:100170842/gga:386579/gga:424826	10	6	ENSGALG00000041459/ENSGALG00000017005/ENSGALG00000004467/ENSGALG00000027262/ENSGALG00000037136/ENSGALG00000005505	4	ENSGALG00000007964/ENSGALG00000006552/ENSGALG00000006766/ENSGALG00000004401
gga04310	Wnt signaling pathway	10/499	132/4685	0.90935	0.999973	ENSGALG00000008907/ENSGALG00000005621/ENSGALG00000000568/ENSGALG00000003015/ENSGALG00000004401/ENSGALG00000033061/ENSGALG00000009241/ENSGALG00000003473/ENSGALG00000017184/ENSGALG00000007555	gga:416730/gga:374175/gga:421173/gga:417561/gga:100170842/gga:374174/gga:395546/gga:395237/gga:418983/gga:396341	10	5	ENSGALG00000008907/ENSGALG00000003015/ENSGALG00000033061/ENSGALG00000017184/ENSGALG00000007555	5	ENSGALG00000005621/ENSGALG00000000568/ENSGALG00000004401/ENSGALG00000009241/ENSGALG00000003473
gga04012	ErbB signaling pathway	5/499	75/4685	0.913906	0.999973	ENSGALG00000000681/ENSGALG00000005621/ENSGALG00000005505/ENSGALG00000033061/ENSGALG00000012155	gga:419083/gga:374175/gga:424826/gga:374174/gga:408035	5	2	ENSGALG00000005505/ENSGALG00000033061	3	ENSGALG00000000681/ENSGALG00000005621/ENSGALG00000012155
gga03008	Ribosome biogenesis in eukaryotes	4/499	63/4685	0.915597	0.999973	ENSGALG00000015733/ENSGALG00000030730/ENSGALG00000032799/ENSGALG00000014568	gga:421811/gga:100858366/gga:425734/gga:418292	4	2	ENSGALG00000015733/ENSGALG00000032799	2	ENSGALG00000030730/ENSGALG00000014568
gga03060	Protein export	1/499	22/4685	0.916553	0.999973	ENSGALG00000026302	gga:101750392	1	0		1	ENSGALG00000026302
gga00310	Lysine degradation	3/499	51/4685	0.92042	0.999973	ENSGALG00000023920/ENSGALG00000008229/ENSGALG00000013920	gga:416374/gga:426812/gga:426314	3	3	ENSGALG00000023920/ENSGALG00000008229/ENSGALG00000013920	0
gga03420	Nucleotide excision repair	2/499	38/4685	0.924235	0.999973	ENSGALG00000002399/ENSGALG00000016860	gga:100858972/gga:428019	2	2	ENSGALG00000002399/ENSGALG00000016860	0
gga00534	Glycosaminoglycan biosynthesis - heparan sulfate / heparin	1/499	24/4685	0.933459	0.999973	ENSGALG00000043829	gga:100859367	1	1	ENSGALG00000043829	0
gga03020	RNA polymerase	1/499	24/4685	0.933459	0.999973	ENSGALG00000008749	gga:416723	1	1	ENSGALG00000008749	0
gga04625	C-type lectin receptor signaling pathway	5/499	79/4685	0.934359	0.999973	ENSGALG00000000681/ENSGALG00000001049/ENSGALG00000030661/ENSGALG00000005505/ENSGALG00000009574	gga:419083/gga:395764/gga:100858732/gga:424826/gga:407090	5	3	ENSGALG00000001049/ENSGALG00000030661/ENSGALG00000005505	2	ENSGALG00000000681/ENSGALG00000009574
gga04144	Endocytosis	17/499	217/4685	0.936928	0.999973	ENSGALG00000047915/ENSGALG00000006312/ENSGALG00000022874/ENSGALG00000048394/ENSGALG00000007932/ENSGALG00000002095/ENSGALG00000004034/ENSGALG00000036949/ENSGALG00000031355/ENSGALG00000002800/ENSGALG00000009403/ENSGALG00000049172/ENSGALG00000033295/ENSGALG00000033293/ENSGALG00000040741/ENSGALG00000005894/ENSGALG00000048926	gga:427315/gga:423082/gga:430750/gga:100859555/gga:423163/gga:419150/gga:396418/gga:429809/gga:374119/gga:429125/gga:423929/gga:776173/gga:417772/gga:419420/gga:430067/gga:415451/gga:417750	17	12	ENSGALG00000048394/ENSGALG00000002095/ENSGALG00000004034/ENSGALG00000036949/ENSGALG00000031355/ENSGALG00000002800/ENSGALG00000009403/ENSGALG00000049172/ENSGALG00000033295/ENSGALG00000040741/ENSGALG00000005894/ENSGALG00000048926	5	ENSGALG00000047915/ENSGALG00000006312/ENSGALG00000022874/ENSGALG00000007932/ENSGALG00000033293
gga04340	Hedgehog signaling pathway	2/499	40/4685	0.937002	0.999973	ENSGALG00000031707/ENSGALG00000007555	gga:107055407/gga:396341	2	2	ENSGALG00000031707/ENSGALG00000007555	0
gga04370	VEGF signaling pathway	3/499	54/4685	0.9376	0.999973	ENSGALG00000044307/ENSGALG00000008727/ENSGALG00000005505	gga:771552/gga:101749229/gga:424826	3	2	ENSGALG00000008727/ENSGALG00000005505	1	ENSGALG00000044307
gga03015	mRNA surveillance pathway	4/499	69/4685	0.945853	0.999973	ENSGALG00000009828/ENSGALG00000052930/ENSGALG00000004123/ENSGALG00000001283	gga:421372/gga:769028/gga:419189/gga:428216	4	3	ENSGALG00000009828/ENSGALG00000052930/ENSGALG00000001283	1	ENSGALG00000004123
gga03320	PPAR signaling pathway	3/499	56/4685	0.947077	0.999973	ENSGALG00000040730/ENSGALG00000005554/ENSGALG00000007178	gga:396231/gga:404536/gga:423122	3	2	ENSGALG00000005554/ENSGALG00000007178	1	ENSGALG00000040730
gga00790	Folate biosynthesis	1/499	27/4685	0.952628	0.999973	ENSGALG00000016027	gga:418512	1	0		1	ENSGALG00000016027
gga00640	Propanoate metabolism	1/499	28/4685	0.957702	0.999973	ENSGALG00000010225	gga:423347	1	0		1	ENSGALG00000010225
gga04920	Adipocytokine signaling pathway	3/499	60/4685	0.962151	0.999973	ENSGALG00000040730/ENSGALG00000030034/ENSGALG00000005554	gga:396231/gga:100857298/gga:404536	3	2	ENSGALG00000030034/ENSGALG00000005554	1	ENSGALG00000040730
gga04910	Insulin signaling pathway	7/499	114/4685	0.966924	0.999973	novel.346/ENSGALG00000030034/ENSGALG00000006552/ENSGALG00000027188/ENSGALG00000008508/ENSGALG00000021039/ENSGALG00000005505	gga:107054319/gga:100857298/gga:396145/gga:373915/gga:421248/gga:423698/gga:424826	7	6	novel.346/ENSGALG00000030034/ENSGALG00000027188/ENSGALG00000008508/ENSGALG00000021039/ENSGALG00000005505	1	ENSGALG00000006552
gga04141	Protein processing in endoplasmic reticulum	10/499	153/4685	0.971725	0.999973	ENSGALG00000011998/ENSGALG00000011562/ENSGALG00000012784/ENSGALG00000013892/ENSGALG00000015775/ENSGALG00000033212/ENSGALG00000010186/ENSGALG00000005907/ENSGALG00000046858/ENSGALG00000013157	gga:422683/gga:421577/gga:420867/gga:421688/gga:395528/gga:423463/gga:396240/gga:416017/gga:107049491/gga:420967	10	9	ENSGALG00000011998/ENSGALG00000012784/ENSGALG00000013892/ENSGALG00000015775/ENSGALG00000033212/ENSGALG00000010186/ENSGALG00000005907/ENSGALG00000046858/ENSGALG00000013157	1	ENSGALG00000011562
gga03460	Fanconi anemia pathway	2/499	49/4685	0.973103	0.999973	ENSGALG00000007676/ENSGALG00000031841	gga:422104/gga:416665	2	1	ENSGALG00000031841	1	ENSGALG00000007676
gga04520	Adherens junction	3/499	66/4685	0.977403	0.999973	ENSGALG00000042458/ENSGALG00000036496/ENSGALG00000048926	gga:373918/gga:396024/gga:417750	3	3	ENSGALG00000042458/ENSGALG00000036496/ENSGALG00000048926	0
gga04145	Phagosome	7/499	120/4685	0.977873	0.999973	ENSGALG00000003283/ENSGALG00000050508/ENSGALG00000035075/ENSGALG00000004252/ENSGALG00000041814/ENSGALG00000029381/ENSGALG00000000461	gga:420120/gga:427721/gga:427727/gga:420160/gga:418979/gga:427728/gga:419950	7	7	ENSGALG00000003283/ENSGALG00000050508/ENSGALG00000035075/ENSGALG00000004252/ENSGALG00000041814/ENSGALG00000029381/ENSGALG00000000461	0
gga00190	Oxidative phosphorylation	5/499	99/4685	0.984861	0.999973	ENSGALG00000008606/ENSGALG00000035996/ENSGALG00000038714/ENSGALG00000025819/ENSGALG00000008613	gga:424102/gga:420243/gga:107050898/gga:415752/gga:772150	5	4	ENSGALG00000035996/ENSGALG00000038714/ENSGALG00000025819/ENSGALG00000008613	1	ENSGALG00000008606
gga00970	Aminoacyl-tRNA biosynthesis	1/499	42/4685	0.991366	0.999973	ENSGALG00000000907	gga:415885	1	1	ENSGALG00000000907	0
gga04142	Lysosome	5/499	107/4685	0.991935	0.999973	ENSGALG00000008759/ENSGALG00000033572/ENSGALG00000031002/ENSGALG00000004252/ENSGALG00000007992	gga:424961/gga:100858592/gga:107050229/gga:420160/gga:422121	5	5	ENSGALG00000008759/ENSGALG00000033572/ENSGALG00000031002/ENSGALG00000004252/ENSGALG00000007992	0
gga03013	RNA transport	5/499	128/4685	0.998589	0.999973	ENSGALG00000041435/ENSGALG00000013821/ENSGALG00000004123/ENSGALG00000001283/ENSGALG00000040999	gga:426146/gga:426266/gga:419189/gga:428216/gga:769783	5	3	ENSGALG00000041435/ENSGALG00000013821/ENSGALG00000001283	2	ENSGALG00000004123/ENSGALG00000040999
gga03010	Ribosome	2/499	116/4685	0.999973	0.999973	ENSGALG00000008620/ENSGALG00000052471	gga:374132/gga:426666	2	2	ENSGALG00000008620/ENSGALG00000052471	0

## Sheet: NH300d vs. NH204d
KEGGID	Description	GeneRatio	BgRatio	pvalue	padj	geneID	keggID	Count	Up	Up_geneID	Down	Down_geneID
gga04914	Progesterone-mediated oocyte maturation	21/611	76/4684	0.000495458	0.0733278	ENSGALG00000033212/ENSGALG00000038469/novel.1459/ENSGALG00000002150/ENSGALG00000031244/ENSGALG00000008382/ENSGALG00000007097/ENSGALG00000039099/ENSGALG00000008254/ENSGALG00000000596/ENSGALG00000002085/ENSGALG00000006110/ENSGALG00000028643/ENSGALG00000016406/ENSGALG00000006552/ENSGALG00000008233/ENSGALG00000001501/ENSGALG00000007779/ENSGALG00000040023/ENSGALG00000042082/ENSGALG00000041700	gga:423463/gga:420375/gga:107049524/gga:415326/gga:395340/gga:396368/gga:422273/gga:395983/gga:421228/gga:419960/gga:395297/gga:416575/gga:422461/gga:418605/gga:396145/gga:421226/gga:373953/gga:395339/gga:417739/gga:428537/gga:374097	21	13	ENSGALG00000038469/novel.1459/ENSGALG00000002150/ENSGALG00000008254/ENSGALG00000000596/ENSGALG00000002085/ENSGALG00000006110/ENSGALG00000028643/ENSGALG00000006552/ENSGALG00000008233/ENSGALG00000007779/ENSGALG00000042082/ENSGALG00000041700	8	ENSGALG00000033212/ENSGALG00000031244/ENSGALG00000008382/ENSGALG00000007097/ENSGALG00000039099/ENSGALG00000016406/ENSGALG00000001501/ENSGALG00000040023
gga03018	RNA degradation	18/611	67/4684	0.00174894	0.129422	ENSGALG00000004123/ENSGALG00000003221/ENSGALG00000002706/ENSGALG00000050575/ENSGALG00000008094/ENSGALG00000011494/ENSGALG00000040181/ENSGALG00000043545/ENSGALG00000009985/ENSGALG00000007618/ENSGALG00000008372/ENSGALG00000011624/ENSGALG00000011682/ENSGALG00000014709/ENSGALG00000041547/ENSGALG00000010042/ENSGALG00000002167/ENSGALG00000031983	gga:419189/gga:415359/gga:424778/gga:107052160/gga:424059/gga:420669/gga:415294/gga:421206/gga:422466/gga:419781/gga:421236/gga:428595/gga:417936/gga:427137/gga:415992/gga:417851/gga:415327/gga:415811	18	8	ENSGALG00000004123/ENSGALG00000011494/ENSGALG00000040181/ENSGALG00000007618/ENSGALG00000008372/ENSGALG00000011624/ENSGALG00000011682/ENSGALG00000002167	10	ENSGALG00000003221/ENSGALG00000002706/ENSGALG00000050575/ENSGALG00000008094/ENSGALG00000043545/ENSGALG00000009985/ENSGALG00000014709/ENSGALG00000041547/ENSGALG00000010042/ENSGALG00000031983
gga04114	Oocyte meiosis	19/611	92/4684	0.0261302	0.998616	ENSGALG00000002150/ENSGALG00000031244/ENSGALG00000007097/ENSGALG00000008254/ENSGALG00000000596/ENSGALG00000006110/ENSGALG00000028643/ENSGALG00000009971/ENSGALG00000006743/ENSGALG00000011281/ENSGALG00000002229/ENSGALG00000016406/ENSGALG00000001506/ENSGALG00000006552/ENSGALG00000008233/ENSGALG00000001501/ENSGALG00000008318/ENSGALG00000007779/ENSGALG00000042082	gga:415326/gga:395340/gga:422273/gga:421228/gga:419960/gga:416575/gga:422461/gga:424563/gga:416955/gga:420650/gga:416181/gga:418605/gga:416158/gga:396145/gga:421226/gga:373953/gga:423878/gga:395339/gga:428537	19	12	ENSGALG00000002150/ENSGALG00000008254/ENSGALG00000000596/ENSGALG00000006110/ENSGALG00000028643/ENSGALG00000009971/ENSGALG00000011281/ENSGALG00000002229/ENSGALG00000006552/ENSGALG00000008233/ENSGALG00000007779/ENSGALG00000042082	7	ENSGALG00000031244/ENSGALG00000007097/ENSGALG00000006743/ENSGALG00000016406/ENSGALG00000001506/ENSGALG00000001501/ENSGALG00000008318
gga03440	Homologous recombination	9/611	37/4684	0.0440018	0.998616	ENSGALG00000010356/ENSGALG00000034461/ENSGALG00000043597/ENSGALG00000009491/ENSGALG00000010700/ENSGALG00000003484/ENSGALG00000001158/ENSGALG00000000734/ENSGALG00000017307	gga:424611/gga:420694/gga:395449/gga:769071/gga:420578/gga:424010/gga:416145/gga:419566/gga:419053	9	8	ENSGALG00000010356/ENSGALG00000034461/ENSGALG00000009491/ENSGALG00000010700/ENSGALG00000003484/ENSGALG00000001158/ENSGALG00000000734/ENSGALG00000017307	1	ENSGALG00000043597
gga00600	Sphingolipid metabolism	10/611	44/4684	0.0528781	0.998616	ENSGALG00000005599/ENSGALG00000002412/ENSGALG00000012018/ENSGALG00000015682/ENSGALG00000003160/ENSGALG00000048624/ENSGALG00000034950/ENSGALG00000000755/ENSGALG00000004948/ENSGALG00000010593	gga:428949/gga:100859407/gga:374033/gga:427335/gga:420118/gga:424813/gga:415619/gga:419087/gga:422188/gga:423394	10	8	ENSGALG00000005599/ENSGALG00000002412/ENSGALG00000012018/ENSGALG00000003160/ENSGALG00000048624/ENSGALG00000034950/ENSGALG00000004948/ENSGALG00000010593	2	ENSGALG00000015682/ENSGALG00000000755
gga00100	Steroid biosynthesis	5/611	17/4684	0.0602041	0.998616	ENSGALG00000037852/ENSGALG00000004106/ENSGALG00000009560/ENSGALG00000004205/ENSGALG00000034436	gga:424367/gga:422982/gga:422423/gga:424424/gga:417165	5	1	ENSGALG00000037852	4	ENSGALG00000004106/ENSGALG00000009560/ENSGALG00000004205/ENSGALG00000034436
gga04512	ECM-receptor interaction	16/611	82/4684	0.0615657	0.998616	ENSGALG00000003932/ENSGALG00000036798/ENSGALG00000004538/ENSGALG00000016843/ENSGALG00000008141/ENSGALG00000048179/ENSGALG00000030712/ENSGALG00000010926/ENSGALG00000039216/ENSGALG00000008747/ENSGALG00000005974/ENSGALG00000035879/ENSGALG00000005628/ENSGALG00000014903/ENSGALG00000003283/ENSGALG00000001343	gga:419184/gga:395530/gga:424435/gga:418752/gga:422348/gga:422350/gga:395069/gga:395210/gga:396292/gga:396225/gga:396000/gga:101749098/gga:396242/gga:100857227/gga:420120/gga:428268	16	5	ENSGALG00000003932/ENSGALG00000004538/ENSGALG00000030712/ENSGALG00000005628/ENSGALG00000001343	11	ENSGALG00000036798/ENSGALG00000016843/ENSGALG00000008141/ENSGALG00000048179/ENSGALG00000010926/ENSGALG00000039216/ENSGALG00000008747/ENSGALG00000005974/ENSGALG00000035879/ENSGALG00000014903/ENSGALG00000003283
gga04270	Vascular smooth muscle contraction	21/611	115/4684	0.0662024	0.998616	ENSGALG00000011117/ENSGALG00000000824/ENSGALG00000031244/ENSGALG00000034970/ENSGALG00000014011/ENSGALG00000006343/ENSGALG00000040567/ENSGALG00000033471/ENSGALG00000008727/ENSGALG00000037744/ENSGALG00000008907/ENSGALG00000028567/ENSGALG00000036028/ENSGALG00000009361/ENSGALG00000001501/ENSGALG00000011708/ENSGALG00000015177/ENSGALG00000007779/ENSGALG00000054209/ENSGALG00000041634/ENSGALG00000016451	gga:421543/gga:428278/gga:395340/gga:776459/gga:423037/gga:423787/gga:771773/gga:373965/gga:101749229/gga:395985/gga:416730/gga:396215/gga:417434/gga:422408/gga:373953/gga:396445/gga:427262/gga:395339/gga:417430/gga:396084/gga:374182	21	8	ENSGALG00000011117/ENSGALG00000000824/ENSGALG00000014011/ENSGALG00000040567/ENSGALG00000037744/ENSGALG00000036028/ENSGALG00000007779/ENSGALG00000054209	13	ENSGALG00000031244/ENSGALG00000034970/ENSGALG00000006343/ENSGALG00000033471/ENSGALG00000008727/ENSGALG00000008907/ENSGALG00000028567/ENSGALG00000009361/ENSGALG00000001501/ENSGALG00000011708/ENSGALG00000015177/ENSGALG00000041634/ENSGALG00000016451
gga04110	Cell cycle	20/611	113/4684	0.0927134	0.998616	ENSGALG00000038469/ENSGALG00000012875/ENSGALG00000008254/ENSGALG00000000596/ENSGALG00000002085/ENSGALG00000006110/ENSGALG00000010623/ENSGALG00000015874/ENSGALG00000010346/ENSGALG00000028643/ENSGALG00000009971/ENSGALG00000006743/ENSGALG00000028318/ENSGALG00000006051/ENSGALG00000009476/ENSGALG00000008963/ENSGALG00000003547/ENSGALG00000001506/ENSGALG00000008233/ENSGALG00000008234	gga:420375/gga:427918/gga:421228/gga:419960/gga:395297/gga:416575/gga:424640/gga:421849/gga:396438/gga:422461/gga:424563/gga:416955/gga:378914/gga:424507/gga:420558/gga:420536/gga:427437/gga:416158/gga:421226/gga:424077	20	14	ENSGALG00000038469/ENSGALG00000012875/ENSGALG00000008254/ENSGALG00000000596/ENSGALG00000002085/ENSGALG00000006110/ENSGALG00000010623/ENSGALG00000015874/ENSGALG00000028643/ENSGALG00000009971/ENSGALG00000028318/ENSGALG00000008963/ENSGALG00000008233/ENSGALG00000008234	6	ENSGALG00000010346/ENSGALG00000006743/ENSGALG00000006051/ENSGALG00000009476/ENSGALG00000003547/ENSGALG00000001506
gga00533	Glycosaminoglycan biosynthesis - keratan sulfate	4/611	14/4684	0.0986025	0.998616	ENSGALG00000000901/ENSGALG00000015069/ENSGALG00000008930/ENSGALG00000008440	gga:427567/gga:418341/gga:421286/gga:428866	4	4	ENSGALG00000000901/ENSGALG00000015069/ENSGALG00000008930/ENSGALG00000008440	0
gga00230	Purine metabolism	21/611	121/4684	0.101536	0.998616	ENSGALG00000045137/ENSGALG00000007305/ENSGALG00000010284/ENSGALG00000008701/ENSGALG00000031244/ENSGALG00000011982/ENSGALG00000054059/ENSGALG00000006098/ENSGALG00000002082/ENSGALG00000038395/ENSGALG00000003689/ENSGALG00000009361/ENSGALG00000031397/ENSGALG00000040923/ENSGALG00000016592/ENSGALG00000013728/ENSGALG00000016442/ENSGALG00000006608/ENSGALG00000007779/ENSGALG00000012034/ENSGALG00000021274	gga:395916/gga:422094/gga:425028/gga:396025/gga:395340/gga:422677/gga:426929/gga:395653/gga:772125/gga:425199/gga:423678/gga:422408/gga:395080/gga:430522/gga:418639/gga:422743/gga:421936/gga:770392/gga:395339/gga:396540/gga:427778	21	13	ENSGALG00000045137/ENSGALG00000007305/ENSGALG00000010284/ENSGALG00000008701/ENSGALG00000002082/ENSGALG00000038395/ENSGALG00000040923/ENSGALG00000016592/ENSGALG00000016442/ENSGALG00000006608/ENSGALG00000007779/ENSGALG00000012034/ENSGALG00000021274	8	ENSGALG00000031244/ENSGALG00000011982/ENSGALG00000054059/ENSGALG00000006098/ENSGALG00000003689/ENSGALG00000009361/ENSGALG00000031397/ENSGALG00000013728
gga04371	Apelin signaling pathway	19/611	108/4684	0.104083	0.998616	ENSGALG00000054286/ENSGALG00000000824/ENSGALG00000000585/ENSGALG00000031244/ENSGALG00000008382/ENSGALG00000006343/ENSGALG00000009020/ENSGALG00000010926/ENSGALG00000008907/ENSGALG00000003709/ENSGALG00000000244/ENSGALG00000036028/ENSGALG00000001501/ENSGALG00000011708/ENSGALG00000015177/ENSGALG00000014832/ENSGALG00000007779/ENSGALG00000041700/ENSGALG00000027629	gga:101747811/gga:428278/gga:396472/gga:395340/gga:396368/gga:423787/gga:396043/gga:395210/gga:416730/gga:426791/gga:723973/gga:417434/gga:373953/gga:396445/gga:427262/gga:427185/gga:395339/gga:374097/gga:423581	19	7	ENSGALG00000054286/ENSGALG00000000824/ENSGALG00000009020/ENSGALG00000036028/ENSGALG00000007779/ENSGALG00000041700/ENSGALG00000027629	12	ENSGALG00000000585/ENSGALG00000031244/ENSGALG00000008382/ENSGALG00000006343/ENSGALG00000010926/ENSGALG00000008907/ENSGALG00000003709/ENSGALG00000000244/ENSGALG00000001501/ENSGALG00000011708/ENSGALG00000015177/ENSGALG00000014832
gga04120	Ubiquitin mediated proteolysis	21/611	123/4684	0.115566	0.998616	ENSGALG00000031355/ENSGALG00000005762/ENSGALG00000013410/ENSGALG00000008254/ENSGALG00000000596/ENSGALG00000005084/ENSGALG00000002085/ENSGALG00000005667/ENSGALG00000028643/ENSGALG00000009971/ENSGALG00000024332/ENSGALG00000003547/ENSGALG00000004500/ENSGALG00000041795/ENSGALG00000002229/ENSGALG00000054753/ENSGALG00000046862/ENSGALG00000035134/ENSGALG00000021213/ENSGALG00000034426/ENSGALG00000000699	gga:374119/gga:419239/gga:426073/gga:421228/gga:419960/gga:417628/gga:395297/gga:424837/gga:422461/gga:424563/gga:425483/gga:427437/gga:429072/gga:420212/gga:416181/gga:422655/gga:415356/gga:422940/gga:423641/gga:101748429/gga:415868	21	16	ENSGALG00000005762/ENSGALG00000008254/ENSGALG00000000596/ENSGALG00000005084/ENSGALG00000002085/ENSGALG00000005667/ENSGALG00000028643/ENSGALG00000009971/ENSGALG00000024332/ENSGALG00000004500/ENSGALG00000002229/ENSGALG00000046862/ENSGALG00000035134/ENSGALG00000021213/ENSGALG00000034426/ENSGALG00000000699	5	ENSGALG00000031355/ENSGALG00000013410/ENSGALG00000003547/ENSGALG00000041795/ENSGALG00000054753
gga00450	Selenocompound metabolism	4/611	15/4684	0.121232	0.998616	ENSGALG00000003689/ENSGALG00000004019/ENSGALG00000014386/ENSGALG00000054571	gga:423678/gga:428689/gga:422808/gga:418082	4	1	ENSGALG00000004019	3	ENSGALG00000003689/ENSGALG00000014386/ENSGALG00000054571
gga00770	Pantothenate and CoA biosynthesis	4/611	15/4684	0.121232	0.998616	ENSGALG00000015978/ENSGALG00000054059/ENSGALG00000001895/ENSGALG00000011447	gga:422935/gga:426929/gga:416170/gga:100857134	4	2	ENSGALG00000015978/ENSGALG00000011447	2	ENSGALG00000054059/ENSGALG00000001895
gga04510	Focal adhesion	29/611	179/4684	0.123386	0.998616	ENSGALG00000000824/ENSGALG00000036798/ENSGALG00000004538/ENSGALG00000039099/ENSGALG00000016843/ENSGALG00000008141/ENSGALG00000000681/ENSGALG00000048179/ENSGALG00000030712/ENSGALG00000010926/ENSGALG00000008262/ENSGALG00000039216/ENSGALG00000008747/ENSGALG00000005974/ENSGALG00000017179/ENSGALG00000035879/ENSGALG00000043287/ENSGALG00000028567/ENSGALG00000005628/ENSGALG00000033295/ENSGALG00000001501/…	gga:428278/gga:395530/gga:424435/gga:395983/gga:418752/gga:422348/gga:419083/gga:422350/gga:395069/gga:395210/gga:415578/gga:396292/gga:396225/gga:396000/gga:418978/gga:101749098/gga:373996/gga:396215/gga:396242/gga:417772/gga:373953/gga:428883/gga:396445/gga:771832/gga:100857227/gga:420120/gga:428268/gga:417430/gga:374182	29	9	ENSGALG00000000824/ENSGALG00000004538/ENSGALG00000000681/ENSGALG00000030712/ENSGALG00000008262/ENSGALG00000005628/ENSGALG00000047771/ENSGALG00000001343/ENSGALG00000054209	20	ENSGALG00000036798/ENSGALG00000039099/ENSGALG00000016843/ENSGALG00000008141/ENSGALG00000048179/ENSGALG00000010926/ENSGALG00000039216/ENSGALG00000008747/ENSGALG00000005974/ENSGALG00000017179/ENSGALG00000035879/ENSGALG00000043287/ENSGALG00000028567/ENSGALG00000033295/ENSGALG00000001501/ENSGALG00000009992/ENSGALG00000011708/ENSGALG00000014903/ENSGALG00000003283/ENSGALG00000016451
gga04916	Melanogenesis	15/611	86/4684	0.144905	0.998616	ENSGALG00000036255/ENSGALG00000031244/ENSGALG00000008382/ENSGALG00000008393/ENSGALG00000004401/ENSGALG00000003163/ENSGALG00000030847/ENSGALG00000008907/ENSGALG00000012877/ENSGALG00000001501/ENSGALG00000015177/ENSGALG00000007779/ENSGALG00000054209/ENSGALG00000041700/ENSGALG00000017242	gga:427937/gga:395340/gga:396368/gga:100859610/gga:100170842/gga:415698/gga:374061/gga:416730/gga:418123/gga:373953/gga:427262/gga:395339/gga:417430/gga:374097/gga:373887	15	5	ENSGALG00000036255/ENSGALG00000004401/ENSGALG00000007779/ENSGALG00000054209/ENSGALG00000041700	10	ENSGALG00000031244/ENSGALG00000008382/ENSGALG00000008393/ENSGALG00000003163/ENSGALG00000030847/ENSGALG00000008907/ENSGALG00000012877/ENSGALG00000001501/ENSGALG00000015177/ENSGALG00000017242
gga01040	Biosynthesis of unsaturated fatty acids	6/611	28/4684	0.148726	0.998616	ENSGALG00000005776/ENSGALG00000007127/ENSGALG00000008659/ENSGALG00000011704/ENSGALG00000020486/ENSGALG00000007481	gga:424491/gga:423120/gga:420518/gga:424251/gga:423119/gga:415539	6	2	ENSGALG00000007127/ENSGALG00000020486	4	ENSGALG00000005776/ENSGALG00000008659/ENSGALG00000011704/ENSGALG00000007481
gga00140	Steroid hormone biosynthesis	7/611	35/4684	0.162965	0.998616	ENSGALG00000013294/ENSGALG00000037852/ENSGALG00000004436/ENSGALG00000027429/ENSGALG00000028326/ENSGALG00000001325/ENSGALG00000016622	gga:414854/gga:424367/gga:416477/gga:395641/gga:100858361/gga:396052/gga:418654	7	3	ENSGALG00000037852/ENSGALG00000004436/ENSGALG00000001325	4	ENSGALG00000013294/ENSGALG00000027429/ENSGALG00000028326/ENSGALG00000016622
gga00860	Porphyrin and chlorophyll metabolism	5/611	23/4684	0.171868	0.998616	ENSGALG00000037410/ENSGALG00000007638/ENSGALG00000003948/ENSGALG00000013688/ENSGALG00000015240	gga:422168/gga:416663/gga:552895/gga:426223/gga:418377	5	5	ENSGALG00000037410/ENSGALG00000007638/ENSGALG00000003948/ENSGALG00000013688/ENSGALG00000015240	0
gga03050	Proteasome	7/611	36/4684	0.181085	0.998616	ENSGALG00000017090/ENSGALG00000008163/ENSGALG00000012408/ENSGALG00000001103/ENSGALG00000007315/ENSGALG00000026225/novel.1451	gga:418925/gga:421218/gga:423586/gga:378915/gga:416079/gga:417425/gga:395804	7	2	ENSGALG00000007315/ENSGALG00000026225	5	ENSGALG00000017090/ENSGALG00000008163/ENSGALG00000012408/ENSGALG00000001103/novel.1451
gga00561	Glycerolipid metabolism	10/611	57/4684	0.202138	0.998616	ENSGALG00000023517/ENSGALG00000043734/ENSGALG00000011221/ENSGALG00000029020/ENSGALG00000008229/ENSGALG00000004230/ENSGALG00000009056/ENSGALG00000034436/ENSGALG00000004948/ENSGALG00000020884	gga:772114/gga:426846/gga:422610/gga:428987/gga:426812/gga:427495/gga:421303/gga:417165/gga:422188/gga:395338	10	4	ENSGALG00000023517/ENSGALG00000043734/ENSGALG00000011221/ENSGALG00000004948	6	ENSGALG00000029020/ENSGALG00000008229/ENSGALG00000004230/ENSGALG00000009056/ENSGALG00000034436/ENSGALG00000020884
gga00330	Arginine and proline metabolism	7/611	41/4684	0.282166	0.998616	ENSGALG00000007728/ENSGALG00000006677/ENSGALG00000008229/ENSGALG00000012011/ENSGALG00000042030/ENSGALG00000039575/ENSGALG00000011511	gga:770734/gga:416326/gga:426812/gga:423531/gga:419057/gga:421755/gga:396248	7	5	ENSGALG00000007728/ENSGALG00000006677/ENSGALG00000012011/ENSGALG00000039575/ENSGALG00000011511	2	ENSGALG00000008229/ENSGALG00000042030
gga00983	Drug metabolism - other enzymes	9/611	55/4684	0.284924	0.998616	ENSGALG00000045137/ENSGALG00000007305/ENSGALG00000010284/ENSGALG00000008701/ENSGALG00000039554/ENSGALG00000043254/ENSGALG00000006098/ENSGALG00000042008/ENSGALG00000016442	gga:395916/gga:422094/gga:425028/gga:396025/gga:417466/gga:417467/gga:395653/gga:107050492/gga:421936	9	6	ENSGALG00000045137/ENSGALG00000007305/ENSGALG00000010284/ENSGALG00000008701/ENSGALG00000039554/ENSGALG00000016442	3	ENSGALG00000043254/ENSGALG00000006098/ENSGALG00000042008
gga04540	Gap junction	12/611	77/4684	0.299078	0.998616	ENSGALG00000031244/ENSGALG00000008382/ENSGALG00000008907/ENSGALG00000017179/ENSGALG00000009361/ENSGALG00000014873/ENSGALG00000001501/ENSGALG00000015177/ENSGALG00000007779/ENSGALG00000054209/ENSGALG00000000059/ENSGALG00000041700	gga:395340/gga:396368/gga:416730/gga:418978/gga:422408/gga:395278/gga:373953/gga:427262/gga:395339/gga:417430/gga:431043/gga:374097	12	4	ENSGALG00000007779/ENSGALG00000054209/ENSGALG00000000059/ENSGALG00000041700	8	ENSGALG00000031244/ENSGALG00000008382/ENSGALG00000008907/ENSGALG00000017179/ENSGALG00000009361/ENSGALG00000014873/ENSGALG00000001501/ENSGALG00000015177
gga04261	Adrenergic signaling in cardiomyocytes	17/611	113/4684	0.30073	0.998616	ENSGALG00000011117/ENSGALG00000000585/ENSGALG00000031244/ENSGALG00000008382/ENSGALG00000030985/ENSGALG00000008393/ENSGALG00000037744/ENSGALG00000008907/ENSGALG00000012877/ENSGALG00000001501/ENSGALG00000047060/ENSGALG00000015177/ENSGALG00000003521/ENSGALG00000007779/ENSGALG00000054209/ENSGALG00000040023/ENSGALG00000041700	gga:421543/gga:396472/gga:395340/gga:396368/gga:395279/gga:100859610/gga:395985/gga:416730/gga:418123/gga:373953/gga:107051305/gga:427262/gga:396366/gga:395339/gga:417430/gga:417739/gga:374097	17	6	ENSGALG00000011117/ENSGALG00000030985/ENSGALG00000037744/ENSGALG00000007779/ENSGALG00000054209/ENSGALG00000041700	11	ENSGALG00000000585/ENSGALG00000031244/ENSGALG00000008382/ENSGALG00000008393/ENSGALG00000008907/ENSGALG00000012877/ENSGALG00000001501/ENSGALG00000047060/ENSGALG00000015177/ENSGALG00000003521/ENSGALG00000040023
gga03008	Ribosome biogenesis in eukaryotes	10/611	63/4684	0.302518	0.998616	ENSGALG00000014791/ENSGALG00000002706/ENSGALG00000024039/ENSGALG00000032799/ENSGALG00000010275/ENSGALG00000006225/ENSGALG00000030730/ENSGALG00000008372/ENSGALG00000005054/ENSGALG00000020164	gga:427952/gga:424778/gga:422140/gga:425734/gga:423355/gga:415467/gga:100858366/gga:421236/gga:422196/gga:422697	10	6	ENSGALG00000014791/ENSGALG00000024039/ENSGALG00000006225/ENSGALG00000030730/ENSGALG00000008372/ENSGALG00000005054	4	ENSGALG00000002706/ENSGALG00000032799/ENSGALG00000010275/ENSGALG00000020164
gga01212	Fatty acid metabolism	8/611	51/4684	0.345301	0.998616	ENSGALG00000005776/ENSGALG00000008088/ENSGALG00000007127/ENSGALG00000008659/ENSGALG00000001749/ENSGALG00000011704/ENSGALG00000020486/ENSGALG00000007481	gga:424491/gga:422345/gga:423120/gga:420518/gga:420090/gga:424251/gga:423119/gga:415539	8	3	ENSGALG00000007127/ENSGALG00000001749/ENSGALG00000020486	5	ENSGALG00000005776/ENSGALG00000008088/ENSGALG00000008659/ENSGALG00000011704/ENSGALG00000007481
gga04330	Notch signaling pathway	7/611	44/4684	0.348342	0.998616	ENSGALG00000008514/ENSGALG00000012442/ENSGALG00000009020/ENSGALG00000011696/ENSGALG00000001905/ENSGALG00000009738/ENSGALG00000028015	gga:423208/gga:418042/gga:396043/gga:776138/gga:417515/gga:423958/gga:769039	7	6	ENSGALG00000008514/ENSGALG00000012442/ENSGALG00000009020/ENSGALG00000011696/ENSGALG00000001905/ENSGALG00000028015	1	ENSGALG00000009738
gga00260	Glycine, serine and threonine metabolism	6/611	37/4684	0.350894	0.998616	ENSGALG00000020943/ENSGALG00000003948/ENSGALG00000008229/ENSGALG00000015180/ENSGALG00000016651/ENSGALG00000012312	gga:770344/gga:552895/gga:426812/gga:427263/gga:422034/gga:101750333	6	3	ENSGALG00000020943/ENSGALG00000003948/ENSGALG00000015180	3	ENSGALG00000008229/ENSGALG00000016651/ENSGALG00000012312
gga00062	Fatty acid elongation	4/611	23/4684	0.352377	0.998616	ENSGALG00000005776/ENSGALG00000008659/ENSGALG00000011704/ENSGALG00000007481	gga:424491/gga:420518/gga:424251/gga:415539	4	0		4	ENSGALG00000005776/ENSGALG00000008659/ENSGALG00000011704/ENSGALG00000007481
gga04150	mTOR signaling pathway	19/611	132/4684	0.358393	0.998616	ENSGALG00000036255/ENSGALG00000014712/ENSGALG00000007097/ENSGALG00000026037/ENSGALG00000006766/ENSGALG00000004401/ENSGALG00000041459/ENSGALG00000030847/ENSGALG00000003547/ENSGALG00000016406/ENSGALG00000006552/ENSGALG00000001501/ENSGALG00000007964/ENSGALG00000014832/ENSGALG00000054209/ENSGALG00000009570/ENSGALG00000042112/ENSGALG00000017242/ENSGALG00000027262	gga:427937/gga:427139/gga:422273/gga:107054521/gga:416956/gga:100170842/gga:107053650/gga:374061/gga:427437/gga:418605/gga:396145/gga:373953/gga:770898/gga:427185/gga:417430/gga:423280/gga:422703/gga:373887/gga:424830	19	7	ENSGALG00000036255/ENSGALG00000026037/ENSGALG00000006766/ENSGALG00000004401/ENSGALG00000006552/ENSGALG00000007964/ENSGALG00000054209	12	ENSGALG00000014712/ENSGALG00000007097/ENSGALG00000041459/ENSGALG00000030847/ENSGALG00000003547/ENSGALG00000016406/ENSGALG00000001501/ENSGALG00000014832/ENSGALG00000009570/ENSGALG00000042112/ENSGALG00000017242/ENSGALG00000027262
gga00760	Nicotinate and nicotinamide metabolism	5/611	31/4684	0.379956	0.998616	ENSGALG00000054059/ENSGALG00000043318/ENSGALG00000047713/ENSGALG00000031397/ENSGALG00000006608	gga:426929/gga:101748948/gga:107051294/gga:395080/gga:770392	5	1	ENSGALG00000006608	4	ENSGALG00000054059/ENSGALG00000043318/ENSGALG00000047713/ENSGALG00000031397
gga00430	Taurine and hypotaurine metabolism	2/611	10/4684	0.382145	0.998616	ENSGALG00000011447/ENSGALG00000002358	gga:100857134/gga:427391	2	1	ENSGALG00000011447	1	ENSGALG00000002358
gga00511	Other glycan degradation	3/611	17/4684	0.385851	0.998616	ENSGALG00000002412/ENSGALG00000015537/ENSGALG00000005861	gga:100859407/gga:422859/gga:770994	3	2	ENSGALG00000002412/ENSGALG00000005861	1	ENSGALG00000015537
gga00910	Nitrogen metabolism	3/611	17/4684	0.385851	0.998616	ENSGALG00000005855/ENSGALG00000002390/ENSGALG00000033428	gga:415833/gga:428187/gga:100858989	3	2	ENSGALG00000005855/ENSGALG00000002390	1	ENSGALG00000033428
gga00071	Fatty acid degradation	5/611	32/4684	0.407337	0.998616	ENSGALG00000030614/ENSGALG00000008088/ENSGALG00000008229/ENSGALG00000001749/ENSGALG00000031563	gga:771920/gga:422345/gga:426812/gga:420090/gga:416657	5	2	ENSGALG00000001749/ENSGALG00000031563	3	ENSGALG00000030614/ENSGALG00000008088/ENSGALG00000008229
gga03410	Base excision repair	4/611	25/4684	0.414989	0.998616	ENSGALG00000016664/ENSGALG00000053068/ENSGALG00000017307/ENSGALG00000050253	gga:422037/gga:431025/gga:419053/gga:426794	4	3	ENSGALG00000016664/ENSGALG00000017307/ENSGALG00000050253	1	ENSGALG00000053068
gga04621	NOD-like receptor signaling pathway	16/611	114/4684	0.417176	0.998616	ENSGALG00000033212/ENSGALG00000005631/ENSGALG00000042201/ENSGALG00000041463/ENSGALG00000039099/ENSGALG00000052647/ENSGALG00000016669/ENSGALG00000015704/ENSGALG00000012150/ENSGALG00000008907/ENSGALG00000019696/ENSGALG00000023451/ENSGALG00000001501/ENSGALG00000050544/ENSGALG00000027864/ENSGALG00000040023	gga:423463/gga:424835/gga:415589/gga:426793/gga:395983/gga:417499/gga:395840/gga:396437/gga:418014/gga:416730/gga:420407/gga:427502/gga:373953/gga:429696/gga:396093/gga:417739	16	5	ENSGALG00000042201/ENSGALG00000052647/ENSGALG00000012150/ENSGALG00000050544/ENSGALG00000027864	11	ENSGALG00000033212/ENSGALG00000005631/ENSGALG00000041463/ENSGALG00000039099/ENSGALG00000016669/ENSGALG00000015704/ENSGALG00000008907/ENSGALG00000019696/ENSGALG00000023451/ENSGALG00000001501/ENSGALG00000040023
gga02010	ABC transporters	6/611	40/4684	0.424739	0.998616	ENSGALG00000013244/ENSGALG00000006795/ENSGALG00000008369/ENSGALG00000048301/ENSGALG00000004333/ENSGALG00000010901	gga:418200/gga:428242/gga:424947/gga:420943/gga:417444/gga:420606	6	4	ENSGALG00000006795/ENSGALG00000048301/ENSGALG00000004333/ENSGALG00000010901	2	ENSGALG00000013244/ENSGALG00000008369
gga04141	Protein processing in endoplasmic reticulum	21/611	153/4684	0.436474	0.998616	ENSGALG00000033212/ENSGALG00000041564/ENSGALG00000016893/ENSGALG00000039099/ENSGALG00000009611/ENSGALG00000005667/ENSGALG00000035699/ENSGALG00000012659/ENSGALG00000005994/ENSGALG00000006417/novel.2223/ENSGALG00000028683/ENSGALG00000009379/ENSGALG00000011998/ENSGALG00000012585/ENSGALG00000010150/ENSGALG00000001593/ENSGALG00000008862/ENSGALG00000038753/ENSGALG00000021213/ENSGALG00000010581	gga:423463/gga:418265/gga:418785/gga:395983/gga:423285/gga:424837/gga:420927/gga:418073/gga:416934/gga:416313/gga:100859884/gga:425027/gga:424993/gga:422683/gga:427454/gga:423335/gga:374186/gga:424115/gga:416314/gga:423641/gga:423391	21	5	ENSGALG00000005667/ENSGALG00000005994/ENSGALG00000006417/ENSGALG00000001593/ENSGALG00000021213	16	ENSGALG00000033212/ENSGALG00000041564/ENSGALG00000016893/ENSGALG00000039099/ENSGALG00000009611/ENSGALG00000035699/ENSGALG00000012659/novel.2223/ENSGALG00000028683/ENSGALG00000009379/ENSGALG00000011998/ENSGALG00000012585/ENSGALG00000010150/ENSGALG00000008862/ENSGALG00000038753/ENSGALG00000010581
gga04115	p53 signaling pathway	9/611	63/4684	0.439911	0.998616	ENSGALG00000038217/ENSGALG00000027207/ENSGALG00000004897/ENSGALG00000001366/ENSGALG00000028318/ENSGALG00000009476/ENSGALG00000004500/ENSGALG00000016442/ENSGALG00000003329	gga:423172/gga:421682/gga:425204/gga:426970/gga:378914/gga:420558/gga:429072/gga:421936/gga:770613	9	6	ENSGALG00000038217/ENSGALG00000004897/ENSGALG00000001366/ENSGALG00000028318/ENSGALG00000004500/ENSGALG00000016442	3	ENSGALG00000027207/ENSGALG00000009476/ENSGALG00000003329
gga00512	Mucin type O-glycan biosynthesis	4/611	26/4684	0.445836	0.998616	ENSGALG00000005584/ENSGALG00000006233/ENSGALG00000009078/ENSGALG00000004033	gga:423034/gga:420436/gga:421305/gga:416260	4	2	ENSGALG00000006233/ENSGALG00000009078	2	ENSGALG00000005584/ENSGALG00000004033
gga00250	Alanine, aspartate and glutamate metabolism	5/611	34/4684	0.461487	0.998616	ENSGALG00000020943/ENSGALG00000017234/ENSGALG00000013728/ENSGALG00000012034/ENSGALG00000039705	gga:770344/gga:419011/gga:422743/gga:396540/gga:426962	5	2	ENSGALG00000020943/ENSGALG00000012034	3	ENSGALG00000017234/ENSGALG00000013728/ENSGALG00000039705
gga00830	Retinol metabolism	5/611	34/4684	0.461487	0.998616	ENSGALG00000030614/ENSGALG00000033695/ENSGALG00000004436/ENSGALG00000001325/ENSGALG00000052674	gga:771920/gga:408183/gga:416477/gga:396052/gga:101751434	5	3	ENSGALG00000033695/ENSGALG00000004436/ENSGALG00000001325	2	ENSGALG00000030614/ENSGALG00000052674
gga04620	Toll-like receptor signaling pathway	10/611	72/4684	0.467876	0.998616	ENSGALG00000041285/ENSGALG00000039099/ENSGALG00000010926/ENSGALG00000007356/ENSGALG00000012150/ENSGALG00000001501/ENSGALG00000017485/ENSGALG00000027864/ENSGALG00000040023/ENSGALG00000040224	gga:416496/gga:395983/gga:395210/gga:420479/gga:418014/gga:373953/gga:426274/gga:396093/gga:417739/gga:419715	10	6	ENSGALG00000041285/ENSGALG00000007356/ENSGALG00000012150/ENSGALG00000017485/ENSGALG00000027864/ENSGALG00000040224	4	ENSGALG00000039099/ENSGALG00000010926/ENSGALG00000001501/ENSGALG00000040023
gga04310	Wnt signaling pathway	18/611	133/4684	0.472138	0.998616	ENSGALG00000036255/ENSGALG00000051643/ENSGALG00000039099/ENSGALG00000009241/ENSGALG00000004401/ENSGALG00000003473/ENSGALG00000003396/ENSGALG00000039209/ENSGALG00000003015/ENSGALG00000000220/ENSGALG00000030847/ENSGALG00000000568/ENSGALG00000008907/ENSGALG00000002229/ENSGALG00000009738/ENSGALG00000054209/ENSGALG00000016451/ENSGALG00000017242	gga:427937/gga:428534/gga:395983/gga:395546/gga:100170842/gga:395237/gga:415711/gga:417831/gga:417561/gga:415607/gga:374061/gga:421173/gga:416730/gga:416181/gga:423958/gga:417430/gga:374182/gga:373887	18	8	ENSGALG00000036255/ENSGALG00000051643/ENSGALG00000009241/ENSGALG00000004401/ENSGALG00000003473/ENSGALG00000000568/ENSGALG00000002229/ENSGALG00000054209	10	ENSGALG00000039099/ENSGALG00000003396/ENSGALG00000039209/ENSGALG00000003015/ENSGALG00000000220/ENSGALG00000030847/ENSGALG00000008907/ENSGALG00000009738/ENSGALG00000016451/ENSGALG00000017242
gga04912	GnRH signaling pathway	11/611	80/4684	0.47534	0.998616	ENSGALG00000041285/ENSGALG00000031244/ENSGALG00000039099/ENSGALG00000008727/ENSGALG00000037744/ENSGALG00000008907/ENSGALG00000001501/ENSGALG00000015177/ENSGALG00000007779/ENSGALG00000054209/ENSGALG00000040023	gga:416496/gga:395340/gga:395983/gga:101749229/gga:395985/gga:416730/gga:373953/gga:427262/gga:395339/gga:417430/gga:417739	11	4	ENSGALG00000041285/ENSGALG00000037744/ENSGALG00000007779/ENSGALG00000054209	7	ENSGALG00000031244/ENSGALG00000039099/ENSGALG00000008727/ENSGALG00000008907/ENSGALG00000001501/ENSGALG00000015177/ENSGALG00000040023
gga00240	Pyrimidine metabolism	8/611	58/4684	0.491135	0.998616	ENSGALG00000045137/ENSGALG00000007305/ENSGALG00000054059/ENSGALG00000031397/ENSGALG00000016442/ENSGALG00000006608/ENSGALG00000010674/ENSGALG00000021274	gga:395916/gga:422094/gga:426929/gga:395080/gga:421936/gga:770392/gga:422556/gga:427778	8	5	ENSGALG00000045137/ENSGALG00000007305/ENSGALG00000016442/ENSGALG00000006608/ENSGALG00000021274	3	ENSGALG00000054059/ENSGALG00000031397/ENSGALG00000010674
gga03040	Spliceosome	14/611	104/4684	0.493799	0.998616	ENSGALG00000009838/ENSGALG00000003824/ENSGALG00000008507/ENSGALG00000000615/ENSGALG00000008038/ENSGALG00000007937/ENSGALG00000002612/ENSGALG00000008429/ENSGALG00000012526/ENSGALG00000011745/ENSGALG00000009985/ENSGALG00000026999/ENSGALG00000009421/ENSGALG00000006596	gga:423296/gga:420144/gga:422361/gga:419556/gga:424056/gga:427717/gga:424773/gga:421243/gga:373972/gga:427880/gga:422466/gga:421261/gga:423258/gga:416947	14	5	ENSGALG00000003824/ENSGALG00000000615/ENSGALG00000007937/ENSGALG00000012526/ENSGALG00000011745	9	ENSGALG00000009838/ENSGALG00000008507/ENSGALG00000008038/ENSGALG00000002612/ENSGALG00000008429/ENSGALG00000009985/ENSGALG00000026999/ENSGALG00000009421/ENSGALG00000006596
gga03430	Mismatch repair	3/611	20/4684	0.494722	0.998616	ENSGALG00000010700/ENSGALG00000000734/ENSGALG00000017307	gga:420578/gga:419566/gga:419053	3	3	ENSGALG00000010700/ENSGALG00000000734/ENSGALG00000017307	0
gga04010	MAPK signaling pathway	33/611	250/4684	0.500036	0.998616	ENSGALG00000041285/ENSGALG00000007097/ENSGALG00000032577/ENSGALG00000039099/ENSGALG00000000681/ENSGALG00000035237/ENSGALG00000005660/ENSGALG00000003396/ENSGALG00000039720/ENSGALG00000051520/ENSGALG00000008262/ENSGALG00000007356/ENSGALG00000010346/ENSGALG00000012163/ENSGALG00000043044/ENSGALG00000010866/ENSGALG00000013663/ENSGALG00000008727/ENSGALG00000037744/ENSGALG00000012150/ENSGALG00000017179/…	gga:416496/gga:422273/gga:424997/gga:395983/gga:419083/gga:424149/gga:396085/gga:415711/gga:425965/gga:396227/gga:415578/gga:420479/gga:396438/gga:396186/gga:396481/gga:428752/gga:428779/gga:101749229/gga:395985/gga:418014/gga:418978/gga:424782/gga:693245/gga:418605/gga:396145/gga:373953/gga:395610/gga:771832/gga:396157/gga:417430/gga:417739/gga:396313/gga:425375	33	15	ENSGALG00000041285/ENSGALG00000032577/ENSGALG00000000681/ENSGALG00000008262/ENSGALG00000007356/ENSGALG00000012163/ENSGALG00000010866/ENSGALG00000013663/ENSGALG00000037744/ENSGALG00000012150/ENSGALG00000033510/ENSGALG00000006552/ENSGALG00000047771/ENSGALG00000054209/ENSGALG00000007706	18	ENSGALG00000007097/ENSGALG00000039099/ENSGALG00000035237/ENSGALG00000005660/ENSGALG00000003396/ENSGALG00000039720/ENSGALG00000051520/ENSGALG00000010346/ENSGALG00000043044/ENSGALG00000008727/ENSGALG00000017179/ENSGALG00000002850/ENSGALG00000016406/ENSGALG00000001501/ENSGALG00000036189/ENSGALG00000012594/ENSGALG00000040023/ENSGALG00000032850
gga00310	Lysine degradation	7/611	51/4684	0.504929	0.998616	ENSGALG00000043399/ENSGALG00000013920/ENSGALG00000003325/ENSGALG00000008229/ENSGALG00000023920/ENSGALG00000003068/ENSGALG00000034802	gga:420784/gga:426314/gga:416825/gga:426812/gga:416374/gga:420023/gga:423445	7	3	ENSGALG00000043399/ENSGALG00000003325/ENSGALG00000003068	4	ENSGALG00000013920/ENSGALG00000008229/ENSGALG00000023920/ENSGALG00000034802
gga00730	Thiamine metabolism	2/611	13/4684	0.520847	0.998616	ENSGALG00000040923/ENSGALG00000040298	gga:430522/gga:420780	2	1	ENSGALG00000040923	1	ENSGALG00000040298
gga04810	Regulation of actin cytoskeleton	24/611	183/4684	0.52298	0.998616	ENSGALG00000000824/ENSGALG00000000681/ENSGALG00000013663/ENSGALG00000008747/ENSGALG00000000220/ENSGALG00000017179/ENSGALG00000035879/ENSGALG00000003818/ENSGALG00000028567/ENSGALG00000036028/ENSGALG00000021572/ENSGALG00000002193/ENSGALG00000006552/ENSGALG00000042767/ENSGALG00000001501/ENSGALG00000002750/ENSGALG00000011708/ENSGALG00000014903/ENSGALG00000042082/ENSGALG00000008842/ENSGALG00000015066/…	gga:428278/gga:419083/gga:428779/gga:396225/gga:415607/gga:418978/gga:101749098/gga:416246/gga:396215/gga:417434/gga:417586/gga:424761/gga:396145/gga:426086/gga:373953/gga:424000/gga:396445/gga:100857227/gga:428537/gga:424114/gga:421761/gga:374182/gga:396313/gga:395306	24	12	ENSGALG00000000824/ENSGALG00000000681/ENSGALG00000013663/ENSGALG00000036028/ENSGALG00000021572/ENSGALG00000006552/ENSGALG00000042767/ENSGALG00000042082/ENSGALG00000008842/ENSGALG00000015066/ENSGALG00000007706/ENSGALG00000008332	12	ENSGALG00000008747/ENSGALG00000000220/ENSGALG00000017179/ENSGALG00000035879/ENSGALG00000003818/ENSGALG00000028567/ENSGALG00000002193/ENSGALG00000001501/ENSGALG00000002750/ENSGALG00000011708/ENSGALG00000014903/ENSGALG00000016451
gga00563	Glycosylphosphatidylinositol (GPI)-anchor biosynthesis	3/611	21/4684	0.528874	0.998616	ENSGALG00000010768/ENSGALG00000037734/ENSGALG00000020057	gga:428583/gga:100858627/gga:100858021	3	1	ENSGALG00000010768	2	ENSGALG00000037734/ENSGALG00000020057
gga04920	Adipocytokine signaling pathway	8/611	60/4684	0.531555	0.998616	ENSGALG00000034970/ENSGALG00000008088/ENSGALG00000039099/ENSGALG00000005554/ENSGALG00000001749/ENSGALG00000002244/ENSGALG00000014832/ENSGALG00000027864	gga:776459/gga:422345/gga:395983/gga:404536/gga:420090/gga:427535/gga:427185/gga:396093	8	3	ENSGALG00000001749/ENSGALG00000002244/ENSGALG00000027864	5	ENSGALG00000034970/ENSGALG00000008088/ENSGALG00000039099/ENSGALG00000005554/ENSGALG00000014832
gga05132	Salmonella infection	9/611	69/4684	0.554648	0.998616	ENSGALG00000039099/ENSGALG00000041814/novel.2104/ENSGALG00000005241/ENSGALG00000001501/novel.2103/ENSGALG00000040023/ENSGALG00000015066/ENSGALG00000016451	gga:395983/gga:418979/gga:395261/gga:415793/gga:373953/gga:395261/gga:417739/gga:421761/gga:374182	9	1	ENSGALG00000015066	8	ENSGALG00000039099/ENSGALG00000041814/novel.2104/ENSGALG00000005241/ENSGALG00000001501/novel.2103/ENSGALG00000040023/ENSGALG00000016451
gga00515	Mannose type O-glycan biosynthesis	3/611	22/4684	0.561698	0.998616	ENSGALG00000001611/ENSGALG00000010351/ENSGALG00000015075	gga:373949/gga:429097/gga:408180	3	3	ENSGALG00000001611/ENSGALG00000010351/ENSGALG00000015075	0
gga03060	Protein export	3/611	22/4684	0.561698	0.998616	ENSGALG00000009379/ENSGALG00000026302/ENSGALG00000001655	gga:424993/gga:101750392/gga:415899	3	1	ENSGALG00000026302	2	ENSGALG00000009379/ENSGALG00000001655
gga04744	Phototransduction	3/611	22/4684	0.561698	0.998616	ENSGALG00000001418/ENSGALG00000002848/ENSGALG00000002800	gga:419864/gga:396486/gga:429125	3	2	ENSGALG00000001418/ENSGALG00000002848	1	ENSGALG00000002800
gga04080	Neuroactive ligand-receptor interaction	39/611	308/4684	0.608783	0.998616	ENSGALG00000011117/ENSGALG00000005801/ENSGALG00000054286/novel.2025/ENSGALG00000040761/ENSGALG00000014202/ENSGALG00000015608/ENSGALG00000003446/ENSGALG00000012106/ENSGALG00000000371/ENSGALG00000049848/ENSGALG00000035569/ENSGALG00000049000/ENSGALG00000015895/ENSGALG00000040567/ENSGALG00000049911/ENSGALG00000034109/ENSGALG00000004649/ENSGALG00000011809/ENSGALG00000009301/ENSGALG00000009100/ENSGALG0…	gga:421543/gga:395606/gga:101747811/gga:101750281/gga:423016/gga:422770/gga:428799/gga:395660/gga:770943/gga:374218/gga:428633/gga:428516/gga:770277/gga:421858/gga:771773/gga:769277/gga:396138/gga:395259/gga:417965/gga:395608/gga:395962/gga:428727/gga:395305/gga:427963/gga:422415/gga:100858765/gga:100857164/gga:426086/gga:769001/gga:101751902/gga:396279/gga:771598/gga:428967/gga:378784/gga:395106…	39	26	ENSGALG00000011117/ENSGALG00000005801/ENSGALG00000054286/novel.2025/ENSGALG00000040761/ENSGALG00000014202/ENSGALG00000015608/ENSGALG00000012106/ENSGALG00000000371/ENSGALG00000049000/ENSGALG00000015895/ENSGALG00000040567/ENSGALG00000011809/ENSGALG00000009301/ENSGALG00000009498/ENSGALG00000004418/ENSGALG00000027260/ENSGALG00000042767/ENSGALG00000015551/ENSGALG00000007361/ENSGALG00000029170/ENSGALG0…	13	ENSGALG00000003446/ENSGALG00000049848/ENSGALG00000035569/ENSGALG00000049911/ENSGALG00000034109/ENSGALG00000004649/ENSGALG00000009100/ENSGALG00000015494/ENSGALG00000009429/ENSGALG00000052330/ENSGALG00000032348/ENSGALG00000003034/ENSGALG00000015028
gga04350	TGF-beta signaling pathway	11/611	88/4684	0.609316	0.998616	ENSGALG00000004087/ENSGALG00000008459/ENSGALG00000034661/ENSGALG00000010346/ENSGALG00000004960/ENSGALG00000055023/ENSGALG00000006309/ENSGALG00000010448/ENSGALG00000001501/ENSGALG00000014908/ENSGALG00000012787	gga:415395/gga:374147/gga:395282/gga:396438/gga:373992/gga:107049247/gga:395679/gga:421461/gga:373953/gga:396119/gga:420868	11	1	ENSGALG00000034661	10	ENSGALG00000004087/ENSGALG00000008459/ENSGALG00000010346/ENSGALG00000004960/ENSGALG00000055023/ENSGALG00000006309/ENSGALG00000010448/ENSGALG00000001501/ENSGALG00000014908/ENSGALG00000012787
gga00030	Pentose phosphate pathway	3/611	24/4684	0.622999	0.998616	ENSGALG00000002492/ENSGALG00000016592/ENSGALG00000004956	gga:428188/gga:418639/gga:415783	3	3	ENSGALG00000002492/ENSGALG00000016592/ENSGALG00000004956	0
gga04933	AGE-RAGE signaling pathway in diabetic complications	11/611	89/4684	0.62492	0.998616	ENSGALG00000011117/ENSGALG00000036798/ENSGALG00000039099/ENSGALG00000016843/ENSGALG00000008141/ENSGALG00000048179/ENSGALG00000010346/ENSGALG00000008907/ENSGALG00000001501/ENSGALG00000054209/ENSGALG00000040023	gga:421543/gga:395530/gga:395983/gga:418752/gga:422348/gga:422350/gga:396438/gga:416730/gga:373953/gga:417430/gga:417739	11	2	ENSGALG00000011117/ENSGALG00000054209	9	ENSGALG00000036798/ENSGALG00000039099/ENSGALG00000016843/ENSGALG00000008141/ENSGALG00000048179/ENSGALG00000010346/ENSGALG00000008907/ENSGALG00000001501/ENSGALG00000040023
gga03460	Fanconi anemia pathway	6/611	49/4684	0.630699	0.998616	ENSGALG00000006658/ENSGALG00000000516/ENSGALG00000010700/ENSGALG00000010957/ENSGALG00000028015/ENSGALG00000000734	gga:415491/gga:415854/gga:420578/gga:424685/gga:769039/gga:419566	6	4	ENSGALG00000000516/ENSGALG00000010700/ENSGALG00000028015/ENSGALG00000000734	2	ENSGALG00000006658/ENSGALG00000010957
gga00270	Cysteine and methionine metabolism	5/611	41/4684	0.634661	0.998616	ENSGALG00000015180/ENSGALG00000000893/ENSGALG00000002358/ENSGALG00000039575/ENSGALG00000041461	gga:427263/gga:415884/gga:427391/gga:421755/gga:419287	5	4	ENSGALG00000015180/ENSGALG00000000893/ENSGALG00000039575/ENSGALG00000041461	1	ENSGALG00000002358
gga00061	Fatty acid biosynthesis	2/611	16/4684	0.637153	0.998616	ENSGALG00000008088/ENSGALG00000001749	gga:422345/gga:420090	2	1	ENSGALG00000001749	1	ENSGALG00000008088
gga00591	Linoleic acid metabolism	3/611	25/4684	0.651364	0.998616	ENSGALG00000004436/ENSGALG00000008727/ENSGALG00000052676	gga:416477/gga:101749229/gga:424677	3	2	ENSGALG00000004436/ENSGALG00000052676	1	ENSGALG00000008727
gga00970	Aminoacyl-tRNA biosynthesis	5/611	42/4684	0.656454	0.998616	ENSGALG00000011228/ENSGALG00000009566/ENSGALG00000004019/ENSGALG00000007494/ENSGALG00000014386	gga:423458/gga:421346/gga:428689/gga:416347/gga:422808	5	3	ENSGALG00000009566/ENSGALG00000004019/ENSGALG00000007494	2	ENSGALG00000011228/ENSGALG00000014386
gga04520	Adherens junction	8/611	67/4684	0.661469	0.998616	ENSGALG00000007330/ENSGALG00000014860/ENSGALG00000002845/ENSGALG00000015367/ENSGALG00000010049/ENSGALG00000001501/ENSGALG00000008018/ENSGALG00000015066	gga:428852/gga:396238/gga:423648/gga:418415/gga:417853/gga:373953/gga:396047/gga:421761	8	5	ENSGALG00000007330/ENSGALG00000002845/ENSGALG00000015367/ENSGALG00000008018/ENSGALG00000015066	3	ENSGALG00000014860/ENSGALG00000010049/ENSGALG00000001501
gga00980	Metabolism of xenobiotics by cytochrome P450	4/611	34/4684	0.664857	0.998616	ENSGALG00000016027/ENSGALG00000030614/ENSGALG00000001325/ENSGALG00000042008	gga:418512/gga:771920/gga:396052/gga:107050492	4	2	ENSGALG00000016027/ENSGALG00000001325	2	ENSGALG00000030614/ENSGALG00000042008
gga00670	One carbon pool by folate	2/611	17/4684	0.67066	0.998616	ENSGALG00000034344/ENSGALG00000004612	gga:426126/gga:419489	2	2	ENSGALG00000034344/ENSGALG00000004612	0
gga00590	Arachidonic acid metabolism	5/611	43/4684	0.677397	0.998616	ENSGALG00000016027/ENSGALG00000012791/ENSGALG00000008727/ENSGALG00000052676/ENSGALG00000044760	gga:418512/gga:418101/gga:101749229/gga:424677/gga:425997	5	3	ENSGALG00000016027/ENSGALG00000012791/ENSGALG00000052676	2	ENSGALG00000008727/ENSGALG00000044760
gga00564	Glycerophospholipid metabolism	11/611	93/4684	0.683991	0.998616	ENSGALG00000023517/ENSGALG00000011221/ENSGALG00000013205/ENSGALG00000029020/ENSGALG00000000142/ENSGALG00000008727/ENSGALG00000041787/ENSGALG00000007474/ENSGALG00000009056/ENSGALG00000030406/ENSGALG00000012543	gga:772114/gga:422610/gga:418196/gga:428987/gga:421152/gga:101749229/gga:768530/gga:424915/gga:421303/gga:419517/gga:424321	11	7	ENSGALG00000023517/ENSGALG00000011221/ENSGALG00000000142/ENSGALG00000041787/ENSGALG00000007474/ENSGALG00000030406/ENSGALG00000012543	4	ENSGALG00000013205/ENSGALG00000029020/ENSGALG00000008727/ENSGALG00000009056
gga04623	Cytosolic DNA-sensing pathway	4/611	35/4684	0.687673	0.998616	ENSGALG00000008749/ENSGALG00000008534/ENSGALG00000021475/ENSGALG00000027864	gga:416723/gga:424954/gga:769675/gga:396093	4	3	ENSGALG00000008534/ENSGALG00000021475/ENSGALG00000027864	1	ENSGALG00000008749
gga00520	Amino sugar and nucleotide sugar metabolism	5/611	44/4684	0.697473	0.998616	ENSGALG00000015331/ENSGALG00000013229/ENSGALG00000009234/ENSGALG00000039705/ENSGALG00000004956	gga:427285/gga:418199/gga:416754/gga:426962/gga:415783	5	2	ENSGALG00000009234/ENSGALG00000004956	3	ENSGALG00000015331/ENSGALG00000013229/ENSGALG00000039705
gga00790	Folate biosynthesis	3/611	27/4684	0.703423	0.998616	ENSGALG00000016027/ENSGALG00000010198/ENSGALG00000020884	gga:418512/gga:408026/gga:395338	3	2	ENSGALG00000016027/ENSGALG00000010198	1	ENSGALG00000020884
gga03013	RNA transport	15/611	128/4684	0.713462	0.998616	ENSGALG00000004123/ENSGALG00000008507/ENSGALG00000026037/ENSGALG00000009835/ENSGALG00000017111/ENSGALG00000001504/ENSGALG00000016764/ENSGALG00000005105/ENSGALG00000003818/ENSGALG00000014867/ENSGALG00000010140/ENSGALG00000003259/ENSGALG00000042112/ENSGALG00000013821/ENSGALG00000041111	gga:419189/gga:422361/gga:107054521/gga:417824/gga:418937/gga:419869/gga:395514/gga:424457/gga:416246/gga:427195/gga:424587/gga:100857736/gga:422703/gga:426266/gga:427760	15	5	ENSGALG00000004123/ENSGALG00000026037/ENSGALG00000017111/ENSGALG00000001504/ENSGALG00000041111	10	ENSGALG00000008507/ENSGALG00000009835/ENSGALG00000016764/ENSGALG00000005105/ENSGALG00000003818/ENSGALG00000014867/ENSGALG00000010140/ENSGALG00000003259/ENSGALG00000042112/ENSGALG00000013821
gga04060	Cytokine-cytokine receptor interaction	22/611	186/4684	0.724971	0.998616	ENSGALG00000016785/ENSGALG00000008459/ENSGALG00000013169/ENSGALG00000028407/ENSGALG00000035447/ENSGALG00000003446/ENSGALG00000008267/ENSGALG00000031094/ENSGALG00000009965/ENSGALG00000010346/ENSGALG00000043044/ENSGALG00000055023/ENSGALG00000004742/ENSGALG00000048563/ENSGALG00000049427/ENSGALG00000012787/ENSGALG00000036627/ENSGALG00000039458/ENSGALG00000003161/ENSGALG00000035052/ENSGALG00000043167/…	gga:374136/gga:374147/gga:768437/gga:404533/gga:416585/gga:395660/gga:771801/gga:422166/gga:414804/gga:396438/gga:396481/gga:107049247/gga:428697/gga:427446/gga:419067/gga:420868/gga:430652/gga:373964/gga:396132/gga:422581/gga:378803/gga:418715	22	8	ENSGALG00000013169/ENSGALG00000028407/ENSGALG00000035447/ENSGALG00000004742/ENSGALG00000049427/ENSGALG00000039458/ENSGALG00000003161/ENSGALG00000035052	14	ENSGALG00000016785/ENSGALG00000008459/ENSGALG00000003446/ENSGALG00000008267/ENSGALG00000031094/ENSGALG00000009965/ENSGALG00000010346/ENSGALG00000043044/ENSGALG00000055023/ENSGALG00000048563/ENSGALG00000012787/ENSGALG00000036627/ENSGALG00000043167/ENSGALG00000046326
gga00640	Propanoate metabolism	3/611	28/4684	0.727134	0.998616	ENSGALG00000010225/ENSGALG00000010940/ENSGALG00000005280	gga:423347/gga:417875/gga:395374	3	1	ENSGALG00000010225	2	ENSGALG00000010940/ENSGALG00000005280
gga00510	N-Glycan biosynthesis	5/611	46/4684	0.734992	0.998616	ENSGALG00000030720/ENSGALG00000007976/ENSGALG00000041564/ENSGALG00000039791/ENSGALG00000000255	gga:428255/gga:422339/gga:418265/gga:417196/gga:415611	5	3	ENSGALG00000030720/ENSGALG00000007976/ENSGALG00000039791	2	ENSGALG00000041564/ENSGALG00000000255
gga04370	VEGF signaling pathway	6/611	55/4684	0.740983	0.998616	ENSGALG00000001366/ENSGALG00000051520/ENSGALG00000008727/ENSGALG00000001501/ENSGALG00000054209/ENSGALG00000040023	gga:426970/gga:396227/gga:101749229/gga:373953/gga:417430/gga:417739	6	2	ENSGALG00000001366/ENSGALG00000054209	4	ENSGALG00000051520/ENSGALG00000008727/ENSGALG00000001501/ENSGALG00000040023
gga04530	Tight junction	16/611	139/4684	0.744154	0.998616	ENSGALG00000041213/ENSGALG00000031355/ENSGALG00000026862/ENSGALG00000039099/ENSGALG00000003572/ENSGALG00000004070/ENSGALG00000028567/ENSGALG00000040882/ENSGALG00000015410/ENSGALG00000006520/ENSGALG00000014832/ENSGALG00000037316/ENSGALG00000008398/ENSGALG00000009355/ENSGALG00000003487/ENSGALG00000016451	gga:416564/gga:374119/gga:424910/gga:395983/gga:420132/gga:416460/gga:396215/gga:416339/gga:408032/gga:396211/gga:427185/gga:396026/gga:769757/gga:424990/gga:415371/gga:374182	16	8	ENSGALG00000041213/ENSGALG00000026862/ENSGALG00000003572/ENSGALG00000004070/ENSGALG00000040882/ENSGALG00000015410/ENSGALG00000037316/ENSGALG00000009355	8	ENSGALG00000031355/ENSGALG00000039099/ENSGALG00000028567/ENSGALG00000006520/ENSGALG00000014832/ENSGALG00000008398/ENSGALG00000003487/ENSGALG00000016451
gga03420	Nucleotide excision repair	4/611	38/4684	0.749416	0.998616	ENSGALG00000002399/ENSGALG00000010700/ENSGALG00000000734/ENSGALG00000017307	gga:100858972/gga:420578/gga:419566/gga:419053	4	3	ENSGALG00000010700/ENSGALG00000000734/ENSGALG00000017307	1	ENSGALG00000002399
gga00053	Ascorbate and aldarate metabolism	1/611	10/4684	0.753198	0.998616	ENSGALG00000008229	gga:426812	1	0		1	ENSGALG00000008229
gga04514	Cell adhesion molecules (CAMs)	12/611	107/4684	0.756913	0.998616	ENSGALG00000031971/ENSGALG00000053667/ENSGALG00000003932/ENSGALG00000026862/ENSGALG00000002643/ENSGALG00000008747/ENSGALG00000015624/ENSGALG00000005553/ENSGALG00000015367/ENSGALG00000031424/ENSGALG00000037316/ENSGALG00000009355	gga:768456/gga:768858/gga:419184/gga:424910/gga:424364/gga:396225/gga:395565/gga:770104/gga:418415/gga:374102/gga:396026/gga:424990	12	7	ENSGALG00000053667/ENSGALG00000003932/ENSGALG00000026862/ENSGALG00000002643/ENSGALG00000015367/ENSGALG00000037316/ENSGALG00000009355	5	ENSGALG00000031971/ENSGALG00000008747/ENSGALG00000015624/ENSGALG00000005553/ENSGALG00000031424
gga00380	Tryptophan metabolism	4/611	39/4684	0.767792	0.998616	ENSGALG00000008229/ENSGALG00000010198/ENSGALG00000001325/ENSGALG00000024085	gga:426812/gga:408026/gga:396052/gga:426785	4	3	ENSGALG00000010198/ENSGALG00000001325/ENSGALG00000024085	1	ENSGALG00000008229
gga03030	DNA replication	3/611	30/4684	0.770065	0.998616	ENSGALG00000010700/ENSGALG00000000734/ENSGALG00000017307	gga:420578/gga:419566/gga:419053	3	3	ENSGALG00000010700/ENSGALG00000000734/ENSGALG00000017307	0
gga04068	FoxO signaling pathway	13/611	118/4684	0.784981	0.998616	ENSGALG00000026153/ENSGALG00000039099/ENSGALG00000006110/ENSGALG00000010346/ENSGALG00000028318/ENSGALG00000003547/ENSGALG00000010129/ENSGALG00000051135/ENSGALG00000016359/ENSGALG00000006552/ENSGALG00000001501/ENSGALG00000014832/ENSGALG00000040023	gga:100857767/gga:395983/gga:416575/gga:396438/gga:378914/gga:427437/gga:424586/gga:107052854/gga:421906/gga:396145/gga:373953/gga:427185/gga:417739	13	6	ENSGALG00000006110/ENSGALG00000028318/ENSGALG00000010129/ENSGALG00000051135/ENSGALG00000016359/ENSGALG00000006552	7	ENSGALG00000026153/ENSGALG00000039099/ENSGALG00000010346/ENSGALG00000003547/ENSGALG00000001501/ENSGALG00000014832/ENSGALG00000040023
gga04340	Hedgehog signaling pathway	4/611	40/4684	0.785097	0.998616	ENSGALG00000012380/ENSGALG00000011347/ENSGALG00000009948/ENSGALG00000002229	gga:424299/gga:395801/gga:422460/gga:416181	4	1	ENSGALG00000002229	3	ENSGALG00000012380/ENSGALG00000011347/ENSGALG00000009948
gga03450	Non-homologous end-joining	1/611	11/4684	0.785461	0.998616	ENSGALG00000011932	gga:395767	1	1	ENSGALG00000011932	0
gga00620	Pyruvate metabolism	3/611	31/4684	0.789374	0.998616	ENSGALG00000008229/ENSGALG00000010225/ENSGALG00000005398	gga:426812/gga:423347/gga:416537	3	2	ENSGALG00000010225/ENSGALG00000005398	1	ENSGALG00000008229
gga00010	Glycolysis / Gluconeogenesis	5/611	50/4684	0.799602	0.998616	ENSGALG00000030614/ENSGALG00000014526/ENSGALG00000008229/ENSGALG00000010225/ENSGALG00000004956	gga:771920/gga:396435/gga:426812/gga:423347/gga:415783	5	3	ENSGALG00000014526/ENSGALG00000010225/ENSGALG00000004956	2	ENSGALG00000030614/ENSGALG00000008229
gga00601	Glycosphingolipid biosynthesis - lacto and neolacto series	2/611	22/4684	0.802056	0.998616	ENSGALG00000015069/ENSGALG00000008930	gga:418341/gga:421286	2	2	ENSGALG00000015069/ENSGALG00000008930	0
gga04145	Phagosome	13/611	120/4684	0.804611	0.998616	ENSGALG00000039554/ENSGALG00000041814/ENSGALG00000010091/ENSGALG00000043254/ENSGALG00000005241/ENSGALG00000014903/ENSGALG00000003283/ENSGALG00000000461/ENSGALG00000039704/ENSGALG00000000059/ENSGALG00000009570/ENSGALG00000008842/ENSGALG00000003194	gga:417466/gga:418979/gga:424575/gga:417467/gga:415793/gga:100857227/gga:420120/gga:419950/gga:424377/gga:431043/gga:423280/gga:424114/gga:395473	13	5	ENSGALG00000039554/ENSGALG00000010091/ENSGALG00000039704/ENSGALG00000000059/ENSGALG00000008842	8	ENSGALG00000041814/ENSGALG00000043254/ENSGALG00000005241/ENSGALG00000014903/ENSGALG00000003283/ENSGALG00000000461/ENSGALG00000009570/ENSGALG00000003194
gga00982	Drug metabolism - cytochrome P450	3/611	32/4684	0.807318	0.998616	ENSGALG00000030614/ENSGALG00000042008/ENSGALG00000040573	gga:771920/gga:107050492/gga:395267	3	1	ENSGALG00000040573	2	ENSGALG00000030614/ENSGALG00000042008
gga00603	Glycosphingolipid biosynthesis - globo and isoglobo series	1/611	12/4684	0.813512	0.998616	ENSGALG00000004948	gga:422188	1	1	ENSGALG00000004948	0
gga01210	2-Oxocarboxylic acid metabolism	1/611	12/4684	0.813512	0.998616	ENSGALG00000008818	gga:424112	1	0		1	ENSGALG00000008818
gga00650	Butanoate metabolism	2/611	23/4684	0.821957	0.998616	ENSGALG00000012338/ENSGALG00000006976	gga:422715/gga:424892	2	1	ENSGALG00000006976	1	ENSGALG00000012338
gga00350	Tyrosine metabolism	3/611	33/4684	0.823957	0.998616	ENSGALG00000030614/ENSGALG00000040045/ENSGALG00000000893	gga:771920/gga:395549/gga:415884	3	2	ENSGALG00000040045/ENSGALG00000000893	1	ENSGALG00000030614
gga04260	Cardiac muscle contraction	5/611	52/4684	0.826914	0.998616	ENSGALG00000000585/ENSGALG00000030985/ENSGALG00000037744/ENSGALG00000003521/ENSGALG00000025819	gga:396472/gga:395279/gga:395985/gga:396366/gga:415752	5	2	ENSGALG00000030985/ENSGALG00000037744	3	ENSGALG00000000585/ENSGALG00000003521/ENSGALG00000025819
gga00565	Ether lipid metabolism	4/611	43/4684	0.830893	0.998616	ENSGALG00000005599/ENSGALG00000000142/ENSGALG00000008727/ENSGALG00000012018	gga:428949/gga:421152/gga:101749229/gga:374033	4	3	ENSGALG00000005599/ENSGALG00000000142/ENSGALG00000012018	1	ENSGALG00000008727
gga04216	Ferroptosis	3/611	34/4684	0.839353	0.998616	ENSGALG00000041463/ENSGALG00000008088/ENSGALG00000055010	gga:426793/gga:422345/gga:427559	3	1	ENSGALG00000055010	2	ENSGALG00000041463/ENSGALG00000008088
gga00534	Glycosaminoglycan biosynthesis - heparan sulfate / heparin	2/611	24/4684	0.840044	0.998616	ENSGALG00000028423/ENSGALG00000031542	gga:395140/gga:425859	2	0		2	ENSGALG00000028423/ENSGALG00000031542
gga03020	RNA polymerase	2/611	24/4684	0.840044	0.998616	ENSGALG00000008749/ENSGALG00000008534	gga:416723/gga:424954	2	1	ENSGALG00000008534	1	ENSGALG00000008749
gga00190	Oxidative phosphorylation	10/611	99/4684	0.849436	0.998616	ENSGALG00000006753/ENSGALG00000008606/ENSGALG00000010091/ENSGALG00000008613/ENSGALG00000028026/ENSGALG00000005465/ENSGALG00000025819/ENSGALG00000009570/ENSGALG00000003194/ENSGALG00000025999	gga:419108/gga:424102/gga:424575/gga:772150/gga:374122/gga:416543/gga:415752/gga:423280/gga:395473/gga:772135	10	3	ENSGALG00000008606/ENSGALG00000010091/ENSGALG00000005465	7	ENSGALG00000006753/ENSGALG00000008613/ENSGALG00000028026/ENSGALG00000025819/ENSGALG00000009570/ENSGALG00000003194/ENSGALG00000025999
gga00360	Phenylalanine metabolism	1/611	14/4684	0.859105	0.998616	ENSGALG00000000893	gga:415884	1	1	ENSGALG00000000893	0
gga00410	beta-Alanine metabolism	2/611	26/4684	0.871308	0.998616	ENSGALG00000008229/ENSGALG00000011447	gga:426812/gga:100857134	2	1	ENSGALG00000011447	1	ENSGALG00000008229
gga01230	Biosynthesis of amino acids	5/611	57/4684	0.882132	0.998616	ENSGALG00000014526/ENSGALG00000015180/ENSGALG00000000893/ENSGALG00000008818/ENSGALG00000016592	gga:396435/gga:427263/gga:415884/gga:424112/gga:418639	5	4	ENSGALG00000014526/ENSGALG00000015180/ENSGALG00000000893/ENSGALG00000016592	1	ENSGALG00000008818
gga04012	ErbB signaling pathway	7/611	76/4684	0.883646	0.998616	ENSGALG00000039099/ENSGALG00000000681/ENSGALG00000010866/ENSGALG00000028318/ENSGALG00000033510/ENSGALG00000001501/ENSGALG00000054209	gga:395983/gga:419083/gga:428752/gga:378914/gga:693245/gga:373953/gga:417430	7	5	ENSGALG00000000681/ENSGALG00000010866/ENSGALG00000028318/ENSGALG00000033510/ENSGALG00000054209	2	ENSGALG00000039099/ENSGALG00000001501
gga04144	Endocytosis	23/611	217/4684	0.886959	0.998616	ENSGALG00000031355/ENSGALG00000005337/ENSGALG00000012975/ENSGALG00000035287/ENSGALG00000043287/ENSGALG00000011170/ENSGALG00000041795/ENSGALG00000000950/ENSGALG00000005951/ENSGALG00000012974/ENSGALG00000001309/ENSGALG00000033295/ENSGALG00000002095/ENSGALG00000048394/ENSGALG00000036627/ENSGALG00000033293/ENSGALG00000011541/ENSGALG00000007308/ENSGALG00000022874/ENSGALG00000003743/ENSGALG00000003227/…	gga:374119/gga:426797/gga:418146/gga:420517/gga:373996/gga:420634/gga:420212/gga:417092/gga:416931/gga:418145/gga:419990/gga:417772/gga:419150/gga:100859555/gga:430652/gga:419420/gga:424228/gga:416983/gga:430750/gga:416835/gga:427808/gga:768507/gga:429125	23	9	ENSGALG00000011170/ENSGALG00000000950/ENSGALG00000005951/ENSGALG00000012974/ENSGALG00000001309/ENSGALG00000033293/ENSGALG00000007308/ENSGALG00000022874/ENSGALG00000043576	14	ENSGALG00000031355/ENSGALG00000005337/ENSGALG00000012975/ENSGALG00000035287/ENSGALG00000043287/ENSGALG00000041795/ENSGALG00000033295/ENSGALG00000002095/ENSGALG00000048394/ENSGALG00000036627/ENSGALG00000011541/ENSGALG00000003743/ENSGALG00000003227/ENSGALG00000002800
gga04130	SNARE interactions in vesicular transport	2/611	28/4684	0.896862	0.998616	ENSGALG00000031381/ENSGALG00000039704	gga:770513/gga:424377	2	2	ENSGALG00000031381/ENSGALG00000039704	0
gga04625	C-type lectin receptor signaling pathway	7/611	78/4684	0.898979	0.998616	ENSGALG00000039099/ENSGALG00000000681/ENSGALG00000003396/ENSGALG00000010129/ENSGALG00000001501/ENSGALG00000027864/ENSGALG00000040023	gga:395983/gga:419083/gga:415711/gga:424586/gga:373953/gga:396093/gga:417739	7	3	ENSGALG00000000681/ENSGALG00000010129/ENSGALG00000027864	4	ENSGALG00000039099/ENSGALG00000003396/ENSGALG00000001501/ENSGALG00000040023
gga04070	Phosphatidylinositol signaling system	8/611	88/4684	0.903568	0.998616	ENSGALG00000008907/ENSGALG00000026536/ENSGALG00000030406/ENSGALG00000046727/ENSGALG00000013727/ENSGALG00000054209/ENSGALG00000005701/ENSGALG00000008842	gga:416730/gga:419908/gga:419517/gga:107049248/gga:421656/gga:417430/gga:416010/gga:424114	8	5	ENSGALG00000030406/ENSGALG00000013727/ENSGALG00000054209/ENSGALG00000005701/ENSGALG00000008842	3	ENSGALG00000008907/ENSGALG00000026536/ENSGALG00000046727
gga04142	Lysosome	10/611	107/4684	0.907217	0.998616	ENSGALG00000004390/ENSGALG00000010091/ENSGALG00000034328/ENSGALG00000010018/ENSGALG00000041787/ENSGALG00000035295/ENSGALG00000000996/ENSGALG00000004948/ENSGALG00000003194/ENSGALG00000010593	gga:427646/gga:424575/gga:426164/gga:417848/gga:768530/gga:419879/gga:420079/gga:422188/gga:395473/gga:423394	10	8	ENSGALG00000010091/ENSGALG00000034328/ENSGALG00000010018/ENSGALG00000041787/ENSGALG00000035295/ENSGALG00000000996/ENSGALG00000004948/ENSGALG00000010593	2	ENSGALG00000004390/ENSGALG00000003194
gga01200	Carbon metabolism	9/611	99/4684	0.914143	0.998616	ENSGALG00000020943/ENSGALG00000014526/ENSGALG00000010225/ENSGALG00000015180/ENSGALG00000004612/ENSGALG00000002492/ENSGALG00000008818/ENSGALG00000016592/ENSGALG00000004956	gga:770344/gga:396435/gga:423347/gga:427263/gga:419489/gga:428188/gga:424112/gga:418639/gga:415783	9	8	ENSGALG00000020943/ENSGALG00000014526/ENSGALG00000010225/ENSGALG00000015180/ENSGALG00000004612/ENSGALG00000002492/ENSGALG00000016592/ENSGALG00000004956	1	ENSGALG00000008818
gga04218	Cellular senescence	13/611	136/4684	0.916963	0.998616	ENSGALG00000038469/ENSGALG00000041285/ENSGALG00000003503/ENSGALG00000041463/ENSGALG00000003396/ENSGALG00000010346/ENSGALG00000028318/ENSGALG00000009476/ENSGALG00000023451/ENSGALG00000002229/ENSGALG00000001501/ENSGALG00000009451/ENSGALG00000040023	gga:420375/gga:416496/gga:396258/gga:426793/gga:415711/gga:396438/gga:378914/gga:420558/gga:427502/gga:416181/gga:373953/gga:428725/gga:417739	13	5	ENSGALG00000038469/ENSGALG00000041285/ENSGALG00000003503/ENSGALG00000028318/ENSGALG00000002229	8	ENSGALG00000041463/ENSGALG00000003396/ENSGALG00000010346/ENSGALG00000009476/ENSGALG00000023451/ENSGALG00000001501/ENSGALG00000009451/ENSGALG00000040023
gga00500	Starch and sucrose metabolism	2/611	30/4684	0.917628	0.998616	ENSGALG00000054059/ENSGALG00000004956	gga:426929/gga:415783	2	1	ENSGALG00000004956	1	ENSGALG00000054059
gga00630	Glyoxylate and dicarboxylate metabolism	2/611	30/4684	0.917628	0.998616	ENSGALG00000020943/ENSGALG00000010225	gga:770344/gga:423347	2	2	ENSGALG00000020943/ENSGALG00000010225	0
gga00480	Glutathione metabolism	3/611	41/4684	0.917843	0.998616	ENSGALG00000042008/ENSGALG00000008818/ENSGALG00000016442	gga:107050492/gga:424112/gga:421936	3	1	ENSGALG00000016442	2	ENSGALG00000042008/ENSGALG00000008818
gga00531	Glycosaminoglycan degradation	1/611	18/4684	0.919606	0.998616	ENSGALG00000008776	gga:105667218	1	0		1	ENSGALG00000008776
gga00900	Terpenoid backbone biosynthesis	1/611	18/4684	0.919606	0.998616	ENSGALG00000014948	gga:395145	1	0		1	ENSGALG00000014948
gga00280	Valine, leucine and isoleucine degradation	3/611	42/4684	0.92563	0.998616	ENSGALG00000008229/ENSGALG00000001557/ENSGALG00000005280	gga:426812/gga:419739/gga:395374	3	1	ENSGALG00000001557	2	ENSGALG00000008229/ENSGALG00000005280
gga00040	Pentose and glucuronate interconversions	1/611	19/4684	0.930134	0.998616	ENSGALG00000020884	gga:395338	1	0		1	ENSGALG00000020884
gga00532	Glycosaminoglycan biosynthesis - chondroitin sulfate / dermatan sulfate	1/611	19/4684	0.930134	0.998616	ENSGALG00000012345	gga:768809	1	0		1	ENSGALG00000012345
gga00052	Galactose metabolism	2/611	32/4684	0.934417	0.998616	ENSGALG00000004948/ENSGALG00000020884	gga:422188/gga:395338	2	1	ENSGALG00000004948	1	ENSGALG00000020884
gga04910	Insulin signaling pathway	10/611	113/4684	0.937225	0.998616	ENSGALG00000030303/ENSGALG00000026037/ENSGALG00000039099/ENSGALG00000004237/ENSGALG00000002050/ENSGALG00000006552/ENSGALG00000001501/ENSGALG00000014832/ENSGALG00000012179/ENSGALG00000042112	gga:422630/gga:107054521/gga:395983/gga:417438/gga:417361/gga:396145/gga:373953/gga:427185/gga:423557/gga:422703	10	5	ENSGALG00000030303/ENSGALG00000026037/ENSGALG00000002050/ENSGALG00000006552/ENSGALG00000012179	5	ENSGALG00000039099/ENSGALG00000004237/ENSGALG00000001501/ENSGALG00000014832/ENSGALG00000042112
gga04020	Calcium signaling pathway	16/611	168/4684	0.937797	0.998616	ENSGALG00000000824/ENSGALG00000041463/ENSGALG00000004809/ENSGALG00000049000/ENSGALG00000040567/ENSGALG00000004240/ENSGALG00000037744/ENSGALG00000008907/ENSGALG00000000244/ENSGALG00000001837/ENSGALG00000033510/ENSGALG00000011708/ENSGALG00000001319/ENSGALG00000015177/ENSGALG00000007779/ENSGALG00000054209	gga:428278/gga:426793/gga:423723/gga:770277/gga:771773/gga:416845/gga:395985/gga:416730/gga:723973/gga:417509/gga:693245/gga:396445/gga:419859/gga:427262/gga:395339/gga:417430	16	11	ENSGALG00000000824/ENSGALG00000004809/ENSGALG00000049000/ENSGALG00000040567/ENSGALG00000004240/ENSGALG00000037744/ENSGALG00000001837/ENSGALG00000033510/ENSGALG00000001319/ENSGALG00000007779/ENSGALG00000054209	5	ENSGALG00000041463/ENSGALG00000008907/ENSGALG00000000244/ENSGALG00000011708/ENSGALG00000015177
gga00514	Other types of O-glycan biosynthesis	1/611	20/4684	0.939284	0.998616	ENSGALG00000012442	gga:418042	1	1	ENSGALG00000012442	0
gga00051	Fructose and mannose metabolism	2/611	33/4684	0.941543	0.998616	ENSGALG00000014526/ENSGALG00000020884	gga:396435/gga:395338	2	1	ENSGALG00000014526	1	ENSGALG00000020884
gga00340	Histidine metabolism	1/611	21/4684	0.947238	0.998616	ENSGALG00000008229	gga:426812	1	0		1	ENSGALG00000008229
gga04146	Peroxisome	6/611	77/4684	0.948186	0.998616	ENSGALG00000020943/ENSGALG00000008701/ENSGALG00000008088/ENSGALG00000014683/ENSGALG00000017291/ENSGALG00000008818	gga:770344/gga:396025/gga:422345/gga:418299/gga:419043/gga:424112	6	3	ENSGALG00000020943/ENSGALG00000008701/ENSGALG00000014683	3	ENSGALG00000008088/ENSGALG00000017291/ENSGALG00000008818
gga00562	Inositol phosphate metabolism	5/611	68/4684	0.953153	0.998616	ENSGALG00000014526/ENSGALG00000008907/ENSGALG00000046727/ENSGALG00000013727/ENSGALG00000008842	gga:396435/gga:416730/gga:107049248/gga:421656/gga:424114	5	3	ENSGALG00000014526/ENSGALG00000013727/ENSGALG00000008842	2	ENSGALG00000008907/ENSGALG00000046727
gga04622	RIG-I-like receptor signaling pathway	3/611	48/4684	0.959756	0.998616	ENSGALG00000039099/ENSGALG00000027864/ENSGALG00000040023	gga:395983/gga:396093/gga:417739	3	1	ENSGALG00000027864	2	ENSGALG00000039099/ENSGALG00000040023
gga04217	Necroptosis	9/611	111/4684	0.963124	0.998616	ENSGALG00000033212/ENSGALG00000041463/ENSGALG00000039099/ENSGALG00000004003/ENSGALG00000008727/ENSGALG00000023451/ENSGALG00000002095/ENSGALG00000009451/ENSGALG00000014023	gga:423463/gga:426793/gga:395983/gga:428688/gga:101749229/gga:427502/gga:419150/gga:428725/gga:426361	9	2	ENSGALG00000004003/ENSGALG00000014023	7	ENSGALG00000033212/ENSGALG00000041463/ENSGALG00000039099/ENSGALG00000008727/ENSGALG00000023451/ENSGALG00000002095/ENSGALG00000009451
gga00592	alpha-Linolenic acid metabolism	1/611	24/4684	0.965383	0.998616	ENSGALG00000008727	gga:101749229	1	0		1	ENSGALG00000008727
gga04140	Autophagy - animal	9/611	114/4684	0.970543	0.998616	ENSGALG00000034970/ENSGALG00000039099/ENSGALG00000008358/ENSGALG00000009611/ENSGALG00000041459/ENSGALG00000000845/ENSGALG00000006552/ENSGALG00000001501/ENSGALG00000014832	gga:776459/gga:395983/gga:423194/gga:423285/gga:107053650/gga:419091/gga:396145/gga:373953/gga:427185	9	3	ENSGALG00000008358/ENSGALG00000000845/ENSGALG00000006552	6	ENSGALG00000034970/ENSGALG00000039099/ENSGALG00000009611/ENSGALG00000041459/ENSGALG00000001501/ENSGALG00000014832
gga04137	Mitophagy - animal	3/611	54/4684	0.978751	0.998616	ENSGALG00000039099/ENSGALG00000008358/ENSGALG00000042822	gga:395983/gga:423194/gga:395490	3	1	ENSGALG00000008358	2	ENSGALG00000039099/ENSGALG00000042822
gga00020	Citrate cycle (TCA cycle)	1/611	28/4684	0.980273	0.998616	ENSGALG00000008818	gga:424112	1	0		1	ENSGALG00000008818
gga03320	PPAR signaling pathway	3/611	56/4684	0.982906	0.998616	ENSGALG00000008088/ENSGALG00000005554/ENSGALG00000001749	gga:422345/gga:404536/gga:420090	3	1	ENSGALG00000001749	2	ENSGALG00000008088/ENSGALG00000005554
gga05168	Herpes simplex virus 1 infection	10/611	132/4684	0.984097	0.998616	ENSGALG00000009611/ENSGALG00000001366/ENSGALG00000012150/ENSGALG00000010140/ENSGALG00000052876/ENSGALG00000003259/ENSGALG00000029616/ENSGALG00000009421/ENSGALG00000027864/ENSGALG00000036870	gga:423285/gga:426970/gga:418014/gga:424587/gga:430731/gga:100857736/gga:418083/gga:423258/gga:396093/gga:420372	10	5	ENSGALG00000001366/ENSGALG00000012150/ENSGALG00000052876/ENSGALG00000027864/ENSGALG00000036870	5	ENSGALG00000009611/ENSGALG00000010140/ENSGALG00000003259/ENSGALG00000029616/ENSGALG00000009421
gga04672	Intestinal immune network for IgA production	1/611	35/4684	0.992636	0.998616	ENSGALG00000000919	gga:419848	1	1	ENSGALG00000000919	0
gga05164	Influenza A	7/611	113/4684	0.994406	0.998616	ENSGALG00000001366/ENSGALG00000003584/ENSGALG00000009476/ENSGALG00000001501/ENSGALG00000021475/ENSGALG00000027864/ENSGALG00000054209	gga:426970/gga:417420/gga:420558/gga:373953/gga:769675/gga:396093/gga:417430	7	5	ENSGALG00000001366/ENSGALG00000003584/ENSGALG00000021475/ENSGALG00000027864/ENSGALG00000054209	2	ENSGALG00000009476/ENSGALG00000001501
gga03022	Basal transcription factors	1/611	38/4684	0.995175	0.998616	ENSGALG00000002399	gga:100858972	1	0		1	ENSGALG00000002399
gga04210	Apoptosis	7/611	116/4684	0.995762	0.998616	ENSGALG00000039099/ENSGALG00000004003/ENSGALG00000001366/ENSGALG00000051135/ENSGALG00000001501/ENSGALG00000027864/ENSGALG00000037678	gga:395983/gga:428688/gga:426970/gga:107052854/gga:373953/gga:396093/gga:768589	7	5	ENSGALG00000004003/ENSGALG00000001366/ENSGALG00000051135/ENSGALG00000027864/ENSGALG00000037678	2	ENSGALG00000039099/ENSGALG00000001501
gga03015	mRNA surveillance pathway	3/611	69/4684	0.996035	0.998616	ENSGALG00000004123/ENSGALG00000007757/ENSGALG00000003084	gga:419189/gga:419331/gga:100858636	3	2	ENSGALG00000004123/ENSGALG00000007757	1	ENSGALG00000003084
gga03010	Ribosome	6/611	116/4684	0.998616	0.998616	ENSGALG00000008620/ENSGALG00000023191/ENSGALG00000005458/novel.2300/ENSGALG00000002605/ENSGALG00000036004	gga:374132/gga:770813/gga:416542/gga:422066/gga:769700/gga:426941	6	3	ENSGALG00000023191/ENSGALG00000005458/novel.2300	3	ENSGALG00000008620/ENSGALG00000002605/ENSGALG00000036004
